# Supplementary material for: Disruption of pancreatic stellate cell myofibroblast phenotype promotes pancreatic tumor invasion
Source: Cell Rep. 2022 Jan 25;38(4):110227. doi: 10.1016/j.celrep.2021.110227 (PMC8810397; doi:10.1016/j.celrep.2021.110227)
Supplement: Table S1. Differentially expressed genes obtained from QIAseq analysis on PKN2 WT and KO PSCs, related to Figure 2 [file mmc2.xlsx]

## Sheet: QiaSeq Panel Basal DE Results
Differentially expressed genes obtained from Qiaseq analysis on PKN2 WT and KO PSCs
mouse_ensembl_gene_id	mgi_symbol	description	baseMean	log2FoldChange	lfcSE	stat	pvalue	padj
ENSMUSG00000022483	Col2a1	collagen, type II, alpha 1 [Source:MGI Symbol;Acc:MGI:88452]	680.668	-1.5388	0.177038	-8.69194	3.56311e-18	9.65602e-16
ENSMUSG00000037892	Pcdh18	protocadherin 18 [Source:MGI Symbol;Acc:MGI:1920423]	324.597	-1.11093	0.194311	-5.71726	1.08252e-08	5.86728e-07
ENSMUSG00000032625	Thsd7a	thrombospondin, type I, domain containing 7A [Source:MGI Symbol;Acc:MGI:2685683]	148.709	-0.817602	0.193132	-4.23339	2.30191e-05	0.000410055
ENSMUSG00000022894	Adamts5	a disintegrin-like and metallopeptidase (reprolysin type) with thrombospondin type 1 motif, 5 (aggrecanase-2) [Source:MGI Symbol;Acc:MGI:1346321]	1030.56	-1.13958	0.269913	-4.22204	2.42099e-05	0.000410055
ENSMUSG00000027966	Col11a1	collagen, type XI, alpha 1 [Source:MGI Symbol;Acc:MGI:88446]	523.056	-0.764665	0.185003	-4.13327	3.57641e-05	0.000570122
ENSMUSG00000040420	Cdh18	cadherin 18 [Source:MGI Symbol;Acc:MGI:1344366]	7.85815	-2.72638	0.679383	-4.01303	5.99444e-05	0.000812247
ENSMUSG00000039155	Cdh26	cadherin-like 26 [Source:MGI Symbol;Acc:MGI:2685856]	49.6449	-1.19424	0.307348	-3.88564	0.000102061	0.00124294
ENSMUSG00000020467	Efemp1	epidermal growth factor-containing fibulin-like extracellular matrix protein 1 [Source:MGI Symbol;Acc:MGI:1339998]	2148.94	-0.825149	0.237945	-3.46781	0.000524711	0.00568787
ENSMUSG00000028226	Mmp16	matrix metallopeptidase 16 [Source:MGI Symbol;Acc:MGI:1276107]	503.98	-0.48005	0.168053	-2.85654	0.00428285	0.0331615
ENSMUSG00000022893	Adamts1	a disintegrin-like and metallopeptidase (reprolysin type) with thrombospondin type 1 motif, 1 [Source:MGI Symbol;Acc:MGI:109249]	1147.67	-0.413562	0.160175	-2.58194	0.00982468	0.0605111
ENSMUSG00000055421	Pcdh9	protocadherin 9 [Source:MGI Symbol;Acc:MGI:1306801]	47.8839	-0.816141	0.319596	-2.55366	0.0106596	0.0627989
ENSMUSG00000012819	Cdh23	cadherin 23 (otocadherin) [Source:MGI Symbol;Acc:MGI:1890219]	54.4397	-0.730579	0.296198	-2.46652	0.0136433	0.0770412
ENSMUSG00000027962	Vcam1	vascular cell adhesion molecule 1 [Source:MGI Symbol;Acc:MGI:98926]	420.024	-0.509522	0.217699	-2.34049	0.0192585	0.0984726
ENSMUSG00000047414	Flrt2	fibronectin leucine rich transmembrane protein 2 [Source:MGI Symbol;Acc:MGI:3603594]	970.113	-0.284092	0.127161	-2.23411	0.025476	0.119586
ENSMUSG00000024304	Cdh2	cadherin 2 [Source:MGI Symbol;Acc:MGI:88355]	1509.23	-0.483797	0.223967	-2.16013	0.0307627	0.138945
ENSMUSG00000068220	Lgals1	lectin, galactose binding, soluble 1 [Source:MGI Symbol;Acc:MGI:96777]	193106	-0.33523	0.176718	-1.89698	0.0578309	0.200925
ENSMUSG00000006403	Adamts4	a disintegrin-like and metallopeptidase (reprolysin type) with thrombospondin type 1 motif, 4 [Source:MGI Symbol;Acc:MGI:1339949]	546.059	-0.335992	0.192826	-1.74246	0.0814283	0.261489
ENSMUSG00000030022	Adamts9	a disintegrin-like and metallopeptidase (reprolysin type) with thrombospondin type 1 motif, 9 [Source:MGI Symbol;Acc:MGI:1916320]	21.0001	-0.77859	0.457298	-1.70259	0.0886454	0.272987
ENSMUSG00000059901	Adamts14	a disintegrin-like and metallopeptidase (reprolysin type) with thrombospondin type 1 motif, 14 [Source:MGI Symbol;Acc:MGI:2179942]	133.884	-0.333356	0.197556	-1.6874	0.0915268	0.278694
ENSMUSG00000061048	Cdh3	cadherin 3 [Source:MGI Symbol;Acc:MGI:88356]	1.55708	-2.42837	1.61173	-1.50669	0.13189	NA
ENSMUSG00000019818	Cd164	CD164 antigen [Source:MGI Symbol;Acc:MGI:1859568]	4552.15	-0.288508	0.195531	-1.47551	0.140076	0.36855
ENSMUSG00000048120	Entpd1	ectonucleoside triphosphate diphosphohydrolase 1 [Source:MGI Symbol;Acc:MGI:102805]	25.7845	-0.516018	0.367073	-1.40576	0.159794	0.404713
ENSMUSG00000074272	Ceacam1	carcinoembryonic antigen-related cell adhesion molecule 1 [Source:MGI Symbol;Acc:MGI:1347245]	4.02188	-1.06537	0.832397	-1.27989	0.200585	0.467983
ENSMUSG00000015850	Adamtsl4	ADAMTS-like 4 [Source:MGI Symbol;Acc:MGI:2389008]	233.068	-0.231711	0.196913	-1.17672	0.239308	0.518961
ENSMUSG00000048218	Amigo2	adhesion molecule with Ig like domain 2 [Source:MGI Symbol;Acc:MGI:2145995]	17.9492	-0.497456	0.426356	-1.16676	0.243306	0.523301
ENSMUSG00000030342	Cd9	CD9 antigen [Source:MGI Symbol;Acc:MGI:88348]	6848.38	-0.239	0.207076	-1.15417	0.248432	0.53012
ENSMUSG00000028364	Tnc	tenascin C [Source:MGI Symbol;Acc:MGI:101922]	5249.14	-0.266898	0.232219	-1.14934	0.250416	0.530177
ENSMUSG00000026580	Selp	selectin, platelet [Source:MGI Symbol;Acc:MGI:98280]	6.66366	-1.8271	1.65473	-1.10417	0.269519	0.541658
ENSMUSG00000021806	Nid2	nidogen 2 [Source:MGI Symbol;Acc:MGI:1298229]	10.1905	-0.578186	0.54896	-1.05324	0.292232	0.561665
ENSMUSG00000021822	Plau	plasminogen activator, urokinase [Source:MGI Symbol;Acc:MGI:97611]	504.075	-0.252159	0.246794	-1.02174	0.306904	0.577576
ENSMUSG00000051390	Zbtb22	zinc finger and BTB domain containing 22 [Source:MGI Symbol;Acc:MGI:1931870]	376.752	-0.160771	0.164507	-0.977291	0.328425	0.609611
ENSMUSG00000028651	Ppie	peptidylprolyl isomerase E (cyclophilin E) [Source:MGI Symbol;Acc:MGI:1917118]	943.055	-0.174759	0.181053	-0.965233	0.334428	0.612365
ENSMUSG00000024330	Col11a2	collagen, type XI, alpha 2 [Source:MGI Symbol;Acc:MGI:88447]	10.4893	-0.629706	0.666159	-0.94528	0.344516	0.625847
ENSMUSG00000016494	Cd34	CD34 antigen [Source:MGI Symbol;Acc:MGI:88329]	279.398	-0.227343	0.249769	-0.910211	0.362711	0.650959
ENSMUSG00000031994	Adamts8	a disintegrin-like and metallopeptidase (reprolysin type) with thrombospondin type 1 motif, 8 [Source:MGI Symbol;Acc:MGI:1353468]	9.81576	-0.534309	0.597891	-0.893656	0.371506	0.660473
ENSMUSG00000002980	Bcam	basal cell adhesion molecule [Source:MGI Symbol;Acc:MGI:1929940]	7.66537	-0.546517	0.620369	-0.880955	0.378342	0.660473
ENSMUSG00000026971	Itgb6	integrin beta 6 [Source:MGI Symbol;Acc:MGI:96615]	1.07272	-1.66487	1.94705	-0.855076	0.392509	NA
ENSMUSG00000079562	Maea	macrophage erythroblast attacher [Source:MGI Symbol;Acc:MGI:1891748]	1877.49	-0.146677	0.188065	-0.779928	0.435433	0.710858
ENSMUSG00000019916	P4ha1	procollagen-proline, 2-oxoglutarate 4-dioxygenase (proline 4-hydroxylase), alpha 1 polypeptide [Source:MGI Symbol;Acc:MGI:97463]	6336.12	-0.186532	0.241936	-0.770998	0.440708	0.715161
ENSMUSG00000030157	Clec2d	C-type lectin domain family 2, member d [Source:MGI Symbol;Acc:MGI:2135589]	91.3649	-0.247288	0.324278	-0.762581	0.445714	0.718669
ENSMUSG00000000303	Cdh1	cadherin 1 [Source:MGI Symbol;Acc:MGI:88354]	0.465011	-3.14206	4.29639	-0.731326	0.46458	NA
ENSMUSG00000029061	Mmp23	matrix metallopeptidase 23 [Source:MGI Symbol;Acc:MGI:1347361]	104.871	-0.170808	0.243404	-0.701746	0.482837	0.751606
ENSMUSG00000032374	Plod2	procollagen lysine, 2-oxoglutarate 5-dioxygenase 2 [Source:MGI Symbol;Acc:MGI:1347007]	3846.86	-0.15181	0.221327	-0.685907	0.492772	0.751606
ENSMUSG00000062345	Serpinb2	serine (or cysteine) peptidase inhibitor, clade B, member 2 [Source:MGI Symbol;Acc:MGI:97609]	1.55459	-1.06672	1.56545	-0.681415	0.495609	NA
ENSMUSG00000024909	Efemp2	epidermal growth factor-containing fibulin-like extracellular matrix protein 2 [Source:MGI Symbol;Acc:MGI:1891209]	8162.43	-0.104515	0.157007	-0.665673	0.50562	0.762592
ENSMUSG00000036446	Lum	lumican [Source:MGI Symbol;Acc:MGI:109347]	0.725273	-2.22258	3.44762	-0.64467	0.519141	NA
ENSMUSG00000031706	Rfx1	regulatory factor X, 1 (influences HLA class II expression) [Source:MGI Symbol;Acc:MGI:105982]	427.174	-0.114115	0.180237	-0.63314	0.526642	0.779959
ENSMUSG00000001123	Lgals9	lectin, galactose binding, soluble 9 [Source:MGI Symbol;Acc:MGI:109496]	1588.55	-0.123985	0.195847	-0.63307	0.526688	0.779959
ENSMUSG00000025355	Mmp19	matrix metallopeptidase 19 [Source:MGI Symbol;Acc:MGI:1927899]	815.223	-0.138571	0.224317	-0.617748	0.536742	0.790527
ENSMUSG00000034205	Loxl2	lysyl oxidase-like 2 [Source:MGI Symbol;Acc:MGI:2137913]	547.002	-0.232127	0.381497	-0.608464	0.542879	0.795245
ENSMUSG00000102918	Pcdhgc3	protocadherin gamma subfamily C, 3 [Source:MGI Symbol;Acc:MGI:1935201]	6309.31	-0.149613	0.253001	-0.591355	0.554283	0.803265
ENSMUSG00000043635	Adamts3	a disintegrin-like and metallopeptidase (reprolysin type) with thrombospondin type 1 motif, 3 [Source:MGI Symbol;Acc:MGI:3045353]	0.246496	-2.48022	4.32477	-0.573492	0.566312	NA
ENSMUSG00000039759	Thap3	THAP domain containing, apoptosis associated protein 3 [Source:MGI Symbol;Acc:MGI:1917126]	317.87	-0.0938131	0.177734	-0.52783	0.597617	0.823787
ENSMUSG00000042284	Itga1	integrin alpha 1 [Source:MGI Symbol;Acc:MGI:96599]	23.5323	-0.199203	0.383841	-0.518973	0.60378	0.823787
ENSMUSG00000033961	Zfp446	zinc finger protein 446 [Source:MGI Symbol;Acc:MGI:2442185]	60.7646	-0.143669	0.286396	-0.501644	0.615918	0.823787
ENSMUSG00000068196	Col8a1	collagen, type VIII, alpha 1 [Source:MGI Symbol;Acc:MGI:88463]	4175.35	-0.105326	0.210684	-0.499925	0.617128	0.823787
ENSMUSG00000102222	Pcdhga10	protocadherin gamma subfamily A, 10 [Source:MGI Symbol;Acc:MGI:1935227]	8504.72	-0.147315	0.29557	-0.49841	0.618195	0.823787
ENSMUSG00000090210	Itga10	integrin, alpha 10 [Source:MGI Symbol;Acc:MGI:2153482]	24.3582	-0.305341	0.617511	-0.49447	0.620974	0.823787
ENSMUSG00000020044	Timp3	tissue inhibitor of metalloproteinase 3 [Source:MGI Symbol;Acc:MGI:98754]	2266	-0.108715	0.221245	-0.491377	0.62316	0.823787
ENSMUSG00000020598	Nrcam	neuronal cell adhesion molecule [Source:MGI Symbol;Acc:MGI:104750]	0.574204	-1.50551	3.08918	-0.487352	0.626009	NA
ENSMUSG00000031119	Gpc4	glypican 4 [Source:MGI Symbol;Acc:MGI:104902]	1333	-0.130782	0.275829	-0.474141	0.635399	0.827947
ENSMUSG00000022321	Cdh10	cadherin 10 [Source:MGI Symbol;Acc:MGI:107436]	2.61161	-0.908807	1.94001	-0.468456	0.639459	0.827947
ENSMUSG00000004892	Bcan	brevican [Source:MGI Symbol;Acc:MGI:1096385]	1.84779	-0.91846	1.99796	-0.459698	0.645733	0.829354
ENSMUSG00000060807	Serpina6	serine (or cysteine) peptidase inhibitor, clade A, member 6 [Source:MGI Symbol;Acc:MGI:88278]	0.168918	-1.98182	4.35629	-0.454932	0.649159	NA
ENSMUSG00000027435	Cd93	CD93 antigen [Source:MGI Symbol;Acc:MGI:106664]	6.20425	-0.473479	1.10115	-0.429988	0.667205	0.837398
ENSMUSG00000001029	Icam2	intercellular adhesion molecule 2 [Source:MGI Symbol;Acc:MGI:96394]	0.951947	-0.803254	1.87321	-0.428811	0.668061	NA
ENSMUSG00000057554	Lgals8	lectin, galactose binding, soluble 8 [Source:MGI Symbol;Acc:MGI:1928481]	977.002	-0.0564737	0.132982	-0.424672	0.671076	0.837398
ENSMUSG00000036862	Dchs1	dachsous cadherin related 1 [Source:MGI Symbol;Acc:MGI:2685011]	22.7937	-0.164944	0.389956	-0.422982	0.672309	0.837398
ENSMUSG00000022225	Cma1	chymase 1, mast cell [Source:MGI Symbol;Acc:MGI:96941]	0.383341	-1.75982	4.31292	-0.408034	0.683249	NA
ENSMUSG00000026141	Col19a1	collagen, type XIX, alpha 1 [Source:MGI Symbol;Acc:MGI:1095415]	0.138471	-1.6854	4.37862	-0.384916	0.7003	NA
ENSMUSG00000024421	Lama3	laminin, alpha 3 [Source:MGI Symbol;Acc:MGI:99909]	1.61017	-0.764674	1.9956	-0.383181	0.701586	NA
ENSMUSG00000045672	Col27a1	collagen, type XXVII, alpha 1 [Source:MGI Symbol;Acc:MGI:2672118]	118.794	-0.143821	0.379436	-0.379038	0.704659	0.856079
ENSMUSG00000052593	Adam17	a disintegrin and metallopeptidase domain 17 [Source:MGI Symbol;Acc:MGI:1096335]	642.103	-0.0750117	0.203702	-0.368243	0.712692	0.856079
ENSMUSG00000032336	Nptn	neuroplastin [Source:MGI Symbol;Acc:MGI:108077]	6620.49	-0.077814	0.212265	-0.366589	0.713926	0.856079
ENSMUSG00000103255	Pcdhac1	protocadherin alpha subfamily C, 1 [Source:MGI Symbol;Acc:MGI:1891442]	0.250122	-1.48604	4.39024	-0.338487	0.734996	NA
ENSMUSG00000029163	Emilin1	elastin microfibril interfacer 1 [Source:MGI Symbol;Acc:MGI:1926189]	552.577	-0.114325	0.33844	-0.337799	0.735515	0.866628
ENSMUSG00000019899	Lama2	laminin, alpha 2 [Source:MGI Symbol;Acc:MGI:99912]	1.7113	-0.491678	1.47181	-0.334064	0.738331	NA
ENSMUSG00000026042	Col5a2	collagen, type V, alpha 2 [Source:MGI Symbol;Acc:MGI:88458]	20907.6	-0.0764829	0.232763	-0.328587	0.742468	0.868234
ENSMUSG00000020926	Adam11	a disintegrin and metallopeptidase domain 11 [Source:MGI Symbol;Acc:MGI:1098667]	2.46102	-0.4067	1.24181	-0.327505	0.743286	0.868234
ENSMUSG00000070436	Serpinh1	serine (or cysteine) peptidase inhibitor, clade H, member 1 [Source:MGI Symbol;Acc:MGI:88283]	5346.29	-0.0607128	0.200369	-0.303005	0.761886	0.878601
ENSMUSG00000023036	Pcdhgc4	protocadherin gamma subfamily C, 4 [Source:MGI Symbol;Acc:MGI:1935203]	2393.02	-0.0923485	0.335418	-0.275323	0.783068	0.894182
ENSMUSG00000040537	Adam22	a disintegrin and metallopeptidase domain 22 [Source:MGI Symbol;Acc:MGI:1340046]	0.412788	-1.17859	4.29567	-0.274367	0.783803	NA
ENSMUSG00000051379	Flrt3	fibronectin leucine rich transmembrane protein 3 [Source:MGI Symbol;Acc:MGI:1918686]	5.91784	-0.277621	1.01908	-0.272424	0.785296	0.894182
ENSMUSG00000022636	Alcam	activated leukocyte cell adhesion molecule [Source:MGI Symbol;Acc:MGI:1313266]	1985.68	-0.0468772	0.178464	-0.262671	0.792804	0.898953
ENSMUSG00000031552	Adam18	a disintegrin and metallopeptidase domain 18 [Source:MGI Symbol;Acc:MGI:105986]	1.2034	-0.52027	2.06932	-0.25142	0.801489	NA
ENSMUSG00000102543	Pcdhgc5	protocadherin gamma subfamily C, 5 [Source:MGI Symbol;Acc:MGI:1935205]	8071.74	-0.0695509	0.299194	-0.232461	0.81618	0.905802
ENSMUSG00000017466	Timp2	tissue inhibitor of metalloproteinase 2 [Source:MGI Symbol;Acc:MGI:98753]	8552.32	-0.0597276	0.265854	-0.224664	0.822241	0.905802
ENSMUSG00000092572	Serpinb10	serine (or cysteine) peptidase inhibitor, clade B (ovalbumin), member 10 [Source:MGI Symbol;Acc:MGI:2138648]	0.0821652	-0.908788	4.40736	-0.206198	0.836636	NA
ENSMUSG00000008438	Adam21	a disintegrin and metallopeptidase domain 21 [Source:MGI Symbol;Acc:MGI:1861229]	13.9539	-0.0947697	0.659444	-0.143712	0.885728	0.929507
ENSMUSG00000027834	Serpini1	serine (or cysteine) peptidase inhibitor, clade I, member 1 [Source:MGI Symbol;Acc:MGI:1194506]	23.3494	-0.0531721	0.377418	-0.140884	0.887962	0.929507
ENSMUSG00000060572	Mfap2	microfibrillar-associated protein 2 [Source:MGI Symbol;Acc:MGI:99559]	1.34347	-0.212964	1.51376	-0.140685	0.888118	NA
ENSMUSG00000025510	Cd151	CD151 antigen [Source:MGI Symbol;Acc:MGI:1096360]	4860.6	-0.0254176	0.199161	-0.127623	0.898447	0.929507
ENSMUSG00000026043	Col3a1	collagen, type III, alpha 1 [Source:MGI Symbol;Acc:MGI:88453]	10036.6	-0.0436357	0.347898	-0.125427	0.900186	0.929507
ENSMUSG00000042286	Stab1	stabilin 1 [Source:MGI Symbol;Acc:MGI:2178742]	0.8532	-0.210332	2.26476	-0.0928715	0.926006	NA
ENSMUSG00000014852	Adamts13	a disintegrin-like and metallopeptidase (reprolysin type) with thrombospondin type 1 motif, 13 [Source:MGI Symbol;Acc:MGI:2685556]	0.31612	-0.229909	4.32777	-0.0531241	0.957633	NA
ENSMUSG00000037815	Ctnna1	catenin (cadherin associated protein), alpha 1 [Source:MGI Symbol;Acc:MGI:88274]	6626.06	-0.0104049	0.217832	-0.0477656	0.961903	0.965466
ENSMUSG00000026639	Lamb3	laminin, beta 3 [Source:MGI Symbol;Acc:MGI:99915]	12.707	-0.0155221	1.0287	-0.0150891	0.987961	0.987961
ENSMUSG00000023473	Celsr3	cadherin, EGF LAG seven-pass G-type receptor 3 [Source:MGI Symbol;Acc:MGI:1858236]	0.230064	0	4.40736	0	1	NA
ENSMUSG00000023903	Mmp25	matrix metallopeptidase 25 [Source:MGI Symbol;Acc:MGI:2443938]	0.269233	0	4.40736	0	1	NA
ENSMUSG00000025064	Col17a1	collagen, type XVII, alpha 1 [Source:MGI Symbol;Acc:MGI:88450]	0.0658616	0	4.40736	0	1	NA
ENSMUSG00000025075	Habp2	hyaluronic acid binding protein 2 [Source:MGI Symbol;Acc:MGI:1196378]	0.259918	0	4.40736	0	1	NA
ENSMUSG00000027322	Siglec1	sialic acid binding Ig-like lectin 1, sialoadhesin [Source:MGI Symbol;Acc:MGI:99668]	0.101714	0	4.40736	0	1	NA
ENSMUSG00000030789	Itgax	integrin alpha X [Source:MGI Symbol;Acc:MGI:96609]	0.2157	0	4.40736	0	1	NA
ENSMUSG00000031871	Cdh5	cadherin 5 [Source:MGI Symbol;Acc:MGI:105057]	0.954758	0	3.10303	0	1	NA
ENSMUSG00000031962	Cdh15	cadherin 15 [Source:MGI Symbol;Acc:MGI:106672]	0.197585	0	4.40736	0	1	NA
ENSMUSG00000032076	Cadm1	cell adhesion molecule 1 [Source:MGI Symbol;Acc:MGI:1889272]	0.203429	0	4.40736	0	1	NA
ENSMUSG00000033082	Clec1a	C-type lectin domain family 1, member a [Source:MGI Symbol;Acc:MGI:2444151]	0.227972	0	4.40736	0	1	NA
ENSMUSG00000034755	Pcdh11x	protocadherin 11 X-linked [Source:MGI Symbol;Acc:MGI:2442849]	0.0658616	0	4.40736	0	1	NA
ENSMUSG00000035566	Pcdh17	protocadherin 17 [Source:MGI Symbol;Acc:MGI:2684924]	0.160141	0	4.40736	0	1	NA
ENSMUSG00000041550	Serpina5	serine (or cysteine) peptidase inhibitor, clade A, member 5 [Source:MGI Symbol;Acc:MGI:107817]	0.677109	0	3.6655	0	1	NA
ENSMUSG00000041567	Serpina12	serine (or cysteine) peptidase inhibitor, clade A (alpha-1 antiproteinase, antitrypsin), member 12 [Source:MGI Symbol;Acc:MGI:1915304]	0.581615	0	4.40736	0	1	NA
ENSMUSG00000046282	Adam20	a disintegrin and metallopeptidase domain 20 [Source:MGI Symbol;Acc:MGI:2152342]	0.0658616	0	4.40736	0	1	NA
ENSMUSG00000047562	Mmp10	matrix metallopeptidase 10 [Source:MGI Symbol;Acc:MGI:97007]	0.737668	0	2.99086	0	1	NA
ENSMUSG00000049538	Adamts16	a disintegrin-like and metallopeptidase (reprolysin type) with thrombospondin type 1 motif, 16 [Source:MGI Symbol;Acc:MGI:2429637]	0.227972	0	4.40736	0	1	NA
ENSMUSG00000055653	Gpc3	glypican 3 [Source:MGI Symbol;Acc:MGI:104903]	0.101714	0	4.40736	0	1	NA
ENSMUSG00000064293	Cntn4	contactin 4 [Source:MGI Symbol;Acc:MGI:1095737]	0.0983407	0	4.40736	0	1	NA
ENSMUSG00000068740	Celsr2	cadherin, EGF LAG seven-pass G-type receptor 2 [Source:MGI Symbol;Acc:MGI:1858235]	0.0716482	0	4.40736	0	1	NA
ENSMUSG00000079293	Clec7a	C-type lectin domain family 7, member a [Source:MGI Symbol;Acc:MGI:1861431]	0.490022	0	4.40736	0	1	NA
ENSMUSG00000079465	Col4a3	collagen, type IV, alpha 3 [Source:MGI Symbol;Acc:MGI:104688]	0.0716482	0	4.40736	0	1	NA
ENSMUSG00000102312	Pcdha3	protocadherin alpha 3 [Source:MGI Symbol;Acc:MGI:2447313]	0.383507	0	4.40736	0	1	NA
ENSMUSG00000102697	Pcdhac2	protocadherin alpha subfamily C, 2 [Source:MGI Symbol;Acc:MGI:1891443]	0.101714	0	4.40736	0	1	NA
ENSMUSG00000103707	Pcdha6	protocadherin alpha 6 [Source:MGI Symbol;Acc:MGI:1298367]	0.13751	0	4.40736	0	1	NA
ENSMUSG00000103770	Pcdha9	protocadherin alpha 9 [Source:MGI Symbol;Acc:MGI:2447322]	0.844158	0	3.63	0	1	NA
ENSMUSG00000104148	Pcdha2	protocadherin alpha 2 [Source:MGI Symbol;Acc:MGI:2681880]	0.143296	0	4.40736	0	1	NA
ENSMUSG00000104252	Pcdha4	protocadherin alpha 4 [Source:MGI Symbol;Acc:MGI:1298406]	0.169989	0	4.40736	0	1	NA
ENSMUSG00000026442	Nfasc	neurofascin [Source:MGI Symbol;Acc:MGI:104753]	0.141048	0.0529618	4.40736	0.0120167	0.990412	NA
ENSMUSG00000066113	Adamtsl1	ADAMTS-like 1 [Source:MGI Symbol;Acc:MGI:1924989]	0.153977	0.0529618	4.40736	0.0120167	0.990412	NA
ENSMUSG00000047787	Flrt1	fibronectin leucine rich transmembrane protein 1 [Source:MGI Symbol;Acc:MGI:3026647]	0.669473	0.0529848	3.28569	0.0161259	0.987134	NA
ENSMUSG00000017344	Vtn	vitronectin [Source:MGI Symbol;Acc:MGI:98940]	0.493655	0.0529787	2.95355	0.0179373	0.985689	NA
ENSMUSG00000043613	Mmp3	matrix metallopeptidase 3 [Source:MGI Symbol;Acc:MGI:97010]	0.31511	0.305845	4.33026	0.0706298	0.943692	NA
ENSMUSG00000048222	Mfap1b	microfibrillar-associated protein 1B [Source:MGI Symbol;Acc:MGI:3694697]	390.158	0.0149568	0.181487	0.0824125	0.934319	0.941265
ENSMUSG00000027750	Postn	periostin, osteoblast specific factor [Source:MGI Symbol;Acc:MGI:1926321]	20187.8	0.0246889	0.279122	0.0884519	0.929518	0.939923
ENSMUSG00000045827	Serpinb9	serine (or cysteine) peptidase inhibitor, clade B, member 9 [Source:MGI Symbol;Acc:MGI:106603]	233.517	0.0323197	0.326191	0.099082	0.921073	0.934872
ENSMUSG00000006932	Ctnnb1	catenin (cadherin associated protein), beta 1 [Source:MGI Symbol;Acc:MGI:88276]	8943.86	0.0191751	0.192867	0.0994215	0.920804	0.934872
ENSMUSG00000000901	Mmp11	matrix metallopeptidase 11 [Source:MGI Symbol;Acc:MGI:97008]	1118.4	0.0235971	0.225702	0.10455	0.916733	0.934872
ENSMUSG00000043323	Fbrsl1	fibrosin-like 1 [Source:MGI Symbol;Acc:MGI:1920907]	268.004	0.0173281	0.145958	0.11872	0.905497	0.929507
ENSMUSG00000037411	Serpine1	serine (or cysteine) peptidase inhibitor, clade E, member 1 [Source:MGI Symbol;Acc:MGI:97608]	8729.76	0.0259374	0.21316	0.12168	0.903152	0.929507
ENSMUSG00000022771	Ppil2	peptidylprolyl isomerase (cyclophilin)-like 2 [Source:MGI Symbol;Acc:MGI:2447857]	863.809	0.0237965	0.187224	0.127101	0.89886	0.929507
ENSMUSG00000056174	Col8a2	collagen, type VIII, alpha 2 [Source:MGI Symbol;Acc:MGI:88464]	2.73206	0.159872	1.15718	0.138157	0.890117	0.929507
ENSMUSG00000021476	Habp4	hyaluronic acid binding protein 4 [Source:MGI Symbol;Acc:MGI:1891713]	139.425	0.0338165	0.227109	0.1489	0.881632	0.929507
ENSMUSG00000060147	Serpinb6a	serine (or cysteine) peptidase inhibitor, clade B, member 6a [Source:MGI Symbol;Acc:MGI:103123]	29323.2	0.0291865	0.181049	0.161208	0.87193	0.926639
ENSMUSG00000028197	Col24a1	collagen, type XXIV, alpha 1 [Source:MGI Symbol;Acc:MGI:1918605]	2.60519	0.195854	1.2102	0.161836	0.871435	0.926639
ENSMUSG00000064080	Fbln2	fibulin 2 [Source:MGI Symbol;Acc:MGI:95488]	23592.4	0.0577507	0.35379	0.163234	0.870334	0.926639
ENSMUSG00000103092	Pcdha5	protocadherin alpha 5 [Source:MGI Symbol;Acc:MGI:1298371]	0.404136	0.649927	3.48988	0.186232	0.852263	NA
ENSMUSG00000002900	Lamb1	laminin B1 [Source:MGI Symbol;Acc:MGI:96743]	5465.28	0.0399399	0.21139	0.188939	0.850141	0.914238
ENSMUSG00000035776	Cd99l2	CD99 antigen-like 2 [Source:MGI Symbol;Acc:MGI:2177151]	1313.54	0.0584689	0.305588	0.191333	0.848265	0.914238
ENSMUSG00000025809	Itgb1	integrin beta 1 (fibronectin receptor beta) [Source:MGI Symbol;Acc:MGI:96610]	23155.7	0.0637132	0.312187	0.204087	0.838286	0.908702
ENSMUSG00000031555	Adam9	a disintegrin and metallopeptidase domain 9 (meltrin gamma) [Source:MGI Symbol;Acc:MGI:105376]	2663.64	0.0588484	0.288346	0.20409	0.838283	0.908702
ENSMUSG00000005087	Cd44	CD44 antigen [Source:MGI Symbol;Acc:MGI:88338]	12154.5	0.0362095	0.176443	0.205219	0.837401	0.908702
ENSMUSG00000028041	Adam15	a disintegrin and metallopeptidase domain 15 (metargidin) [Source:MGI Symbol;Acc:MGI:1333882]	555.812	0.0450724	0.206235	0.218549	0.827001	0.907358
ENSMUSG00000039462	Col10a1	collagen, type X, alpha 1 [Source:MGI Symbol;Acc:MGI:88445]	11.7193	0.139364	0.619217	0.225065	0.821929	0.905802
ENSMUSG00000103800	Pcdha8	protocadherin alpha 8 [Source:MGI Symbol;Acc:MGI:2681879]	0.177741	1.01475	4.40736	0.23024	0.817905	NA
ENSMUSG00000042453	Reln	reelin [Source:MGI Symbol;Acc:MGI:103022]	0.3011	1.01476	4.40736	0.230242	0.817904	NA
ENSMUSG00000028108	Ecm1	extracellular matrix protein 1 [Source:MGI Symbol;Acc:MGI:103060]	3362.91	0.051847	0.220708	0.234913	0.814277	0.905802
ENSMUSG00000031673	Cdh11	cadherin 11 [Source:MGI Symbol;Acc:MGI:99217]	3178.36	0.0775139	0.32037	0.241951	0.808818	0.905743
ENSMUSG00000058297	Spock2	sparc/osteonectin, cwcv and kazal-like domains proteoglycan 2 [Source:MGI Symbol;Acc:MGI:1891351]	3.73985	0.20629	0.838103	0.24614	0.805574	0.905743
ENSMUSG00000001506	Col1a1	collagen, type I, alpha 1 [Source:MGI Symbol;Acc:MGI:88467]	181137	0.0946825	0.382685	0.247416	0.804586	0.905743
ENSMUSG00000032289	Thsd4	thrombospondin, type I, domain containing 4 [Source:MGI Symbol;Acc:MGI:2672033]	0.274979	1.08246	4.35931	0.248311	0.803894	NA
ENSMUSG00000006369	Fbln1	fibulin 1 [Source:MGI Symbol;Acc:MGI:95487]	227.179	0.0898497	0.323228	0.277976	0.78103	0.894182
ENSMUSG00000020310	Madcam1	mucosal vascular addressin cell adhesion molecule 1 [Source:MGI Symbol;Acc:MGI:103579]	0.474405	1.01477	3.35768	0.302224	0.762481	NA
ENSMUSG00000018593	Sparc	secreted acidic cysteine rich glycoprotein [Source:MGI Symbol;Acc:MGI:98373]	98582.6	0.0813784	0.25667	0.317055	0.751202	0.869981
ENSMUSG00000000290	Itgb2	integrin beta 2 [Source:MGI Symbol;Acc:MGI:96611]	13.471	0.14929	0.470705	0.317162	0.75112	0.869981
ENSMUSG00000030606	Hapln3	hyaluronan and proteoglycan link protein 3 [Source:MGI Symbol;Acc:MGI:1914916]	1.78882	0.537628	1.56506	0.34352	0.731208	0.865316
ENSMUSG00000019997	Ccn2	cellular communication network factor 2 [Source:MGI Symbol;Acc:MGI:95537]	31043.7	0.0725903	0.205768	0.352778	0.724255	0.860847
ENSMUSG00000025650	Col7a1	collagen, type VII, alpha 1 [Source:MGI Symbol;Acc:MGI:88462]	44.8432	0.175385	0.4875	0.359765	0.719023	0.858393
ENSMUSG00000058260	Serpina9	serine (or cysteine) peptidase inhibitor, clade A (alpha-1 antiproteinase, antitrypsin), member 9 [Source:MGI Symbol;Acc:MGI:1919157]	4.87575	0.312386	0.847012	0.36881	0.71227	0.856079
ENSMUSG00000035296	Sgcg	sarcoglycan, gamma (dystrophin-associated glycoprotein) [Source:MGI Symbol;Acc:MGI:1346524]	0.936372	1.01478	2.72806	0.371976	0.709911	NA
ENSMUSG00000001014	Icam4	intercellular adhesion molecule 4, Landsteiner-Wiener blood group [Source:MGI Symbol;Acc:MGI:1925619]	4.713	0.310984	0.832319	0.373636	0.708675	0.856079
ENSMUSG00000021186	Fbln5	fibulin 5 [Source:MGI Symbol;Acc:MGI:1346091]	1186.49	0.122938	0.318315	0.386216	0.699337	0.856079
ENSMUSG00000020717	Pecam1	platelet/endothelial cell adhesion molecule 1 [Source:MGI Symbol;Acc:MGI:97537]	5.8431	0.370227	0.914114	0.405011	0.685469	0.844373
ENSMUSG00000001507	Itga3	integrin alpha 3 [Source:MGI Symbol;Acc:MGI:96602]	258.881	0.0662286	0.158841	0.416948	0.676717	0.837398
ENSMUSG00000025473	Adam8	a disintegrin and metallopeptidase domain 8 [Source:MGI Symbol;Acc:MGI:107825]	55.8977	0.204082	0.48863	0.417662	0.676195	0.837398
ENSMUSG00000026574	Dpt	dermatopontin [Source:MGI Symbol;Acc:MGI:1928392]	43.4755	0.157846	0.362489	0.435451	0.663235	0.837398
ENSMUSG00000039115	Itga9	integrin alpha 9 [Source:MGI Symbol;Acc:MGI:104756]	9.99474	0.330784	0.740471	0.446722	0.655076	0.833453
ENSMUSG00000024299	Adamts10	a disintegrin-like and metallopeptidase (reprolysin type) with thrombospondin type 1 motif, 10 [Source:MGI Symbol;Acc:MGI:2449112]	393.116	0.155459	0.34227	0.454199	0.649685	0.830494
ENSMUSG00000026837	Col5a1	collagen, type V, alpha 1 [Source:MGI Symbol;Acc:MGI:88457]	9700.11	0.070934	0.152386	0.465488	0.641582	0.827947
ENSMUSG00000031849	Comp	cartilage oligomeric matrix protein [Source:MGI Symbol;Acc:MGI:88469]	3.17475	0.476644	1.0232	0.465836	0.641333	0.827947
ENSMUSG00000031274	Col4a5	collagen, type IV, alpha 5 [Source:MGI Symbol;Acc:MGI:88456]	692.738	0.1095	0.234249	0.467451	0.640177	0.827947
ENSMUSG00000005800	Mmp8	matrix metallopeptidase 8 [Source:MGI Symbol;Acc:MGI:1202395]	0.176648	2.09783	4.35528	0.481675	0.630037	NA
ENSMUSG00000030786	Itgam	integrin alpha M [Source:MGI Symbol;Acc:MGI:96607]	0.18599	2.11066	4.35434	0.484726	0.627871	NA
ENSMUSG00000031841	Cdh13	cadherin 13 [Source:MGI Symbol;Acc:MGI:99551]	0.18599	2.11066	4.35434	0.484726	0.627871	NA
ENSMUSG00000027612	Mmp24	matrix metallopeptidase 24 [Source:MGI Symbol;Acc:MGI:1341867]	1.79914	0.698577	1.41914	0.492253	0.62254	0.823787
ENSMUSG00000031375	Bgn	biglycan [Source:MGI Symbol;Acc:MGI:88158]	120525	0.124728	0.248534	0.501856	0.615769	0.823787
ENSMUSG00000004846	Plod3	procollagen-lysine, 2-oxoglutarate 5-dioxygenase 3 [Source:MGI Symbol;Acc:MGI:1347008]	483.793	0.090599	0.179527	0.504653	0.613803	0.823787
ENSMUSG00000048163	Selplg	selectin, platelet (p-selectin) ligand [Source:MGI Symbol;Acc:MGI:106689]	0.462339	1.70828	3.33587	0.512095	0.608585	NA
ENSMUSG00000041445	Mmrn2	multimerin 2 [Source:MGI Symbol;Acc:MGI:2385618]	8.07593	0.38037	0.737715	0.515606	0.60613	0.823787
ENSMUSG00000029661	Col1a2	collagen, type I, alpha 2 [Source:MGI Symbol;Acc:MGI:88468]	35936.7	0.131954	0.248871	0.530212	0.595965	0.823787
ENSMUSG00000015533	Itga2	integrin alpha 2 [Source:MGI Symbol;Acc:MGI:96600]	24.6569	0.362576	0.661511	0.548103	0.583621	0.819489
ENSMUSG00000032135	Mcam	melanoma cell adhesion molecule [Source:MGI Symbol;Acc:MGI:1933966]	285.868	0.151487	0.275455	0.549951	0.582353	0.819489
ENSMUSG00000026874	Hc	hemolytic complement [Source:MGI Symbol;Acc:MGI:96031]	1.08034	1.04266	1.87963	0.554714	0.57909	NA
ENSMUSG00000005947	Itgae	integrin alpha E, epithelial-associated [Source:MGI Symbol;Acc:MGI:1298377]	3.07809	0.598739	1.07539	0.556766	0.577688	0.819489
ENSMUSG00000020522	Mfap3	microfibrillar-associated protein 3 [Source:MGI Symbol;Acc:MGI:1924068]	346.518	0.10822	0.188621	0.573746	0.56614	0.807494
ENSMUSG00000001508	Sgca	sarcoglycan, alpha (dystrophin-associated glycoprotein) [Source:MGI Symbol;Acc:MGI:894698]	11.9522	0.32722	0.569096	0.574981	0.565304	0.807494
ENSMUSG00000042436	Mfap4	microfibrillar-associated protein 4 [Source:MGI Symbol;Acc:MGI:1342276]	2.14765	0.784014	1.33825	0.58585	0.557976	0.804317
ENSMUSG00000022824	Muc13	mucin 13, epithelial transmembrane [Source:MGI Symbol;Acc:MGI:103190]	2.00777	0.898692	1.51796	0.59204	0.553824	0.803265
ENSMUSG00000030317	Timp4	tissue inhibitor of metalloproteinase 4 [Source:MGI Symbol;Acc:MGI:109125]	0.355309	2.7243	4.27678	0.636999	0.524125	NA
ENSMUSG00000005397	Nid1	nidogen 1 [Source:MGI Symbol;Acc:MGI:97342]	7557.12	0.195	0.299328	0.651457	0.514751	0.770705
ENSMUSG00000027087	Itgav	integrin alpha V [Source:MGI Symbol;Acc:MGI:96608]	17211.3	0.201295	0.303033	0.664268	0.506519	0.762592
ENSMUSG00000091155	Serpine3	serpin peptidase inhibitor, clade E (nexin, plasminogen activator inhibitor type 1), member 3 [Source:MGI Symbol;Acc:MGI:2442020]	0.599149	1.87713	2.79909	0.670621	0.502462	NA
ENSMUSG00000040152	Thbs1	thrombospondin 1 [Source:MGI Symbol;Acc:MGI:98737]	12703.2	0.146648	0.214249	0.684475	0.493675	0.751606
ENSMUSG00000019055	Plod1	procollagen-lysine, 2-oxoglutarate 5-dioxygenase 1 [Source:MGI Symbol;Acc:MGI:99907]	2.09668	1.0338	1.49651	0.690808	0.489686	0.751606
ENSMUSG00000028641	P3h1	prolyl 3-hydroxylase 1 [Source:MGI Symbol;Acc:MGI:1888921]	1231.39	0.151302	0.217835	0.694573	0.487323	0.751606
ENSMUSG00000007440	Pcdha11	protocadherin alpha 11 [Source:MGI Symbol;Acc:MGI:1298372]	0.670809	2.21232	3.15118	0.702061	0.482641	NA
ENSMUSG00000029718	Pcolce	procollagen C-endopeptidase enhancer protein [Source:MGI Symbol;Acc:MGI:105099]	19985.6	0.191608	0.263379	0.7275	0.46692	0.731418
ENSMUSG00000039787	Cercam	cerebral endothelial cell adhesion molecule [Source:MGI Symbol;Acc:MGI:2139134]	450.965	0.185514	0.253958	0.730493	0.465089	0.731418
ENSMUSG00000001281	Itgb7	integrin beta 7 [Source:MGI Symbol;Acc:MGI:96616]	156.511	0.231524	0.311551	0.743134	0.457401	0.724887
ENSMUSG00000004098	Col5a3	collagen, type V, alpha 3 [Source:MGI Symbol;Acc:MGI:1858212]	857.035	0.156914	0.208098	0.75404	0.450825	0.718669
ENSMUSG00000027204	Fbn1	fibrillin 1 [Source:MGI Symbol;Acc:MGI:95489]	2652.42	0.227711	0.300515	0.757736	0.448609	0.718669
ENSMUSG00000030787	Lyve1	lymphatic vessel endothelial hyaluronan receptor 1 [Source:MGI Symbol;Acc:MGI:2136348]	0.449567	3.39639	4.29149	0.791424	0.428697	NA
ENSMUSG00000103332	Pcdhga2	protocadherin gamma subfamily A, 2 [Source:MGI Symbol;Acc:MGI:1935214]	54.3853	0.368371	0.459357	0.801928	0.422595	0.69408
ENSMUSG00000037437	Adam32	a disintegrin and metallopeptidase domain 32 [Source:MGI Symbol;Acc:MGI:2653822]	10.4689	0.51612	0.642722	0.803022	0.421962	0.69408
ENSMUSG00000028217	Cdh17	cadherin 17 [Source:MGI Symbol;Acc:MGI:1095414]	2.3598	1.14906	1.39341	0.824637	0.409578	0.680955
ENSMUSG00000004631	Sgce	sarcoglycan, epsilon [Source:MGI Symbol;Acc:MGI:1329042]	1190.5	0.151588	0.183722	0.825093	0.409319	0.680955
ENSMUSG00000011256	Adam19	a disintegrin and metallopeptidase domain 19 (meltrin beta) [Source:MGI Symbol;Acc:MGI:105377]	231.384	0.209743	0.248696	0.843372	0.399021	0.671643
ENSMUSG00000031302	Nlgn3	neuroligin 3 [Source:MGI Symbol;Acc:MGI:2444609]	10.2452	0.499589	0.590812	0.845598	0.397777	0.671643
ENSMUSG00000031740	Mmp2	matrix metallopeptidase 2 [Source:MGI Symbol;Acc:MGI:97009]	6774.75	0.30912	0.363888	0.849493	0.395607	0.671643
ENSMUSG00000026715	Serpinc1	serine (or cysteine) peptidase inhibitor, clade C (antithrombin), member 1 [Source:MGI Symbol;Acc:MGI:88095]	10.4836	0.562735	0.662408	0.849529	0.395587	0.671643
ENSMUSG00000059674	Cdh24	cadherin-like 24 [Source:MGI Symbol;Acc:MGI:1928330]	122.122	0.277343	0.317671	0.873051	0.382636	0.660473
ENSMUSG00000025964	Adam23	a disintegrin and metallopeptidase domain 23 [Source:MGI Symbol;Acc:MGI:1345162]	5.38484	0.697329	0.79603	0.876008	0.381025	0.660473
ENSMUSG00000020674	Pxdn	peroxidasin [Source:MGI Symbol;Acc:MGI:1916925]	2556.69	0.164006	0.185267	0.885241	0.376027	0.660473
ENSMUSG00000029156	Sgcb	sarcoglycan, beta (dystrophin-associated glycoprotein) [Source:MGI Symbol;Acc:MGI:1346523]	358.502	0.243982	0.274258	0.88961	0.373675	0.660473
ENSMUSG00000043468	Adam30	a disintegrin and metallopeptidase domain 30 [Source:MGI Symbol;Acc:MGI:1918328]	1.19552	1.86074	2.06563	0.900812	0.367688	NA
ENSMUSG00000021091	Serpina3n	serine (or cysteine) peptidase inhibitor, clade A, member 3N [Source:MGI Symbol;Acc:MGI:105045]	5.30844	1.06893	1.13525	0.941576	0.34641	0.625847
ENSMUSG00000054693	Adam10	a disintegrin and metallopeptidase domain 10 [Source:MGI Symbol;Acc:MGI:109548]	3113.48	0.209353	0.21542	0.971834	0.331133	0.610456
ENSMUSG00000027318	Adam33	a disintegrin and metallopeptidase domain 33 [Source:MGI Symbol;Acc:MGI:1341813]	22.4647	0.7175	0.715611	1.00264	0.316035	0.590658
ENSMUSG00000042784	Muc1	mucin 1, transmembrane [Source:MGI Symbol;Acc:MGI:97231]	6.36283	1.03477	0.994056	1.04096	0.297896	0.564544
ENSMUSG00000034664	Itga2b	integrin alpha 2b [Source:MGI Symbol;Acc:MGI:96601]	51.9236	0.401028	0.383917	1.04457	0.296222	0.564544
ENSMUSG00000025784	Clec3b	C-type lectin domain family 3, member b [Source:MGI Symbol;Acc:MGI:104540]	8.8081	0.946082	0.886304	1.06745	0.28577	0.553169
ENSMUSG00000019929	Dcn	decorin [Source:MGI Symbol;Acc:MGI:94872]	15.3655	0.721912	0.67576	1.0683	0.285386	0.553169
ENSMUSG00000053964	Lgals4	lectin, galactose binding, soluble 4 [Source:MGI Symbol;Acc:MGI:107536]	6.39484	1.02611	0.958424	1.07062	0.284339	0.553169
ENSMUSG00000063232	Serpina11	serine (or cysteine) peptidase inhibitor, clade A (alpha-1 antiproteinase, antitrypsin), member 11 [Source:MGI Symbol;Acc:MGI:2685741]	1.37071	2.47365	2.29521	1.07774	0.281149	NA
ENSMUSG00000023886	Smoc2	SPARC related modular calcium binding 2 [Source:MGI Symbol;Acc:MGI:1929881]	159.535	0.571008	0.521806	1.09429	0.273827	0.541658
ENSMUSG00000032174	Icam5	intercellular adhesion molecule 5, telencephalin [Source:MGI Symbol;Acc:MGI:109430]	13.0294	0.60997	0.555337	1.09838	0.27204	0.541658
ENSMUSG00000000957	Mmp14	matrix metallopeptidase 14 (membrane-inserted) [Source:MGI Symbol;Acc:MGI:101900]	10415.9	0.349115	0.31702	1.10124	0.270793	0.541658
ENSMUSG00000029304	Spp1	secreted phosphoprotein 1 [Source:MGI Symbol;Acc:MGI:98389]	6660.14	0.305966	0.271899	1.12529	0.260465	0.530723
ENSMUSG00000030116	Mfap5	microfibrillar associated protein 5 [Source:MGI Symbol;Acc:MGI:1354387]	3.24844	1.00303	0.890322	1.12659	0.259917	0.530723
ENSMUSG00000016356	Col20a1	collagen, type XX, alpha 1 [Source:MGI Symbol;Acc:MGI:1920618]	31.0525	0.455988	0.404344	1.12772	0.259437	0.530723
ENSMUSG00000031790	Mmp15	matrix metallopeptidase 15 [Source:MGI Symbol;Acc:MGI:109320]	5.86652	1.17109	1.03355	1.13307	0.257186	0.530723
ENSMUSG00000050578	Mmp13	matrix metallopeptidase 13 [Source:MGI Symbol;Acc:MGI:1340026]	7.14765	1.57485	1.38139	1.14005	0.254266	0.530723
ENSMUSG00000022371	Col14a1	collagen, type XIV, alpha 1 [Source:MGI Symbol;Acc:MGI:1341272]	7.97445	1.05074	0.893066	1.17655	0.239373	0.518961
ENSMUSG00000036545	Adamts2	a disintegrin-like and metallopeptidase (reprolysin type) with thrombospondin type 1 motif, 2 [Source:MGI Symbol;Acc:MGI:1347356]	1226.39	0.211404	0.179327	1.17887	0.238449	0.518961
ENSMUSG00000070323	Mmp27	matrix metallopeptidase 27 [Source:MGI Symbol;Acc:MGI:3039232]	3.73869	1.51939	1.27568	1.19104	0.233636	0.518961
ENSMUSG00000043822	Adamtsl5	ADAMTS-like 5 [Source:MGI Symbol;Acc:MGI:1913798]	1710.04	0.340974	0.284846	1.19705	0.231289	0.51801
ENSMUSG00000001119	Col6a1	collagen, type VI, alpha 1 [Source:MGI Symbol;Acc:MGI:88459]	8386.84	0.460842	0.368065	1.25207	0.210545	0.475481
ENSMUSG00000031480	Thsd1	thrombospondin, type I, domain 1 [Source:MGI Symbol;Acc:MGI:1929096]	21.2516	0.557769	0.44109	1.26452	0.206042	0.469222
ENSMUSG00000028047	Thbs3	thrombospondin 3 [Source:MGI Symbol;Acc:MGI:98739]	156.341	0.306654	0.241293	1.27088	0.203771	0.467983
ENSMUSG00000052911	Lamb2	laminin, beta 2 [Source:MGI Symbol;Acc:MGI:99916]	2113.6	0.264945	0.207936	1.27416	0.202606	0.467983
ENSMUSG00000027570	Col9a3	collagen, type IX, alpha 3 [Source:MGI Symbol;Acc:MGI:894686]	28.5386	0.686128	0.538252	1.27473	0.202403	0.467983
ENSMUSG00000027111	Itga6	integrin alpha 6 [Source:MGI Symbol;Acc:MGI:96605]	956.964	0.309847	0.239724	1.29252	0.196178	0.466354
ENSMUSG00000051375	Pcdh1	protocadherin 1 [Source:MGI Symbol;Acc:MGI:104692]	837.406	0.212636	0.162242	1.31061	0.18999	0.455639
ENSMUSG00000000555	Itga5	integrin alpha 5 (fibronectin receptor alpha) [Source:MGI Symbol;Acc:MGI:96604]	8099.66	0.247231	0.18516	1.33523	0.1818	0.439891
ENSMUSG00000017737	Mmp9	matrix metallopeptidase 9 [Source:MGI Symbol;Acc:MGI:97011]	62.2846	1.91229	1.4301	1.33717	0.181168	0.439891
ENSMUSG00000024529	Lox	lysyl oxidase [Source:MGI Symbol;Acc:MGI:96817]	18011.5	0.360716	0.269258	1.33967	0.180353	0.439891
ENSMUSG00000039385	Cdh6	cadherin 6 [Source:MGI Symbol;Acc:MGI:107435]	499.414	0.468994	0.34033	1.37806	0.168185	0.418149
ENSMUSG00000000753	Serpinf1	serine (or cysteine) peptidase inhibitor, clade F, member 1 [Source:MGI Symbol;Acc:MGI:108080]	15029.7	0.459245	0.331696	1.38453	0.166195	0.417026
ENSMUSG00000068663	Clec16a	C-type lectin domain family 16, member A [Source:MGI Symbol;Acc:MGI:1921624]	95.0639	0.391228	0.277129	1.41172	0.158033	0.404027
ENSMUSG00000043631	Ecm2	extracellular matrix protein 2, female organ and adipocyte specific [Source:MGI Symbol;Acc:MGI:3039578]	23.838	0.723142	0.507961	1.42362	0.154557	0.398905
ENSMUSG00000030255	Sspn	sarcospan [Source:MGI Symbol;Acc:MGI:1353511]	693.526	0.477737	0.329724	1.4489	0.147365	0.383999
ENSMUSG00000037405	Icam1	intercellular adhesion molecule 1 [Source:MGI Symbol;Acc:MGI:96392]	4.29135	1.3103	0.88724	1.47683	0.139722	0.36855
ENSMUSG00000020241	Col6a2	collagen, type VI, alpha 2 [Source:MGI Symbol;Acc:MGI:88460]	2172.47	0.576162	0.389218	1.48031	0.138791	0.36855
ENSMUSG00000022817	Itgb5	integrin beta 5 [Source:MGI Symbol;Acc:MGI:96614]	5374.14	0.446304	0.299044	1.49244	0.135585	0.367436
ENSMUSG00000023885	Thbs2	thrombospondin 2 [Source:MGI Symbol;Acc:MGI:98738]	14895.3	0.432918	0.289085	1.49755	0.134251	0.367436
ENSMUSG00000103567	Pcdhga5	protocadherin gamma subfamily A, 5 [Source:MGI Symbol;Acc:MGI:1935217]	56.6711	0.888086	0.588	1.51035	0.130954	0.362129
ENSMUSG00000034601	2700049A03Rik	RIKEN cDNA 2700049A03 gene [Source:MGI Symbol;Acc:MGI:1924217]	355.779	0.306905	0.200478	1.53087	0.125802	0.351468
ENSMUSG00000039542	Ncam1	neural cell adhesion molecule 1 [Source:MGI Symbol;Acc:MGI:97281]	3674.09	0.364901	0.237451	1.53674	0.124357	0.351049
ENSMUSG00000040690	Col16a1	collagen, type XVI, alpha 1 [Source:MGI Symbol;Acc:MGI:1095396]	2847.86	0.201801	0.130526	1.54606	0.12209	0.348278
ENSMUSG00000067158	Col4a4	collagen, type IV, alpha 4 [Source:MGI Symbol;Acc:MGI:104687]	1.07702	3.44156	2.19448	1.56828	0.116816	NA
ENSMUSG00000038224	Serpinf2	serine (or cysteine) peptidase inhibitor, clade F, member 2 [Source:MGI Symbol;Acc:MGI:107173]	12.9991	0.990652	0.61998	1.59788	0.11007	0.317331
ENSMUSG00000070369	Itgad	integrin, alpha D [Source:MGI Symbol;Acc:MGI:3578624]	2.21003	2.0238	1.24952	1.61966	0.105305	0.306857
ENSMUSG00000032363	Adamts7	a disintegrin-like and metallopeptidase (reprolysin type) with thrombospondin type 1 motif, 7 [Source:MGI Symbol;Acc:MGI:1347346]	237.013	0.301164	0.185585	1.62278	0.104636	0.306857
ENSMUSG00000026478	Lamc1	laminin, gamma 1 [Source:MGI Symbol;Acc:MGI:99914]	2922.94	0.603185	0.367399	1.64177	0.100637	0.2997
ENSMUSG00000102748	Pcdhgb2	protocadherin gamma subfamily B, 2 [Source:MGI Symbol;Acc:MGI:1935170]	152.384	0.351296	0.208934	1.68137	0.0926906	0.279102
ENSMUSG00000068794	Col28a1	collagen, type XXVIII, alpha 1 [Source:MGI Symbol;Acc:MGI:2685312]	3.98817	1.47354	0.857575	1.71826	0.0857491	0.267103
ENSMUSG00000021614	Vcan	versican [Source:MGI Symbol;Acc:MGI:102889]	4501.64	0.386118	0.22358	1.72698	0.0841709	0.265236
ENSMUSG00000047497	Adamts12	a disintegrin-like and metallopeptidase (reprolysin type) with thrombospondin type 1 motif, 12 [Source:MGI Symbol;Acc:MGI:2146046]	794.572	0.480955	0.276554	1.7391	0.082017	0.261489
ENSMUSG00000104346	Pcdhga3	protocadherin gamma subfamily A, 3 [Source:MGI Symbol;Acc:MGI:1935215]	118.286	0.380598	0.217043	1.75356	0.0795055	0.25959
ENSMUSG00000103677	Pcdhga4	protocadherin gamma subfamily A, 4 [Source:MGI Symbol;Acc:MGI:1935216]	125.783	0.634652	0.361889	1.75372	0.0794789	0.25959
ENSMUSG00000104318	Pcdha7	protocadherin alpha 7 [Source:MGI Symbol;Acc:MGI:1298369]	1.46476	3.54731	1.99351	1.77943	0.0751693	NA
ENSMUSG00000032332	Col12a1	collagen, type XII, alpha 1 [Source:MGI Symbol;Acc:MGI:88448]	2191.28	0.636847	0.354222	1.79787	0.0721969	0.241548
ENSMUSG00000046169	Adamts6	a disintegrin-like and metallopeptidase (reprolysin type) with thrombospondin type 1 motif, 6 [Source:MGI Symbol;Acc:MGI:1347348]	840.344	0.724364	0.393059	1.84289	0.0653452	0.221357
ENSMUSG00000032334	Loxl1	lysyl oxidase-like 1 [Source:MGI Symbol;Acc:MGI:106096]	962.459	0.225888	0.120219	1.87896	0.0602496	0.206679
ENSMUSG00000053399	Adamts18	a disintegrin-like and metallopeptidase (reprolysin type) with thrombospondin type 1 motif, 18 [Source:MGI Symbol;Acc:MGI:2442600]	3.94134	2.92017	1.53503	1.90236	0.0571247	0.200925
ENSMUSG00000050808	Muc15	mucin 15 [Source:MGI Symbol;Acc:MGI:2442110]	2.21639	2.73726	1.43372	1.9092	0.0562358	0.200525
ENSMUSG00000032243	Itga11	integrin alpha 11 [Source:MGI Symbol;Acc:MGI:2442114]	66.7723	0.555795	0.289645	1.91888	0.0549989	0.19873
ENSMUSG00000040511	Pvr	poliovirus receptor [Source:MGI Symbol;Acc:MGI:107741]	1513.75	0.426151	0.22083	1.92976	0.053636	0.196424
ENSMUSG00000002885	Adgre5	adhesion G protein-coupled receptor E5 [Source:MGI Symbol;Acc:MGI:1347095]	423.097	0.464013	0.238707	1.94386	0.0519124	0.192716
ENSMUSG00000050335	Lgals3	lectin, galactose binding, soluble 3 [Source:MGI Symbol;Acc:MGI:96778]	9839.75	0.366	0.186972	1.95752	0.0502869	0.189274
ENSMUSG00000029436	Mmp17	matrix metallopeptidase 17 [Source:MGI Symbol;Acc:MGI:1346076]	15.0461	1.09208	0.556946	1.96083	0.0498988	0.189274
ENSMUSG00000063564	Col23a1	collagen, type XXIII, alpha 1 [Source:MGI Symbol;Acc:MGI:2653243]	2.77902	3.01112	1.52941	1.96881	0.0489747	0.189274
ENSMUSG00000051323	Pcdh19	protocadherin 19 [Source:MGI Symbol;Acc:MGI:2685563]	248.486	0.417084	0.209718	1.98878	0.0467254	0.183516
ENSMUSG00000019846	Lama4	laminin, alpha 4 [Source:MGI Symbol;Acc:MGI:109321]	4.11176	1.93016	0.96616	1.99776	0.0457422	0.182296
ENSMUSG00000026193	Fn1	fibronectin 1 [Source:MGI Symbol;Acc:MGI:95566]	35014.1	0.737097	0.365009	2.01939	0.0434463	0.175731
ENSMUSG00000001131	Timp1	tissue inhibitor of metalloproteinase 1 [Source:MGI Symbol;Acc:MGI:98752]	12875.6	0.337729	0.165666	2.03862	0.0414883	0.170354
ENSMUSG00000103144	Pcdhga1	protocadherin gamma subfamily A, 1 [Source:MGI Symbol;Acc:MGI:1935212]	86.6201	0.935246	0.452388	2.06735	0.0387009	0.161353
ENSMUSG00000025321	Itgb8	integrin beta 8 [Source:MGI Symbol;Acc:MGI:1338035]	9.04882	1.32882	0.639025	2.07945	0.0375756	0.159109
ENSMUSG00000103472	Pcdhga7	protocadherin gamma subfamily A, 7 [Source:MGI Symbol;Acc:MGI:1935219]	351.09	0.323742	0.152327	2.12532	0.0335603	0.144363
ENSMUSG00000103037	Pcdhgb1	protocadherin gamma subfamily B, 1 [Source:MGI Symbol;Acc:MGI:1935169]	115.967	1.21869	0.572105	2.13018	0.033157	0.144363
ENSMUSG00000034488	Edil3	EGF-like repeats and discoidin I-like domains 3 [Source:MGI Symbol;Acc:MGI:1329025]	279.234	0.728194	0.3393	2.14616	0.03186	0.141542
ENSMUSG00000026768	Itga8	integrin alpha 8 [Source:MGI Symbol;Acc:MGI:109442]	75.0568	0.884655	0.398737	2.21865	0.0265109	0.12177
ENSMUSG00000030981	Mmp21	matrix metallopeptidase 21 [Source:MGI Symbol;Acc:MGI:2664387]	4.52614	2.61473	1.17131	2.23232	0.025594	0.119586
ENSMUSG00000031273	Col4a6	collagen, type IV, alpha 6 [Source:MGI Symbol;Acc:MGI:2152695]	13.1895	1.1744	0.511568	2.29569	0.0216939	0.104983
ENSMUSG00000033327	Tnxb	tenascin XB [Source:MGI Symbol;Acc:MGI:1932137]	73.5319	0.579521	0.251706	2.30237	0.0213144	0.104983
ENSMUSG00000044734	Serpinb1a	serine (or cysteine) peptidase inhibitor, clade B, member 1a [Source:MGI Symbol;Acc:MGI:1913472]	335.603	0.793972	0.340726	2.33023	0.0197939	0.0993359
ENSMUSG00000028763	Hspg2	perlecan (heparan sulfate proteoglycan 2) [Source:MGI Symbol;Acc:MGI:96257]	4312.49	0.747933	0.31538	2.37153	0.0177148	0.0923211
ENSMUSG00000022766	Serpind1	serine (or cysteine) peptidase inhibitor, clade D, member 1 [Source:MGI Symbol;Acc:MGI:96051]	25.7395	1.34027	0.55619	2.40974	0.0159638	0.0848272
ENSMUSG00000035493	Tgfbi	transforming growth factor, beta induced [Source:MGI Symbol;Acc:MGI:99959]	476.967	0.709904	0.293331	2.42015	0.0155142	0.084087
ENSMUSG00000104063	Pcdhgb7	protocadherin gamma subfamily B, 7 [Source:MGI Symbol;Acc:MGI:1935199]	166.786	1.08717	0.442107	2.45906	0.01393	0.0770412
ENSMUSG00000103793	Pcdhga6	protocadherin gamma subfamily A, 6 [Source:MGI Symbol;Acc:MGI:1935218]	306.198	0.435053	0.176722	2.4618	0.0138243	0.0770412
ENSMUSG00000103897	Pcdhga8	protocadherin gamma subfamily A, 8 [Source:MGI Symbol;Acc:MGI:1935221]	238.627	1.25508	0.488575	2.56885	0.0102037	0.0614487
ENSMUSG00000103088	Pcdhgb6	protocadherin gamma subfamily B, 6 [Source:MGI Symbol;Acc:MGI:1935197]	374.513	0.36703	0.141516	2.59357	0.00949858	0.0598631
ENSMUSG00000024383	Map3k2	mitogen-activated protein kinase kinase kinase 2 [Source:MGI Symbol;Acc:MGI:1346873]	754.092	0.444032	0.170067	2.61093	0.00902972	0.0582632
ENSMUSG00000103585	Pcdhgb4	protocadherin gamma subfamily B, 4 [Source:MGI Symbol;Acc:MGI:1935173]	375.846	0.948149	0.358211	2.6469	0.00812326	0.0536928
ENSMUSG00000033768	Nrxn2	neurexin II [Source:MGI Symbol;Acc:MGI:1096362]	2.47969	3.90391	1.45311	2.68658	0.00721872	0.0489846
ENSMUSG00000102428	Pcdhga12	protocadherin gamma subfamily A, 12 [Source:MGI Symbol;Acc:MGI:1935229]	181.566	1.32064	0.482146	2.73908	0.00616113	0.0439386
ENSMUSG00000103081	Pcdhgb8	protocadherin gamma subfamily B, 8 [Source:MGI Symbol;Acc:MGI:1935200]	120.333	1.29423	0.471066	2.74746	0.00600595	0.0439386
ENSMUSG00000001435	Col18a1	collagen, type XVIII, alpha 1 [Source:MGI Symbol;Acc:MGI:88451]	2309.23	1.22118	0.430768	2.83489	0.00458418	0.0345087
ENSMUSG00000020689	Itgb3	integrin beta 3 [Source:MGI Symbol;Acc:MGI:96612]	295.921	1.1822	0.411919	2.86999	0.00410487	0.0327182
ENSMUSG00000103749	Pcdhgb5	protocadherin gamma subfamily B, 5 [Source:MGI Symbol;Acc:MGI:1935196]	287.57	1.46149	0.494808	2.95366	0.00314033	0.0257888
ENSMUSG00000020354	Sgcd	sarcoglycan, delta (dystrophin-associated glycoprotein) [Source:MGI Symbol;Acc:MGI:1346525]	494.041	0.570255	0.191713	2.97452	0.00293444	0.0248511
ENSMUSG00000102742	Pcdhga11	protocadherin gamma subfamily A, 11 [Source:MGI Symbol;Acc:MGI:1935228]	125.241	1.50895	0.502798	3.0011	0.0026901	0.0235167
ENSMUSG00000054555	Adam12	a disintegrin and metallopeptidase domain 12 (meltrin alpha) [Source:MGI Symbol;Acc:MGI:105378]	963.073	0.663801	0.215063	3.08654	0.002025	0.0182925
ENSMUSG00000031503	Col4a2	collagen, type IV, alpha 2 [Source:MGI Symbol;Acc:MGI:88455]	6314.1	0.956479	0.294426	3.24862	0.00115967	0.0108369
ENSMUSG00000036040	Adamtsl2	ADAMTS-like 2 [Source:MGI Symbol;Acc:MGI:1925044]	111.062	2.1781	0.651234	3.34458	0.000824071	0.00797583
ENSMUSG00000070469	Adamtsl3	ADAMTS-like 3 [Source:MGI Symbol;Acc:MGI:3028499]	425.353	0.698588	0.207466	3.36724	0.000759238	0.0076205
ENSMUSG00000028339	Col15a1	collagen, type XV, alpha 1 [Source:MGI Symbol;Acc:MGI:88449]	16.665	1.82237	0.536132	3.3991	0.000676071	0.00704674
ENSMUSG00000048126	Col6a3	collagen, type VI, alpha 3 [Source:MGI Symbol;Acc:MGI:88461]	10664.7	1.12868	0.301039	3.74929	0.000177338	0.00200245
ENSMUSG00000032925	Itgbl1	integrin, beta-like 1 [Source:MGI Symbol;Acc:MGI:2443439]	103.167	1.26671	0.326674	3.87761	0.000105489	0.00124294
ENSMUSG00000041559	Fmod	fibromodulin [Source:MGI Symbol;Acc:MGI:1328364]	87.843	2.04189	0.519591	3.9298	8.50175e-05	0.00109713
ENSMUSG00000102440	Pcdhga9	protocadherin gamma subfamily A, 9 [Source:MGI Symbol;Acc:MGI:1935226]	209.249	1.26018	0.310098	4.06383	4.82743e-05	0.000688544
ENSMUSG00000031391	L1cam	L1 cell adhesion molecule [Source:MGI Symbol;Acc:MGI:96721]	1351.14	0.883974	0.214962	4.11224	3.9184e-05	0.000589937
ENSMUSG00000020682	Mmp28	matrix metallopeptidase 28 (epilysin) [Source:MGI Symbol;Acc:MGI:2153062]	87.9784	1.16841	0.274247	4.26043	2.04033e-05	0.000394949
ENSMUSG00000041577	Prelp	proline arginine-rich end leucine-rich repeat [Source:MGI Symbol;Acc:MGI:2151110]	1085.49	1.64999	0.374244	4.40886	1.03918e-05	0.00021663
ENSMUSG00000023224	Serping1	serine (or cysteine) peptidase inhibitor, clade G, member 1 [Source:MGI Symbol;Acc:MGI:894696]	207.22	1.4495	0.325112	4.45847	8.2545e-06	0.000186414
ENSMUSG00000031502	Col4a1	collagen, type IV, alpha 1 [Source:MGI Symbol;Acc:MGI:88454]	399.712	0.941233	0.204027	4.61328	3.96366e-06	9.76501e-05
ENSMUSG00000034220	Gpc1	glypican 1 [Source:MGI Symbol;Acc:MGI:1194891]	311.35	0.971198	0.206429	4.70475	2.54178e-06	6.88824e-05
ENSMUSG00000026249	Serpine2	serine (or cysteine) peptidase inhibitor, clade E, member 2 [Source:MGI Symbol;Acc:MGI:101780]	53.3723	2.67377	0.558047	4.79129	1.65709e-06	4.98969e-05
ENSMUSG00000024593	Megf10	multiple EGF-like-domains 10 [Source:MGI Symbol;Acc:MGI:2685177]	2880.52	1.21063	0.22347	5.41741	6.04694e-08	2.0484e-06
ENSMUSG00000021388	Aspn	asporin [Source:MGI Symbol;Acc:MGI:1913945]	326.507	1.21109	0.217333	5.57252	2.51082e-08	9.72047e-07
ENSMUSG00000015647	Lama5	laminin, alpha 5 [Source:MGI Symbol;Acc:MGI:105382]	133.304	1.92138	0.339576	5.65818	1.52984e-08	6.90978e-07
ENSMUSG00000025348	Itga7	integrin alpha 7 [Source:MGI Symbol;Acc:MGI:102700]	249.312	1.64177	0.28467	5.76727	8.05638e-09	5.4582e-07
ENSMUSG00000026315	Serpinb8	serine (or cysteine) peptidase inhibitor, clade B, member 8 [Source:MGI Symbol;Acc:MGI:894657]	571.226	0.938688	0.149006	6.29965	2.98313e-10	2.69476e-08
ENSMUSG00000029108	Pcdh7	protocadherin 7 [Source:MGI Symbol;Acc:MGI:1860487]	382.172	1.0979	0.161179	6.81165	9.64849e-12	1.30737e-09
ENSMUSG00000000305	Cdh4	cadherin 4 [Source:MGI Symbol;Acc:MGI:99218]	0	NA	NA	NA	NA	NA
ENSMUSG00000002341	Ncan	neurocan [Source:MGI Symbol;Acc:MGI:104694]	0	NA	NA	NA	NA	NA
ENSMUSG00000002944	Cd36	CD36 molecule [Source:MGI Symbol;Acc:MGI:107899]	0	NA	NA	NA	NA	NA
ENSMUSG00000004415	Col26a1	collagen, type XXVI, alpha 1 [Source:MGI Symbol;Acc:MGI:2155345]	0	NA	NA	NA	NA	NA
ENSMUSG00000005338	Cadm3	cell adhesion molecule 3 [Source:MGI Symbol;Acc:MGI:2137858]	0	NA	NA	NA	NA	NA
ENSMUSG00000008789	Ceacam5	carcinoembryonic antigen-related cell adhesion molecule 5 [Source:MGI Symbol;Acc:MGI:1920500]	0	NA	NA	NA	NA	NA
ENSMUSG00000014725	Adam28	a disintegrin and metallopeptidase domain 28 [Source:MGI Symbol;Acc:MGI:105988]	0	NA	NA	NA	NA	NA
ENSMUSG00000018620	Mmp20	matrix metallopeptidase 20 (enamelysin) [Source:MGI Symbol;Acc:MGI:1353466]	0	NA	NA	NA	NA	NA
ENSMUSG00000018623	Mmp7	matrix metallopeptidase 7 [Source:MGI Symbol;Acc:MGI:103189]	0	NA	NA	NA	NA	NA
ENSMUSG00000021613	Hapln1	hyaluronan and proteoglycan link protein 1 [Source:MGI Symbol;Acc:MGI:1337006]	0	NA	NA	NA	NA	NA
ENSMUSG00000021702	Thbs4	thrombospondin 4 [Source:MGI Symbol;Acc:MGI:1101779]	0	NA	NA	NA	NA	NA
ENSMUSG00000022039	Adam2	a disintegrin and metallopeptidase domain 2 [Source:MGI Symbol;Acc:MGI:1340894]	0	NA	NA	NA	NA	NA
ENSMUSG00000022056	Adam7	a disintegrin and metallopeptidase domain 7 [Source:MGI Symbol;Acc:MGI:107247]	0	NA	NA	NA	NA	NA
ENSMUSG00000022057	Adamdec1	ADAM-like, decysin 1 [Source:MGI Symbol;Acc:MGI:1917650]	0	NA	NA	NA	NA	NA
ENSMUSG00000022112	Gpc5	glypican 5 [Source:MGI Symbol;Acc:MGI:1194894]	0	NA	NA	NA	NA	NA
ENSMUSG00000022449	Adamts20	a disintegrin-like and metallopeptidase (reprolysin type) with thrombospondin type 1 motif, 20 [Source:MGI Symbol;Acc:MGI:2660628]	0	NA	NA	NA	NA	NA
ENSMUSG00000022762	Ncam2	neural cell adhesion molecule 2 [Source:MGI Symbol;Acc:MGI:97282]	0	NA	NA	NA	NA	NA
ENSMUSG00000024109	Nrxn1	neurexin I [Source:MGI Symbol;Acc:MGI:1096391]	0	NA	NA	NA	NA	NA
ENSMUSG00000024598	Fbn2	fibrillin 2 [Source:MGI Symbol;Acc:MGI:95490]	0	NA	NA	NA	NA	NA
ENSMUSG00000025370	Cdh9	cadherin 9 [Source:MGI Symbol;Acc:MGI:107433]	0	NA	NA	NA	NA	NA
ENSMUSG00000026147	Col9a1	collagen, type IX, alpha 1 [Source:MGI Symbol;Acc:MGI:88465]	0	NA	NA	NA	NA	NA
ENSMUSG00000026312	Cdh7	cadherin 7, type 2 [Source:MGI Symbol;Acc:MGI:2442792]	0	NA	NA	NA	NA	NA
ENSMUSG00000026581	Sell	selectin, lymphocyte [Source:MGI Symbol;Acc:MGI:98279]	0	NA	NA	NA	NA	NA
ENSMUSG00000026582	Sele	selectin, endothelial cell [Source:MGI Symbol;Acc:MGI:98278]	0	NA	NA	NA	NA	NA
ENSMUSG00000026587	Astn1	astrotactin 1 [Source:MGI Symbol;Acc:MGI:1098567]	0	NA	NA	NA	NA	NA
ENSMUSG00000027009	Itga4	integrin alpha 4 [Source:MGI Symbol;Acc:MGI:96603]	0	NA	NA	NA	NA	NA
ENSMUSG00000028626	Col9a2	collagen, type IX, alpha 2 [Source:MGI Symbol;Acc:MGI:88466]	0	NA	NA	NA	NA	NA
ENSMUSG00000030077	Chl1	cell adhesion molecule L1-like [Source:MGI Symbol;Acc:MGI:1098266]	0	NA	NA	NA	NA	NA
ENSMUSG00000030142	Clec4e	C-type lectin domain family 4, member e [Source:MGI Symbol;Acc:MGI:1861232]	0	NA	NA	NA	NA	NA
ENSMUSG00000030830	Itgal	integrin alpha L [Source:MGI Symbol;Acc:MGI:96606]	0	NA	NA	NA	NA	NA
ENSMUSG00000031271	Serpina7	serine (or cysteine) peptidase inhibitor, clade A (alpha-1 antiproteinase, antitrypsin), member 7 [Source:MGI Symbol;Acc:MGI:3041197]	0	NA	NA	NA	NA	NA
ENSMUSG00000031495	Cd209d	CD209d antigen [Source:MGI Symbol;Acc:MGI:2157947]	0	NA	NA	NA	NA	NA
ENSMUSG00000031881	Cdh16	cadherin 16 [Source:MGI Symbol;Acc:MGI:106671]	0	NA	NA	NA	NA	NA
ENSMUSG00000032796	Lama1	laminin, alpha 1 [Source:MGI Symbol;Acc:MGI:99892]	0	NA	NA	NA	NA	NA
ENSMUSG00000033453	Adamts15	a disintegrin-like and metallopeptidase (reprolysin type) with thrombospondin type 1 motif, 15 [Source:MGI Symbol;Acc:MGI:2449569]	0	NA	NA	NA	NA	NA
ENSMUSG00000034028	Cd226	CD226 antigen [Source:MGI Symbol;Acc:MGI:3039602]	0	NA	NA	NA	NA	NA
ENSMUSG00000034139	Serpini2	serine (or cysteine) peptidase inhibitor, clade I, member 2 [Source:MGI Symbol;Acc:MGI:1915181]	0	NA	NA	NA	NA	NA
ENSMUSG00000034918	Cdhr2	cadherin-related family member 2 [Source:MGI Symbol;Acc:MGI:2687323]	0	NA	NA	NA	NA	NA
ENSMUSG00000035864	Syt1	synaptotagmin I [Source:MGI Symbol;Acc:MGI:99667]	0	NA	NA	NA	NA	NA
ENSMUSG00000036422	Pcdh8	protocadherin 8 [Source:MGI Symbol;Acc:MGI:1306800]	0	NA	NA	NA	NA	NA
ENSMUSG00000036510	Cdh8	cadherin 8 [Source:MGI Symbol;Acc:MGI:107434]	0	NA	NA	NA	NA	NA
ENSMUSG00000036634	Mag	myelin-associated glycoprotein [Source:MGI Symbol;Acc:MGI:96912]	0	NA	NA	NA	NA	NA
ENSMUSG00000037016	Frem2	Fras1 related extracellular matrix protein 2 [Source:MGI Symbol;Acc:MGI:2444465]	0	NA	NA	NA	NA	NA
ENSMUSG00000038147	Cd84	CD84 antigen [Source:MGI Symbol;Acc:MGI:1336885]	0	NA	NA	NA	NA	NA
ENSMUSG00000039539	Sgcz	sarcoglycan zeta [Source:MGI Symbol;Acc:MGI:2388820]	0	NA	NA	NA	NA	NA
ENSMUSG00000040452	Cdh12	cadherin 12 [Source:MGI Symbol;Acc:MGI:109503]	0	NA	NA	NA	NA	NA
ENSMUSG00000042401	Crtac1	cartilage acidic protein 1 [Source:MGI Symbol;Acc:MGI:1920082]	0	NA	NA	NA	NA	NA
ENSMUSG00000042581	Thsd7b	thrombospondin, type I, domain containing 7B [Source:MGI Symbol;Acc:MGI:2443925]	0	NA	NA	NA	NA	NA
ENSMUSG00000043089	Mmp1a	matrix metallopeptidase 1a (interstitial collagenase) [Source:MGI Symbol;Acc:MGI:1933846]	0	NA	NA	NA	NA	NA
ENSMUSG00000043719	Col6a6	collagen, type VI, alpha 6 [Source:MGI Symbol;Acc:MGI:2444259]	0	NA	NA	NA	NA	NA
ENSMUSG00000044594	Serpinb3a	serine (or cysteine) peptidase inhibitor, clade B (ovalbumin), member 3A [Source:MGI Symbol;Acc:MGI:3573933]	0	NA	NA	NA	NA	NA
ENSMUSG00000046258	Adam29	a disintegrin and metallopeptidase domain 29 [Source:MGI Symbol;Acc:MGI:2676326]	0	NA	NA	NA	NA	NA
ENSMUSG00000047216	Cdh19	cadherin 19, type 2 [Source:MGI Symbol;Acc:MGI:3588198]	0	NA	NA	NA	NA	NA
ENSMUSG00000048775	Serpinb13	serine (or cysteine) peptidase inhibitor, clade B (ovalbumin), member 13 [Source:MGI Symbol;Acc:MGI:3042250]	0	NA	NA	NA	NA	NA
ENSMUSG00000049723	Mmp12	matrix metallopeptidase 12 [Source:MGI Symbol;Acc:MGI:97005]	0	NA	NA	NA	NA	NA
ENSMUSG00000050840	Cdh20	cadherin 20 [Source:MGI Symbol;Acc:MGI:1346069]	0	NA	NA	NA	NA	NA
ENSMUSG00000053166	Cdh22	cadherin 22 [Source:MGI Symbol;Acc:MGI:1341843]	0	NA	NA	NA	NA	NA
ENSMUSG00000053441	Adamts19	a disintegrin-like and metallopeptidase (reprolysin type) with thrombospondin type 1 motif, 19 [Source:MGI Symbol;Acc:MGI:2442875]	0	NA	NA	NA	NA	NA
ENSMUSG00000054162	Spock3	sparc/osteonectin, cwcv and kazal-like domains proteoglycan 3 [Source:MGI Symbol;Acc:MGI:1920152]	0	NA	NA	NA	NA	NA
ENSMUSG00000054641	Mmrn1	multimerin 1 [Source:MGI Symbol;Acc:MGI:1918195]	0	NA	NA	NA	NA	NA
ENSMUSG00000055022	Cntn1	contactin 1 [Source:MGI Symbol;Acc:MGI:105980]	0	NA	NA	NA	NA	NA
ENSMUSG00000056222	Spock1	sparc/osteonectin, cwcv and kazal-like domains proteoglycan 1 [Source:MGI Symbol;Acc:MGI:105371]	0	NA	NA	NA	NA	NA
ENSMUSG00000058017	Serpinb3d	serine (or cysteine) peptidase inhibitor, clade B (ovalbumin), member 3D [Source:MGI Symbol;Acc:MGI:2683295]	0	NA	NA	NA	NA	NA
ENSMUSG00000058145	Adamts17	a disintegrin-like and metallopeptidase (reprolysin type) with thrombospondin type 1 motif, 17 [Source:MGI Symbol;Acc:MGI:3588195]	0	NA	NA	NA	NA	NA
ENSMUSG00000058806	Col13a1	collagen, type XIII, alpha 1 [Source:MGI Symbol;Acc:MGI:1277201]	0	NA	NA	NA	NA	NA
ENSMUSG00000058897	Col25a1	collagen, type XXV, alpha 1 [Source:MGI Symbol;Acc:MGI:1924268]	0	NA	NA	NA	NA	NA
ENSMUSG00000059956	Serpinb12	serine (or cysteine) peptidase inhibitor, clade B (ovalbumin), member 12 [Source:MGI Symbol;Acc:MGI:1919119]	0	NA	NA	NA	NA	NA
ENSMUSG00000061947	Serpina10	serine (or cysteine) peptidase inhibitor, clade A (alpha-1 antiproteinase, antitrypsin), member 10 [Source:MGI Symbol;Acc:MGI:2667725]	0	NA	NA	NA	NA	NA
ENSMUSG00000063063	Ctnna2	catenin (cadherin associated protein), alpha 2 [Source:MGI Symbol;Acc:MGI:88275]	0	NA	NA	NA	NA	NA
ENSMUSG00000063887	Nlgn1	neuroligin 1 [Source:MGI Symbol;Acc:MGI:2179435]	0	NA	NA	NA	NA	NA
ENSMUSG00000067001	Serpinb7	serine (or cysteine) peptidase inhibitor, clade B, member 7 [Source:MGI Symbol;Acc:MGI:2151053]	0	NA	NA	NA	NA	NA
ENSMUSG00000067006	Serpinb5	serine (or cysteine) peptidase inhibitor, clade B, member 5 [Source:MGI Symbol;Acc:MGI:109579]	0	NA	NA	NA	NA	NA
ENSMUSG00000072849	Serpina1e	serine (or cysteine) peptidase inhibitor, clade A, member 1E [Source:MGI Symbol;Acc:MGI:891967]	0	NA	NA	NA	NA	NA
ENSMUSG00000079022	Col22a1	collagen, type XXII, alpha 1 [Source:MGI Symbol;Acc:MGI:1916950]	0	NA	NA	NA	NA	NA
ENSMUSG00000091345	Col6a5	collagen, type VI, alpha 5 [Source:MGI Symbol;Acc:MGI:3648134]	0	NA	NA	NA	NA	NA
ENSMUSG00000103310	Pcdha12	protocadherin alpha 12 [Source:MGI Symbol;Acc:MGI:1298370]	0	NA	NA	NA	NA	NA
ENSMUSG00000103442	Pcdha1	protocadherin alpha 1 [Source:MGI Symbol;Acc:MGI:2150982]	0	NA	NA	NA	NA	NA

## Sheet: QiaSeq Panel TGF DE Results
mouse_ensembl_gene_id	mgi_symbol	description	baseMean	log2FoldChange	lfcSE	stat	pvalue	padj
ENSMUSG00000022483	Col2a1	collagen, type II, alpha 1 [Source:MGI Symbol;Acc:MGI:88452]	680.668	-2.01635	0.211321	-9.54165	1.40571e-21	1.26983e-19
ENSMUSG00000027966	Col11a1	collagen, type XI, alpha 1 [Source:MGI Symbol;Acc:MGI:88446]	523.056	-1.53653	0.178528	-8.60668	7.52095e-18	5.09545e-16
ENSMUSG00000059901	Adamts14	a disintegrin-like and metallopeptidase (reprolysin type) with thrombospondin type 1 motif, 14 [Source:MGI Symbol;Acc:MGI:2179942]	133.884	-1.67335	0.228385	-7.32691	2.35521e-13	1.27652e-11
ENSMUSG00000017737	Mmp9	matrix metallopeptidase 9 [Source:MGI Symbol;Acc:MGI:97011]	62.2846	-2.75906	0.402302	-6.85818	6.97452e-12	2.36262e-10
ENSMUSG00000032625	Thsd7a	thrombospondin, type I, domain containing 7A [Source:MGI Symbol;Acc:MGI:2685683]	148.709	-1.4544	0.21338	-6.81602	9.35987e-12	2.81836e-10
ENSMUSG00000037892	Pcdh18	protocadherin 18 [Source:MGI Symbol;Acc:MGI:1920423]	324.597	-1.2971	0.198012	-6.55061	5.73031e-11	1.55291e-09
ENSMUSG00000037411	Serpine1	serine (or cysteine) peptidase inhibitor, clade E, member 1 [Source:MGI Symbol;Acc:MGI:97608]	8729.76	-1.26309	0.212772	-5.93638	2.91385e-09	6.07426e-08
ENSMUSG00000019997	Ccn2	cellular communication network factor 2 [Source:MGI Symbol;Acc:MGI:95537]	31043.7	-1.16022	0.205738	-5.63931	1.70729e-08	3.30483e-07
ENSMUSG00000040152	Thbs1	thrombospondin 1 [Source:MGI Symbol;Acc:MGI:98737]	12703.2	-0.896942	0.214086	-4.18963	2.79414e-05	0.000360578
ENSMUSG00000034205	Loxl2	lysyl oxidase-like 2 [Source:MGI Symbol;Acc:MGI:2137913]	547.002	-1.36429	0.382282	-3.56882	0.00035859	0.00373761
ENSMUSG00000024304	Cdh2	cadherin 2 [Source:MGI Symbol;Acc:MGI:88355]	1509.23	-0.751975	0.224557	-3.34871	0.00081189	0.00785794
ENSMUSG00000045672	Col27a1	collagen, type XXVII, alpha 1 [Source:MGI Symbol;Acc:MGI:2672118]	118.794	-0.997972	0.317974	-3.13853	0.00169795	0.0153382
ENSMUSG00000047414	Flrt2	fibronectin leucine rich transmembrane protein 2 [Source:MGI Symbol;Acc:MGI:3603594]	970.113	-0.364309	0.119201	-3.05626	0.00224118	0.0184049
ENSMUSG00000025650	Col7a1	collagen, type VII, alpha 1 [Source:MGI Symbol;Acc:MGI:88462]	44.8432	-1.00087	0.329888	-3.03397	0.00241359	0.0192377
ENSMUSG00000048120	Entpd1	ectonucleoside triphosphate diphosphohydrolase 1 [Source:MGI Symbol;Acc:MGI:102805]	25.7845	-3.74438	1.27159	-2.94464	0.00323335	0.0250354
ENSMUSG00000032243	Itga11	integrin alpha 11 [Source:MGI Symbol;Acc:MGI:2442114]	66.7723	-2.39714	0.828589	-2.89304	0.00381537	0.0284338
ENSMUSG00000012819	Cdh23	cadherin 23 (otocadherin) [Source:MGI Symbol;Acc:MGI:1890219]	54.4397	-0.926648	0.337758	-2.74352	0.00607839	0.0401767
ENSMUSG00000020467	Efemp1	epidermal growth factor-containing fibulin-like extracellular matrix protein 1 [Source:MGI Symbol;Acc:MGI:1339998]	2148.94	-0.865288	0.33931	-2.55014	0.010768	0.0634377
ENSMUSG00000030157	Clec2d	C-type lectin domain family 2, member d [Source:MGI Symbol;Acc:MGI:2135589]	91.3649	-0.996677	0.396932	-2.51095	0.0120407	0.0679801
ENSMUSG00000019818	Cd164	CD164 antigen [Source:MGI Symbol;Acc:MGI:1859568]	4552.15	-0.486384	0.195529	-2.48752	0.0128636	0.0711435
ENSMUSG00000026837	Col5a1	collagen, type V, alpha 1 [Source:MGI Symbol;Acc:MGI:88457]	9700.11	-0.376319	0.1523	-2.4709	0.0134774	0.0716152
ENSMUSG00000040420	Cdh18	cadherin 18 [Source:MGI Symbol;Acc:MGI:1344366]	7.85815	-2.76768	1.19026	-2.32528	0.0200569	0.0976596
ENSMUSG00000022894	Adamts5	a disintegrin-like and metallopeptidase (reprolysin type) with thrombospondin type 1 motif, 5 (aggrecanase-2) [Source:MGI Symbol;Acc:MGI:1346321]	1030.56	-0.695686	0.299481	-2.32297	0.0201806	0.0976596
ENSMUSG00000070469	Adamtsl3	ADAMTS-like 3 [Source:MGI Symbol;Acc:MGI:3028499]	425.353	-0.452824	0.202244	-2.23899	0.0251564	0.113623
ENSMUSG00000031849	Comp	cartilage oligomeric matrix protein [Source:MGI Symbol;Acc:MGI:88469]	3.17475	-3.48937	1.56734	-2.2263	0.0259943	0.115483
ENSMUSG00000028226	Mmp16	matrix metallopeptidase 16 [Source:MGI Symbol;Acc:MGI:1276107]	503.98	-0.402075	0.184912	-2.17442	0.0296738	0.127255
ENSMUSG00000027204	Fbn1	fibrillin 1 [Source:MGI Symbol;Acc:MGI:95489]	2652.42	-0.639262	0.30013	-2.12995	0.0331756	0.136221
ENSMUSG00000027962	Vcam1	vascular cell adhesion molecule 1 [Source:MGI Symbol;Acc:MGI:98926]	420.024	-0.61376	0.291316	-2.10685	0.0351304	0.140005
ENSMUSG00000027435	Cd93	CD93 antigen [Source:MGI Symbol;Acc:MGI:106664]	6.20425	-1.35989	0.71703	-1.89656	0.0578864	0.211871
ENSMUSG00000021186	Fbln5	fibulin 5 [Source:MGI Symbol;Acc:MGI:1346091]	1186.49	-0.609953	0.324924	-1.87722	0.0604886	0.21569
ENSMUSG00000021822	Plau	plasminogen activator, urokinase [Source:MGI Symbol;Acc:MGI:97611]	504.075	-0.454068	0.252381	-1.79914	0.0719964	0.25339
ENSMUSG00000020044	Timp3	tissue inhibitor of metalloproteinase 3 [Source:MGI Symbol;Acc:MGI:98754]	2266	-0.373764	0.221981	-1.68376	0.0922276	0.297544
ENSMUSG00000032135	Mcam	melanoma cell adhesion molecule [Source:MGI Symbol;Acc:MGI:1933966]	285.868	-0.463362	0.277205	-1.67155	0.0946127	0.301647
ENSMUSG00000001507	Itga3	integrin alpha 3 [Source:MGI Symbol;Acc:MGI:96602]	258.881	-0.304344	0.189325	-1.60753	0.107939	0.336224
ENSMUSG00000016494	Cd34	CD34 antigen [Source:MGI Symbol;Acc:MGI:88329]	279.398	-0.939981	0.602717	-1.55957	0.118861	0.347325
ENSMUSG00000031871	Cdh5	cadherin 5 [Source:MGI Symbol;Acc:MGI:105057]	0.954758	-4.20249	2.9015	-1.44838	0.14751	NA
ENSMUSG00000039155	Cdh26	cadherin-like 26 [Source:MGI Symbol;Acc:MGI:2685856]	49.6449	-1.96064	1.37353	-1.42745	0.15345	0.407695
ENSMUSG00000022893	Adamts1	a disintegrin-like and metallopeptidase (reprolysin type) with thrombospondin type 1 motif, 1 [Source:MGI Symbol;Acc:MGI:109249]	1147.67	-0.220052	0.162961	-1.35033	0.176909	0.446879
ENSMUSG00000040690	Col16a1	collagen, type XVI, alpha 1 [Source:MGI Symbol;Acc:MGI:1095396]	2847.86	-0.164114	0.130667	-1.25597	0.209128	0.497137
ENSMUSG00000041445	Mmrn2	multimerin 2 [Source:MGI Symbol;Acc:MGI:2385618]	8.07593	-0.993569	0.814228	-1.22026	0.222367	0.523283
ENSMUSG00000079562	Maea	macrophage erythroblast attacher [Source:MGI Symbol;Acc:MGI:1891748]	1877.49	-0.227905	0.188205	-1.21094	0.225919	0.523283
ENSMUSG00000022321	Cdh10	cadherin 10 [Source:MGI Symbol;Acc:MGI:107436]	2.61161	-1.40465	1.17113	-1.1994	0.230371	0.529073
ENSMUSG00000005947	Itgae	integrin alpha E, epithelial-associated [Source:MGI Symbol;Acc:MGI:1298377]	3.07809	-1.34132	1.1275	-1.18965	0.234186	0.533313
ENSMUSG00000042286	Stab1	stabilin 1 [Source:MGI Symbol;Acc:MGI:2178742]	0.8532	-2.80766	2.36211	-1.18862	0.234587	NA
ENSMUSG00000062345	Serpinb2	serine (or cysteine) peptidase inhibitor, clade B, member 2 [Source:MGI Symbol;Acc:MGI:97609]	1.55459	-2.27211	1.98315	-1.14571	0.251916	NA
ENSMUSG00000068196	Col8a1	collagen, type VIII, alpha 1 [Source:MGI Symbol;Acc:MGI:88463]	4175.35	-0.239151	0.210872	-1.13411	0.256749	0.559645
ENSMUSG00000032332	Col12a1	collagen, type XII, alpha 1 [Source:MGI Symbol;Acc:MGI:88448]	2191.28	-0.370358	0.354554	-1.04458	0.296219	0.624283
ENSMUSG00000026971	Itgb6	integrin beta 6 [Source:MGI Symbol;Acc:MGI:96615]	1.07272	-2.0771	2.00468	-1.03613	0.300144	NA
ENSMUSG00000040511	Pvr	poliovirus receptor [Source:MGI Symbol;Acc:MGI:107741]	1513.75	-0.224377	0.219164	-1.02378	0.305937	0.62891
ENSMUSG00000004892	Bcan	brevican [Source:MGI Symbol;Acc:MGI:1096385]	1.84779	-2.25242	2.27197	-0.991393	0.321494	0.650185
ENSMUSG00000028197	Col24a1	collagen, type XXIV, alpha 1 [Source:MGI Symbol;Acc:MGI:1918605]	2.60519	-1.53733	1.5836	-0.970778	0.331659	0.654067
ENSMUSG00000027750	Postn	periostin, osteoblast specific factor [Source:MGI Symbol;Acc:MGI:1926321]	20187.8	-0.263152	0.279061	-0.942992	0.345685	0.655109
ENSMUSG00000006403	Adamts4	a disintegrin-like and metallopeptidase (reprolysin type) with thrombospondin type 1 motif, 4 [Source:MGI Symbol;Acc:MGI:1339949]	546.059	-0.169026	0.181024	-0.933721	0.350448	0.659523
ENSMUSG00000046169	Adamts6	a disintegrin-like and metallopeptidase (reprolysin type) with thrombospondin type 1 motif, 6 [Source:MGI Symbol;Acc:MGI:1347348]	840.344	-0.356774	0.390374	-0.91393	0.360753	0.674139
ENSMUSG00000032334	Loxl1	lysyl oxidase-like 1 [Source:MGI Symbol;Acc:MGI:106096]	962.459	-0.111055	0.122132	-0.909304	0.363189	0.674139
ENSMUSG00000027834	Serpini1	serine (or cysteine) peptidase inhibitor, clade I, member 1 [Source:MGI Symbol;Acc:MGI:1194506]	23.3494	-0.388639	0.44413	-0.875057	0.381543	0.684756
ENSMUSG00000028217	Cdh17	cadherin 17 [Source:MGI Symbol;Acc:MGI:1095414]	2.3598	-1.14569	1.34346	-0.852787	0.393778	0.702064
ENSMUSG00000005397	Nid1	nidogen 1 [Source:MGI Symbol;Acc:MGI:97342]	7557.12	-0.251273	0.29978	-0.838192	0.401923	0.711903
ENSMUSG00000048218	Amigo2	adhesion molecule with Ig like domain 2 [Source:MGI Symbol;Acc:MGI:2145995]	17.9492	-1.22923	1.49295	-0.82336	0.410303	0.720694
ENSMUSG00000048222	Mfap1b	microfibrillar-associated protein 1B [Source:MGI Symbol;Acc:MGI:3694697]	390.158	-0.149438	0.182572	-0.818513	0.413065	0.720694
ENSMUSG00000028641	P3h1	prolyl 3-hydroxylase 1 [Source:MGI Symbol;Acc:MGI:1888921]	1231.39	-0.175741	0.217043	-0.809708	0.418108	0.721702
ENSMUSG00000029061	Mmp23	matrix metallopeptidase 23 [Source:MGI Symbol;Acc:MGI:1347361]	104.871	-0.205664	0.25857	-0.795388	0.426388	0.727447
ENSMUSG00000028364	Tnc	tenascin C [Source:MGI Symbol;Acc:MGI:101922]	5249.14	-0.178639	0.229655	-0.777857	0.436653	0.727447
ENSMUSG00000102222	Pcdhga10	protocadherin gamma subfamily A, 10 [Source:MGI Symbol;Acc:MGI:1935227]	8504.72	-0.22598	0.295636	-0.764386	0.444637	0.727447
ENSMUSG00000021806	Nid2	nidogen 2 [Source:MGI Symbol;Acc:MGI:1298229]	10.1905	-0.758387	0.995848	-0.761549	0.446329	0.727447
ENSMUSG00000024330	Col11a2	collagen, type XI, alpha 2 [Source:MGI Symbol;Acc:MGI:88447]	10.4893	-0.487718	0.643184	-0.758287	0.448279	0.727447
ENSMUSG00000103472	Pcdhga7	protocadherin gamma subfamily A, 7 [Source:MGI Symbol;Acc:MGI:1935219]	351.09	-0.112932	0.152889	-0.738658	0.460114	0.733477
ENSMUSG00000061048	Cdh3	cadherin 3 [Source:MGI Symbol;Acc:MGI:88356]	1.55708	-1.50032	2.05854	-0.728828	0.466107	NA
ENSMUSG00000004098	Col5a3	collagen, type V, alpha 3 [Source:MGI Symbol;Acc:MGI:1858212]	857.035	-0.131131	0.198926	-0.659195	0.509771	0.786535
ENSMUSG00000027087	Itgav	integrin alpha V [Source:MGI Symbol;Acc:MGI:96608]	17211.3	-0.199236	0.302988	-0.657573	0.510813	0.786535
ENSMUSG00000051323	Pcdh19	protocadherin 19 [Source:MGI Symbol;Acc:MGI:2685563]	248.486	-0.136938	0.21153	-0.64737	0.517393	0.787218
ENSMUSG00000021614	Vcan	versican [Source:MGI Symbol;Acc:MGI:102889]	4501.64	-0.14375	0.223425	-0.643391	0.51997	0.787218
ENSMUSG00000103092	Pcdha5	protocadherin alpha 5 [Source:MGI Symbol;Acc:MGI:1298371]	0.404136	-2.15324	3.41744	-0.630075	0.528646	NA
ENSMUSG00000032336	Nptn	neuroplastin [Source:MGI Symbol;Acc:MGI:108077]	6620.49	-0.133372	0.212459	-0.627754	0.530165	0.792729
ENSMUSG00000053399	Adamts18	a disintegrin-like and metallopeptidase (reprolysin type) with thrombospondin type 1 motif, 18 [Source:MGI Symbol;Acc:MGI:2442600]	3.94134	-0.509688	0.816328	-0.624367	0.532386	0.792729
ENSMUSG00000031119	Gpc4	glypican 4 [Source:MGI Symbol;Acc:MGI:104902]	1333	-0.17008	0.276331	-0.615494	0.538228	0.79518
ENSMUSG00000031706	Rfx1	regulatory factor X, 1 (influences HLA class II expression) [Source:MGI Symbol;Acc:MGI:105982]	427.174	-0.105863	0.181049	-0.584721	0.558735	0.796933
ENSMUSG00000102748	Pcdhgb2	protocadherin gamma subfamily B, 2 [Source:MGI Symbol;Acc:MGI:1935170]	152.384	-0.119385	0.207569	-0.57516	0.565183	0.797905
ENSMUSG00000052911	Lamb2	laminin, beta 2 [Source:MGI Symbol;Acc:MGI:99916]	2113.6	-0.116833	0.20913	-0.558664	0.576391	0.797905
ENSMUSG00000102918	Pcdhgc3	protocadherin gamma subfamily C, 3 [Source:MGI Symbol;Acc:MGI:1935201]	6309.31	-0.140026	0.253099	-0.553248	0.580093	0.797905
ENSMUSG00000025510	Cd151	CD151 antigen [Source:MGI Symbol;Acc:MGI:1096360]	4860.6	-0.109849	0.199384	-0.550941	0.581674	0.797905
ENSMUSG00000020522	Mfap3	microfibrillar-associated protein 3 [Source:MGI Symbol;Acc:MGI:1924068]	346.518	-0.104135	0.189665	-0.54905	0.582971	0.797905
ENSMUSG00000043631	Ecm2	extracellular matrix protein 2, female organ and adipocyte specific [Source:MGI Symbol;Acc:MGI:3039578]	23.838	-0.266994	0.524492	-0.509053	0.610715	0.804662
ENSMUSG00000017344	Vtn	vitronectin [Source:MGI Symbol;Acc:MGI:98940]	0.493655	-1.41753	2.82154	-0.502397	0.615389	NA
ENSMUSG00000023473	Celsr3	cadherin, EGF LAG seven-pass G-type receptor 3 [Source:MGI Symbol;Acc:MGI:1858236]	0.230064	-2.15149	4.33266	-0.496574	0.619489	NA
ENSMUSG00000030981	Mmp21	matrix metallopeptidase 21 [Source:MGI Symbol;Acc:MGI:2664387]	4.52614	-0.538995	1.13783	-0.473704	0.635711	0.822117
ENSMUSG00000031962	Cdh15	cadherin 15 [Source:MGI Symbol;Acc:MGI:106672]	0.197585	-1.95464	4.34499	-0.449861	0.65281	NA
ENSMUSG00000054555	Adam12	a disintegrin and metallopeptidase domain 12 (meltrin alpha) [Source:MGI Symbol;Acc:MGI:105378]	963.073	-0.0916611	0.207865	-0.440964	0.659239	0.8467
ENSMUSG00000048163	Selplg	selectin, platelet (p-selectin) ligand [Source:MGI Symbol;Acc:MGI:106689]	0.462339	-1.42314	3.41879	-0.416269	0.677213	NA
ENSMUSG00000037815	Ctnna1	catenin (cadherin associated protein), alpha 1 [Source:MGI Symbol;Acc:MGI:88274]	6626.06	-0.0865763	0.217914	-0.397296	0.691149	0.867136
ENSMUSG00000000290	Itgb2	integrin beta 2 [Source:MGI Symbol;Acc:MGI:96611]	13.471	-0.238679	0.61751	-0.386518	0.699113	0.873086
ENSMUSG00000001123	Lgals9	lectin, galactose binding, soluble 9 [Source:MGI Symbol;Acc:MGI:109496]	1588.55	-0.0761303	0.202639	-0.375694	0.707144	0.879065
ENSMUSG00000035566	Pcdh17	protocadherin 17 [Source:MGI Symbol;Acc:MGI:2684924]	0.160141	-1.62848	4.3694	-0.372701	0.709371	NA
ENSMUSG00000064080	Fbln2	fibulin 2 [Source:MGI Symbol;Acc:MGI:95488]	23592.4	-0.130494	0.353785	-0.368851	0.712239	0.881355
ENSMUSG00000104318	Pcdha7	protocadherin alpha 7 [Source:MGI Symbol;Acc:MGI:1298369]	1.46476	-0.74813	2.04984	-0.364969	0.715134	NA
ENSMUSG00000002900	Lamb1	laminin B1 [Source:MGI Symbol;Acc:MGI:96743]	5465.28	-0.0753953	0.211027	-0.357278	0.720884	0.881954
ENSMUSG00000018593	Sparc	secreted acidic cysteine rich glycoprotein [Source:MGI Symbol;Acc:MGI:98373]	98582.6	-0.0877731	0.256671	-0.341967	0.732376	0.890017
ENSMUSG00000103088	Pcdhgb6	protocadherin gamma subfamily B, 6 [Source:MGI Symbol;Acc:MGI:1935197]	374.513	-0.0416271	0.142354	-0.292419	0.769966	0.911183
ENSMUSG00000031552	Adam18	a disintegrin and metallopeptidase domain 18 [Source:MGI Symbol;Acc:MGI:105986]	1.2034	-0.735237	2.54122	-0.289325	0.772333	NA
ENSMUSG00000052593	Adam17	a disintegrin and metallopeptidase domain 17 [Source:MGI Symbol;Acc:MGI:1096335]	642.103	-0.0586036	0.205099	-0.285733	0.775083	0.91325
ENSMUSG00000103770	Pcdha9	protocadherin alpha 9 [Source:MGI Symbol;Acc:MGI:2447322]	0.844158	-0.905486	3.37366	-0.268399	0.788392	NA
ENSMUSG00000024421	Lama3	laminin, alpha 3 [Source:MGI Symbol;Acc:MGI:99909]	1.61017	-0.341925	1.42654	-0.239689	0.810571	NA
ENSMUSG00000022824	Muc13	mucin 13, epithelial transmembrane [Source:MGI Symbol;Acc:MGI:103190]	2.00777	-0.406409	1.77204	-0.229346	0.8186	0.948037
ENSMUSG00000023903	Mmp25	matrix metallopeptidase 25 [Source:MGI Symbol;Acc:MGI:2443938]	0.269233	-0.992857	4.34499	-0.228506	0.819253	NA
ENSMUSG00000090210	Itga10	integrin, alpha 10 [Source:MGI Symbol;Acc:MGI:2153482]	24.3582	-0.133876	0.631093	-0.212134	0.832002	0.959458
ENSMUSG00000103793	Pcdhga6	protocadherin gamma subfamily A, 6 [Source:MGI Symbol;Acc:MGI:1935218]	306.198	-0.0338713	0.178013	-0.190274	0.849094	0.970905
ENSMUSG00000042436	Mfap4	microfibrillar-associated protein 4 [Source:MGI Symbol;Acc:MGI:1342276]	2.14765	-0.228052	1.30798	-0.174354	0.861587	0.973531
ENSMUSG00000043323	Fbrsl1	fibrosin-like 1 [Source:MGI Symbol;Acc:MGI:1920907]	268.004	-0.0250862	0.148018	-0.169481	0.865419	0.973531
ENSMUSG00000064293	Cntn4	contactin 4 [Source:MGI Symbol;Acc:MGI:1095737]	0.0983407	-0.735233	4.40746	-0.166815	0.867515	NA
ENSMUSG00000025064	Col17a1	collagen, type XVII, alpha 1 [Source:MGI Symbol;Acc:MGI:88450]	0.0658616	-0.735233	4.40746	-0.166815	0.867515	NA
ENSMUSG00000034755	Pcdh11x	protocadherin 11 X-linked [Source:MGI Symbol;Acc:MGI:2442849]	0.0658616	-0.735233	4.40746	-0.166815	0.867515	NA
ENSMUSG00000046282	Adam20	a disintegrin and metallopeptidase domain 20 [Source:MGI Symbol;Acc:MGI:2152342]	0.0658616	-0.735233	4.40746	-0.166815	0.867515	NA
ENSMUSG00000103800	Pcdha8	protocadherin alpha 8 [Source:MGI Symbol;Acc:MGI:2681879]	0.177741	-0.735233	4.40746	-0.166815	0.867515	NA
ENSMUSG00000102312	Pcdha3	protocadherin alpha 3 [Source:MGI Symbol;Acc:MGI:2447313]	0.383507	-0.65211	4.31259	-0.151211	0.879809	NA
ENSMUSG00000030606	Hapln3	hyaluronan and proteoglycan link protein 3 [Source:MGI Symbol;Acc:MGI:1914916]	1.78882	-0.213562	1.41269	-0.151174	0.879839	0.981219
ENSMUSG00000005087	Cd44	CD44 antigen [Source:MGI Symbol;Acc:MGI:88338]	12154.5	-0.0244544	0.176244	-0.138753	0.889645	0.98416
ENSMUSG00000025075	Habp2	hyaluronic acid binding protein 2 [Source:MGI Symbol;Acc:MGI:1196378]	0.259918	-0.54681	4.3798	-0.124848	0.900644	NA
ENSMUSG00000068220	Lgals1	lectin, galactose binding, soluble 1 [Source:MGI Symbol;Acc:MGI:96777]	193106	-0.02087	0.176718	-0.118098	0.90599	0.984243
ENSMUSG00000039759	Thap3	THAP domain containing, apoptosis associated protein 3 [Source:MGI Symbol;Acc:MGI:1917126]	317.87	-0.0212407	0.183824	-0.115549	0.90801	0.984243
ENSMUSG00000008438	Adam21	a disintegrin and metallopeptidase domain 21 [Source:MGI Symbol;Acc:MGI:1861229]	13.9539	-0.0705446	0.633164	-0.111416	0.911287	0.984243
ENSMUSG00000019916	P4ha1	procollagen-proline, 2-oxoglutarate 4-dioxygenase (proline 4-hydroxylase), alpha 1 polypeptide [Source:MGI Symbol;Acc:MGI:97463]	6336.12	-0.0253323	0.241845	-0.104746	0.916577	0.984243
ENSMUSG00000056174	Col8a2	collagen, type VIII, alpha 2 [Source:MGI Symbol;Acc:MGI:88464]	2.73206	-0.113286	1.11013	-0.102048	0.918719	0.984243
ENSMUSG00000039115	Itga9	integrin alpha 9 [Source:MGI Symbol;Acc:MGI:104756]	9.99474	-0.0842785	0.887771	-0.0949326	0.924368	0.984243
ENSMUSG00000025473	Adam8	a disintegrin and metallopeptidase domain 8 [Source:MGI Symbol;Acc:MGI:107825]	55.8977	-0.0399067	0.500284	-0.079768	0.936422	0.984243
ENSMUSG00000024299	Adamts10	a disintegrin-like and metallopeptidase (reprolysin type) with thrombospondin type 1 motif, 10 [Source:MGI Symbol;Acc:MGI:2449112]	393.116	-0.0240594	0.344428	-0.0698532	0.944311	0.984243
ENSMUSG00000033961	Zfp446	zinc finger protein 446 [Source:MGI Symbol;Acc:MGI:2442185]	60.7646	-0.0202959	0.299169	-0.067841	0.945912	0.984243
ENSMUSG00000025809	Itgb1	integrin beta 1 (fibronectin receptor beta) [Source:MGI Symbol;Acc:MGI:96610]	23155.7	-0.0203853	0.312112	-0.065314	0.947924	0.984243
ENSMUSG00000027612	Mmp24	matrix metallopeptidase 24 [Source:MGI Symbol;Acc:MGI:1341867]	1.79914	-0.07995	1.43284	-0.0557985	0.955502	0.988325
ENSMUSG00000030342	Cd9	CD9 antigen [Source:MGI Symbol;Acc:MGI:88348]	6848.38	-0.00973002	0.207367	-0.0469218	0.962576	0.988427
ENSMUSG00000029163	Emilin1	elastin microfibril interfacer 1 [Source:MGI Symbol;Acc:MGI:1926189]	552.577	-0.0140737	0.33784	-0.0416578	0.966772	0.988661
ENSMUSG00000024909	Efemp2	epidermal growth factor-containing fibulin-like extracellular matrix protein 2 [Source:MGI Symbol;Acc:MGI:1891209]	8162.43	-0.00527832	0.157056	-0.0336079	0.97319	0.991483
ENSMUSG00000032374	Plod2	procollagen lysine, 2-oxoglutarate 5-dioxygenase 2 [Source:MGI Symbol;Acc:MGI:1347007]	3846.86	-0.000176005	0.220155	-0.000799461	0.999362	1
ENSMUSG00000005800	Mmp8	matrix metallopeptidase 8 [Source:MGI Symbol;Acc:MGI:1202395]	0.176648	0	4.40746	0	1	NA
ENSMUSG00000014852	Adamts13	a disintegrin-like and metallopeptidase (reprolysin type) with thrombospondin type 1 motif, 13 [Source:MGI Symbol;Acc:MGI:2685556]	0.31612	0	4.40746	0	1	NA
ENSMUSG00000019846	Lama4	laminin, alpha 4 [Source:MGI Symbol;Acc:MGI:109321]	4.11176	0	1.86243	0	1	1
ENSMUSG00000020598	Nrcam	neuronal cell adhesion molecule [Source:MGI Symbol;Acc:MGI:104750]	0.574204	0	3.28694	0	1	NA
ENSMUSG00000022225	Cma1	chymase 1, mast cell [Source:MGI Symbol;Acc:MGI:96941]	0.383341	0	4.40746	0	1	NA
ENSMUSG00000026141	Col19a1	collagen, type XIX, alpha 1 [Source:MGI Symbol;Acc:MGI:1095415]	0.138471	0	4.40746	0	1	NA
ENSMUSG00000026442	Nfasc	neurofascin [Source:MGI Symbol;Acc:MGI:104753]	0.141048	0	4.40746	0	1	NA
ENSMUSG00000030786	Itgam	integrin alpha M [Source:MGI Symbol;Acc:MGI:96607]	0.18599	0	4.40746	0	1	NA
ENSMUSG00000030787	Lyve1	lymphatic vessel endothelial hyaluronan receptor 1 [Source:MGI Symbol;Acc:MGI:2136348]	0.449567	0	4.40746	0	1	NA
ENSMUSG00000031841	Cdh13	cadherin 13 [Source:MGI Symbol;Acc:MGI:99551]	0.18599	0	4.40746	0	1	NA
ENSMUSG00000032289	Thsd4	thrombospondin, type I, domain containing 4 [Source:MGI Symbol;Acc:MGI:2672033]	0.274979	0	4.40746	0	1	NA
ENSMUSG00000036446	Lum	lumican [Source:MGI Symbol;Acc:MGI:109347]	0.725273	0	3.6272	0	1	NA
ENSMUSG00000040537	Adam22	a disintegrin and metallopeptidase domain 22 [Source:MGI Symbol;Acc:MGI:1340046]	0.412788	0	4.40746	0	1	NA
ENSMUSG00000043613	Mmp3	matrix metallopeptidase 3 [Source:MGI Symbol;Acc:MGI:97010]	0.31511	0	4.40746	0	1	NA
ENSMUSG00000043635	Adamts3	a disintegrin-like and metallopeptidase (reprolysin type) with thrombospondin type 1 motif, 3 [Source:MGI Symbol;Acc:MGI:3045353]	0.246496	0	4.40746	0	1	NA
ENSMUSG00000060572	Mfap2	microfibrillar-associated protein 2 [Source:MGI Symbol;Acc:MGI:99559]	1.34347	0	2.13701	0	1	NA
ENSMUSG00000060807	Serpina6	serine (or cysteine) peptidase inhibitor, clade A, member 6 [Source:MGI Symbol;Acc:MGI:88278]	0.168918	0	4.40746	0	1	NA
ENSMUSG00000066113	Adamtsl1	ADAMTS-like 1 [Source:MGI Symbol;Acc:MGI:1924989]	0.153977	0	4.40746	0	1	NA
ENSMUSG00000070323	Mmp27	matrix metallopeptidase 27 [Source:MGI Symbol;Acc:MGI:3039232]	3.73869	0	2.04302	0	1	1
ENSMUSG00000092572	Serpinb10	serine (or cysteine) peptidase inhibitor, clade B (ovalbumin), member 10 [Source:MGI Symbol;Acc:MGI:2138648]	0.0821652	0	4.40746	0	1	NA
ENSMUSG00000041567	Serpina12	serine (or cysteine) peptidase inhibitor, clade A (alpha-1 antiproteinase, antitrypsin), member 12 [Source:MGI Symbol;Acc:MGI:1915304]	0.581615	0.00532081	4.23233	0.00125718	0.998997	NA
ENSMUSG00000063232	Serpina11	serine (or cysteine) peptidase inhibitor, clade A (alpha-1 antiproteinase, antitrypsin), member 11 [Source:MGI Symbol;Acc:MGI:2685741]	1.37071	0.024091	1.95366	0.0123312	0.990161	NA
ENSMUSG00000026042	Col5a2	collagen, type V, alpha 2 [Source:MGI Symbol;Acc:MGI:88458]	20907.6	0.00418797	0.232674	0.0179993	0.985639	0.996673
ENSMUSG00000001506	Col1a1	collagen, type I, alpha 1 [Source:MGI Symbol;Acc:MGI:88467]	181137	0.00846126	0.382683	0.0221104	0.98236	0.996673
ENSMUSG00000102543	Pcdhgc5	protocadherin gamma subfamily C, 5 [Source:MGI Symbol;Acc:MGI:1935205]	8071.74	0.0139205	0.299234	0.0465203	0.962896	0.988427
ENSMUSG00000104252	Pcdha4	protocadherin alpha 4 [Source:MGI Symbol;Acc:MGI:1298406]	0.169989	0.226555	4.40746	0.0514025	0.959005	NA
ENSMUSG00000103707	Pcdha6	protocadherin alpha 6 [Source:MGI Symbol;Acc:MGI:1298367]	0.13751	0.226555	4.40746	0.0514025	0.959005	NA
ENSMUSG00000103255	Pcdhac1	protocadherin alpha subfamily C, 1 [Source:MGI Symbol;Acc:MGI:1891442]	0.250122	0.226555	4.40746	0.0514025	0.959005	NA
ENSMUSG00000029661	Col1a2	collagen, type I, alpha 2 [Source:MGI Symbol;Acc:MGI:88468]	35936.7	0.0168565	0.248869	0.0677323	0.945999	0.984243
ENSMUSG00000007440	Pcdha11	protocadherin alpha 11 [Source:MGI Symbol;Acc:MGI:1298372]	0.670809	0.226556	3.29789	0.0686972	0.945231	NA
ENSMUSG00000054693	Adam10	a disintegrin and metallopeptidase domain 10 [Source:MGI Symbol;Acc:MGI:109548]	3113.48	0.0149523	0.215459	0.0693976	0.944673	0.984243
ENSMUSG00000104346	Pcdhga3	protocadherin gamma subfamily A, 3 [Source:MGI Symbol;Acc:MGI:1935215]	118.286	0.0167988	0.211167	0.0795523	0.936593	0.984243
ENSMUSG00000026874	Hc	hemolytic complement [Source:MGI Symbol;Acc:MGI:96031]	1.08034	0.147485	1.75482	0.0840456	0.93302	NA
ENSMUSG00000050808	Muc15	mucin 15 [Source:MGI Symbol;Acc:MGI:2442110]	2.21639	0.132761	1.53907	0.0862604	0.931259	0.984243
ENSMUSG00000058260	Serpina9	serine (or cysteine) peptidase inhibitor, clade A (alpha-1 antiproteinase, antitrypsin), member 9 [Source:MGI Symbol;Acc:MGI:1919157]	4.87575	0.0782001	0.896421	0.0872358	0.930484	0.984243
ENSMUSG00000019899	Lama2	laminin, alpha 2 [Source:MGI Symbol;Acc:MGI:99912]	1.7113	0.226556	2.12145	0.106793	0.914953	NA
ENSMUSG00000091155	Serpine3	serpin peptidase inhibitor, clade E (nexin, plasminogen activator inhibitor type 1), member 3 [Source:MGI Symbol;Acc:MGI:2442020]	0.599149	0.286204	2.64042	0.108393	0.913684	NA
ENSMUSG00000031673	Cdh11	cadherin 11 [Source:MGI Symbol;Acc:MGI:99217]	3178.36	0.0371235	0.319138	0.116324	0.907396	0.984243
ENSMUSG00000020926	Adam11	a disintegrin and metallopeptidase domain 11 [Source:MGI Symbol;Acc:MGI:1098667]	2.46102	0.172991	1.24782	0.138635	0.889739	0.98416
ENSMUSG00000000555	Itga5	integrin alpha 5 (fibronectin receptor alpha) [Source:MGI Symbol;Acc:MGI:96604]	8099.66	0.0303227	0.184354	0.164481	0.869352	0.973531
ENSMUSG00000103567	Pcdhga5	protocadherin gamma subfamily A, 5 [Source:MGI Symbol;Acc:MGI:1935217]	56.6711	0.0977926	0.586657	0.166695	0.86761	0.973531
ENSMUSG00000057554	Lgals8	lectin, galactose binding, soluble 8 [Source:MGI Symbol;Acc:MGI:1928481]	977.002	0.0245745	0.133742	0.183745	0.854213	0.972655
ENSMUSG00000070436	Serpinh1	serine (or cysteine) peptidase inhibitor, clade H, member 1 [Source:MGI Symbol;Acc:MGI:88283]	5346.29	0.0392635	0.200322	0.196002	0.844609	0.969869
ENSMUSG00000103332	Pcdhga2	protocadherin gamma subfamily A, 2 [Source:MGI Symbol;Acc:MGI:1935214]	54.3853	0.105506	0.459787	0.229466	0.818506	0.948037
ENSMUSG00000020310	Madcam1	mucosal vascular addressin cell adhesion molecule 1 [Source:MGI Symbol;Acc:MGI:103579]	0.474405	0.842076	3.23685	0.260153	0.794746	NA
ENSMUSG00000068740	Celsr2	cadherin, EGF LAG seven-pass G-type receptor 2 [Source:MGI Symbol;Acc:MGI:1858235]	0.0716482	1.18834	4.40746	0.26962	0.787452	NA
ENSMUSG00000079465	Col4a3	collagen, type IV, alpha 3 [Source:MGI Symbol;Acc:MGI:104688]	0.0716482	1.18834	4.40746	0.26962	0.787452	NA
ENSMUSG00000027322	Siglec1	sialic acid binding Ig-like lectin 1, sialoadhesin [Source:MGI Symbol;Acc:MGI:99668]	0.101714	1.18834	4.40746	0.26962	0.787452	NA
ENSMUSG00000055653	Gpc3	glypican 3 [Source:MGI Symbol;Acc:MGI:104903]	0.101714	1.18834	4.40746	0.26962	0.787452	NA
ENSMUSG00000102697	Pcdhac2	protocadherin alpha subfamily C, 2 [Source:MGI Symbol;Acc:MGI:1891443]	0.101714	1.18834	4.40746	0.26962	0.787452	NA
ENSMUSG00000000303	Cdh1	cadherin 1 [Source:MGI Symbol;Acc:MGI:88354]	0.465011	1.18834	4.40746	0.26962	0.787452	NA
ENSMUSG00000026768	Itga8	integrin alpha 8 [Source:MGI Symbol;Acc:MGI:109442]	75.0568	0.113022	0.415523	0.272	0.785622	0.917688
ENSMUSG00000031555	Adam9	a disintegrin and metallopeptidase domain 9 (meltrin gamma) [Source:MGI Symbol;Acc:MGI:105376]	2663.64	0.0785851	0.288831	0.272079	0.785561	0.917688
ENSMUSG00000030317	Timp4	tissue inhibitor of metalloproteinase 4 [Source:MGI Symbol;Acc:MGI:109125]	0.355309	1.18834	4.36751	0.272087	0.785555	NA
ENSMUSG00000026580	Selp	selectin, platelet [Source:MGI Symbol;Acc:MGI:98280]	6.66366	0.204857	0.677533	0.302358	0.762379	0.906161
ENSMUSG00000015533	Itga2	integrin alpha 2 [Source:MGI Symbol;Acc:MGI:96600]	24.6569	0.125073	0.411792	0.303728	0.761335	0.906161
ENSMUSG00000023036	Pcdhgc4	protocadherin gamma subfamily C, 4 [Source:MGI Symbol;Acc:MGI:1935203]	2393.02	0.103373	0.335562	0.30806	0.758036	0.906161
ENSMUSG00000029718	Pcolce	procollagen C-endopeptidase enhancer protein [Source:MGI Symbol;Acc:MGI:105099]	19985.6	0.0835501	0.263492	0.317087	0.751177	0.904751
ENSMUSG00000051390	Zbtb22	zinc finger and BTB domain containing 22 [Source:MGI Symbol;Acc:MGI:1931870]	376.752	0.0550247	0.164749	0.333991	0.738387	0.893316
ENSMUSG00000024529	Lox	lysyl oxidase [Source:MGI Symbol;Acc:MGI:96817]	18011.5	0.0956	0.269192	0.355138	0.722487	0.881954
ENSMUSG00000063564	Col23a1	collagen, type XXIII, alpha 1 [Source:MGI Symbol;Acc:MGI:2653243]	2.77902	0.451772	1.24228	0.363664	0.716109	0.881954
ENSMUSG00000024383	Map3k2	mitogen-activated protein kinase kinase kinase 2 [Source:MGI Symbol;Acc:MGI:1346873]	754.092	0.0671042	0.167918	0.399625	0.689433	0.867136
ENSMUSG00000104148	Pcdha2	protocadherin alpha 2 [Source:MGI Symbol;Acc:MGI:2681880]	0.143296	1.7873	4.39121	0.407019	0.683994	NA
ENSMUSG00000028651	Ppie	peptidylprolyl isomerase E (cyclophilin E) [Source:MGI Symbol;Acc:MGI:1917118]	943.055	0.0743802	0.181373	0.410094	0.681737	0.863321
ENSMUSG00000038224	Serpinf2	serine (or cysteine) peptidase inhibitor, clade F, member 2 [Source:MGI Symbol;Acc:MGI:107173]	12.9991	0.25336	0.605598	0.418364	0.675681	0.85967
ENSMUSG00000000957	Mmp14	matrix metallopeptidase 14 (membrane-inserted) [Source:MGI Symbol;Acc:MGI:101900]	10415.9	0.136799	0.31689	0.431693	0.665965	0.851304
ENSMUSG00000067158	Col4a4	collagen, type IV, alpha 4 [Source:MGI Symbol;Acc:MGI:104687]	1.07702	0.955228	2.08394	0.458376	0.646682	NA
ENSMUSG00000001029	Icam2	intercellular adhesion molecule 2 [Source:MGI Symbol;Acc:MGI:96394]	0.951947	1.04926	2.23088	0.470337	0.638115	NA
ENSMUSG00000006932	Ctnnb1	catenin (cadherin associated protein), beta 1 [Source:MGI Symbol;Acc:MGI:88276]	8943.86	0.0909436	0.192756	0.471807	0.637065	0.822117
ENSMUSG00000035296	Sgcg	sarcoglycan, gamma (dystrophin-associated glycoprotein) [Source:MGI Symbol;Acc:MGI:1346524]	0.936372	1.18461	2.38176	0.497365	0.618931	NA
ENSMUSG00000104063	Pcdhgb7	protocadherin gamma subfamily B, 7 [Source:MGI Symbol;Acc:MGI:1935199]	166.786	0.220542	0.441743	0.499254	0.617601	0.804662
ENSMUSG00000034664	Itga2b	integrin alpha 2b [Source:MGI Symbol;Acc:MGI:96601]	51.9236	0.212363	0.423708	0.501202	0.616229	0.804662
ENSMUSG00000032076	Cadm1	cell adhesion molecule 1 [Source:MGI Symbol;Acc:MGI:1889272]	0.203429	2.188	4.36135	0.50168	0.615893	NA
ENSMUSG00000042453	Reln	reelin [Source:MGI Symbol;Acc:MGI:103022]	0.3011	2.188	4.36135	0.50168	0.615893	NA
ENSMUSG00000026715	Serpinc1	serine (or cysteine) peptidase inhibitor, clade C (antithrombin), member 1 [Source:MGI Symbol;Acc:MGI:88095]	10.4836	0.320774	0.638186	0.502634	0.615222	0.804662
ENSMUSG00000026193	Fn1	fibronectin 1 [Source:MGI Symbol;Acc:MGI:95566]	35014.1	0.184468	0.365008	0.50538	0.613292	0.804662
ENSMUSG00000002980	Bcam	basal cell adhesion molecule [Source:MGI Symbol;Acc:MGI:1929940]	7.66537	0.625436	1.23311	0.507202	0.612013	0.804662
ENSMUSG00000103677	Pcdhga4	protocadherin gamma subfamily A, 4 [Source:MGI Symbol;Acc:MGI:1935216]	125.783	0.187036	0.362128	0.516491	0.605512	0.804662
ENSMUSG00000030789	Itgax	integrin alpha X [Source:MGI Symbol;Acc:MGI:96609]	0.2157	2.26326	4.35563	0.519616	0.603331	NA
ENSMUSG00000031994	Adamts8	a disintegrin-like and metallopeptidase (reprolysin type) with thrombospondin type 1 motif, 8 [Source:MGI Symbol;Acc:MGI:1353468]	9.81576	0.355284	0.677113	0.524703	0.59979	0.804662
ENSMUSG00000020717	Pecam1	platelet/endothelial cell adhesion molecule 1 [Source:MGI Symbol;Acc:MGI:97537]	5.8431	0.402753	0.758674	0.530864	0.595513	0.804662
ENSMUSG00000039542	Ncam1	neural cell adhesion molecule 1 [Source:MGI Symbol;Acc:MGI:97281]	3674.09	0.125992	0.23581	0.534295	0.593137	0.804662
ENSMUSG00000033082	Clec1a	C-type lectin domain family 1, member a [Source:MGI Symbol;Acc:MGI:2444151]	0.227972	2.3356	4.35041	0.53687	0.591358	NA
ENSMUSG00000049538	Adamts16	a disintegrin-like and metallopeptidase (reprolysin type) with thrombospondin type 1 motif, 16 [Source:MGI Symbol;Acc:MGI:2429637]	0.227972	2.3356	4.35041	0.53687	0.591358	NA
ENSMUSG00000041550	Serpina5	serine (or cysteine) peptidase inhibitor, clade A, member 5 [Source:MGI Symbol;Acc:MGI:107817]	0.677109	1.96224	3.49542	0.561375	0.574542	NA
ENSMUSG00000025784	Clec3b	C-type lectin domain family 3, member b [Source:MGI Symbol;Acc:MGI:104540]	8.8081	0.494963	0.875232	0.565523	0.571718	0.797905
ENSMUSG00000031480	Thsd1	thrombospondin, type I, domain 1 [Source:MGI Symbol;Acc:MGI:1929096]	21.2516	0.267073	0.471276	0.566703	0.570916	0.797905
ENSMUSG00000070369	Itgad	integrin, alpha D [Source:MGI Symbol;Acc:MGI:3578624]	2.21003	1.06687	1.87526	0.56892	0.569411	0.797905
ENSMUSG00000021476	Habp4	hyaluronic acid binding protein 4 [Source:MGI Symbol;Acc:MGI:1891713]	139.425	0.135913	0.231554	0.586962	0.557229	0.796933
ENSMUSG00000035776	Cd99l2	CD99 antigen-like 2 [Source:MGI Symbol;Acc:MGI:2177151]	1313.54	0.180337	0.305845	0.589635	0.555436	0.796933
ENSMUSG00000103144	Pcdhga1	protocadherin gamma subfamily A, 1 [Source:MGI Symbol;Acc:MGI:1935212]	86.6201	0.265666	0.44936	0.591209	0.55438	0.796933
ENSMUSG00000074272	Ceacam1	carcinoembryonic antigen-related cell adhesion molecule 1 [Source:MGI Symbol;Acc:MGI:1347245]	4.02188	1.02803	1.72658	0.595415	0.551566	0.796933
ENSMUSG00000033768	Nrxn2	neurexin II [Source:MGI Symbol;Acc:MGI:1096362]	2.47969	1.18835	1.9387	0.612963	0.539901	0.79518
ENSMUSG00000022371	Col14a1	collagen, type XIV, alpha 1 [Source:MGI Symbol;Acc:MGI:1341272]	7.97445	1.18835	1.86454	0.637341	0.523902	0.788764
ENSMUSG00000030116	Mfap5	microfibrillar associated protein 5 [Source:MGI Symbol;Acc:MGI:1354387]	3.24844	1.18835	1.82628	0.650696	0.515243	0.787218
ENSMUSG00000015850	Adamtsl4	ADAMTS-like 4 [Source:MGI Symbol;Acc:MGI:2389008]	233.068	0.172816	0.247491	0.698273	0.485006	0.755383
ENSMUSG00000019055	Plod1	procollagen-lysine, 2-oxoglutarate 5-dioxygenase 1 [Source:MGI Symbol;Acc:MGI:99907]	2.09668	1.0286	1.4594	0.70481	0.480928	0.753362
ENSMUSG00000047562	Mmp10	matrix metallopeptidase 10 [Source:MGI Symbol;Acc:MGI:97007]	0.737668	1.99676	2.76191	0.722963	0.469703	NA
ENSMUSG00000053964	Lgals4	lectin, galactose binding, soluble 4 [Source:MGI Symbol;Acc:MGI:107536]	6.39484	0.751927	1.03931	0.723486	0.469382	0.739549
ENSMUSG00000020689	Itgb3	integrin beta 3 [Source:MGI Symbol;Acc:MGI:96612]	295.921	0.280568	0.38731	0.724403	0.468818	0.739549
ENSMUSG00000034601	2700049A03Rik	RIKEN cDNA 2700049A03 gene [Source:MGI Symbol;Acc:MGI:1924217]	355.779	0.148697	0.200644	0.7411	0.458633	0.733477
ENSMUSG00000034488	Edil3	EGF-like repeats and discoidin I-like domains 3 [Source:MGI Symbol;Acc:MGI:1329025]	279.234	0.223482	0.299135	0.747094	0.455007	0.733477
ENSMUSG00000047787	Flrt1	fibronectin leucine rich transmembrane protein 1 [Source:MGI Symbol;Acc:MGI:3026647]	0.669473	2.37288	3.13889	0.75596	0.449673	NA
ENSMUSG00000028041	Adam15	a disintegrin and metallopeptidase domain 15 (metargidin) [Source:MGI Symbol;Acc:MGI:1333882]	555.812	0.157649	0.206489	0.763476	0.445179	0.727447
ENSMUSG00000050578	Mmp13	matrix metallopeptidase 13 [Source:MGI Symbol;Acc:MGI:1340026]	7.14765	0.628984	0.815155	0.771612	0.440344	0.727447
ENSMUSG00000103897	Pcdhga8	protocadherin gamma subfamily A, 8 [Source:MGI Symbol;Acc:MGI:1935221]	238.627	0.383365	0.489063	0.783876	0.433113	0.727447
ENSMUSG00000031273	Col4a6	collagen, type IV, alpha 6 [Source:MGI Symbol;Acc:MGI:2152695]	13.1895	0.818366	1.04171	0.785602	0.432101	0.727447
ENSMUSG00000102440	Pcdhga9	protocadherin gamma subfamily A, 9 [Source:MGI Symbol;Acc:MGI:1935226]	209.249	0.244962	0.309001	0.792755	0.427921	0.727447
ENSMUSG00000079293	Clec7a	C-type lectin domain family 7, member a [Source:MGI Symbol;Acc:MGI:1861431]	0.490022	3.47444	4.29443	0.809057	0.418482	NA
ENSMUSG00000022636	Alcam	activated leukocyte cell adhesion molecule [Source:MGI Symbol;Acc:MGI:1313266]	1985.68	0.140178	0.171921	0.815363	0.414864	0.720694
ENSMUSG00000055421	Pcdh9	protocadherin 9 [Source:MGI Symbol;Acc:MGI:1306801]	47.8839	0.646807	0.737496	0.87703	0.38047	0.684756
ENSMUSG00000027570	Col9a3	collagen, type IX, alpha 3 [Source:MGI Symbol;Acc:MGI:894686]	28.5386	0.488716	0.547096	0.893291	0.371701	0.676047
ENSMUSG00000026478	Lamc1	laminin, gamma 1 [Source:MGI Symbol;Acc:MGI:99914]	2922.94	0.328731	0.367545	0.894398	0.371109	0.676047
ENSMUSG00000025355	Mmp19	matrix metallopeptidase 19 [Source:MGI Symbol;Acc:MGI:1927899]	815.223	0.205587	0.227753	0.902676	0.366698	0.676021
ENSMUSG00000103585	Pcdhgb4	protocadherin gamma subfamily B, 4 [Source:MGI Symbol;Acc:MGI:1935173]	375.846	0.337961	0.358016	0.943984	0.345178	0.655109
ENSMUSG00000039462	Col10a1	collagen, type X, alpha 1 [Source:MGI Symbol;Acc:MGI:88445]	11.7193	0.661376	0.697216	0.948595	0.342826	0.655109
ENSMUSG00000025321	Itgb8	integrin beta 8 [Source:MGI Symbol;Acc:MGI:1338035]	9.04882	0.932952	0.97782	0.954114	0.340026	0.655109
ENSMUSG00000103081	Pcdhgb8	protocadherin gamma subfamily B, 8 [Source:MGI Symbol;Acc:MGI:1935200]	120.333	0.452684	0.470019	0.963119	0.335488	0.654081
ENSMUSG00000031302	Nlgn3	neuroligin 3 [Source:MGI Symbol;Acc:MGI:2444609]	10.2452	0.588453	0.607935	0.967954	0.333067	0.654067
ENSMUSG00000103037	Pcdhgb1	protocadherin gamma subfamily B, 1 [Source:MGI Symbol;Acc:MGI:1935169]	115.967	0.55701	0.568538	0.979725	0.327222	0.652038
ENSMUSG00000059674	Cdh24	cadherin-like 24 [Source:MGI Symbol;Acc:MGI:1928330]	122.122	0.313609	0.318467	0.984747	0.324749	0.651903
ENSMUSG00000103749	Pcdhgb5	protocadherin gamma subfamily B, 5 [Source:MGI Symbol;Acc:MGI:1935196]	287.57	0.497934	0.494078	1.0078	0.313549	0.638885
ENSMUSG00000004631	Sgce	sarcoglycan, epsilon [Source:MGI Symbol;Acc:MGI:1329042]	1190.5	0.190276	0.186008	1.02295	0.306332	0.62891
ENSMUSG00000029156	Sgcb	sarcoglycan, beta (dystrophin-associated glycoprotein) [Source:MGI Symbol;Acc:MGI:1346523]	358.502	0.28121	0.273416	1.02851	0.303711	0.62891
ENSMUSG00000001508	Sgca	sarcoglycan, alpha (dystrophin-associated glycoprotein) [Source:MGI Symbol;Acc:MGI:894698]	11.9522	0.563519	0.540533	1.04253	0.297168	0.624283
ENSMUSG00000001281	Itgb7	integrin beta 7 [Source:MGI Symbol;Acc:MGI:96616]	156.511	0.376608	0.345642	1.08959	0.275894	0.588719
ENSMUSG00000068794	Col28a1	collagen, type XXVIII, alpha 1 [Source:MGI Symbol;Acc:MGI:2685312]	3.98817	1.17502	1.04361	1.12591	0.260204	0.559645
ENSMUSG00000021091	Serpina3n	serine (or cysteine) peptidase inhibitor, clade A, member 3N [Source:MGI Symbol;Acc:MGI:105045]	5.30844	2.11935	1.88081	1.12683	0.259816	0.559645
ENSMUSG00000037405	Icam1	intercellular adhesion molecule 1 [Source:MGI Symbol;Acc:MGI:96392]	4.29135	1.98023	1.7565	1.12738	0.259584	0.559645
ENSMUSG00000102742	Pcdhga11	protocadherin gamma subfamily A, 11 [Source:MGI Symbol;Acc:MGI:1935228]	125.241	0.579166	0.500562	1.15703	0.247259	0.54924
ENSMUSG00000017466	Timp2	tissue inhibitor of metalloproteinase 2 [Source:MGI Symbol;Acc:MGI:98753]	8552.32	0.308031	0.266218	1.15706	0.247247	0.54924
ENSMUSG00000102428	Pcdhga12	protocadherin gamma subfamily A, 12 [Source:MGI Symbol;Acc:MGI:1935229]	181.566	0.568422	0.481061	1.1816	0.237365	0.536049
ENSMUSG00000025964	Adam23	a disintegrin and metallopeptidase domain 23 [Source:MGI Symbol;Acc:MGI:1345162]	5.38484	1.45972	1.2042	1.21219	0.225441	0.523283
ENSMUSG00000031375	Bgn	biglycan [Source:MGI Symbol;Acc:MGI:88158]	120525	0.313123	0.248534	1.25988	0.207713	0.497137
ENSMUSG00000028763	Hspg2	perlecan (heparan sulfate proteoglycan 2) [Source:MGI Symbol;Acc:MGI:96257]	4312.49	0.40228	0.315497	1.27507	0.202285	0.489458
ENSMUSG00000011256	Adam19	a disintegrin and metallopeptidase domain 19 (meltrin beta) [Source:MGI Symbol;Acc:MGI:105377]	231.384	0.310676	0.239568	1.29682	0.194693	0.475332
ENSMUSG00000022766	Serpind1	serine (or cysteine) peptidase inhibitor, clade D, member 1 [Source:MGI Symbol;Acc:MGI:96051]	25.7395	0.72836	0.553529	1.31585	0.188225	0.463718
ENSMUSG00000001014	Icam4	intercellular adhesion molecule 4, Landsteiner-Wiener blood group [Source:MGI Symbol;Acc:MGI:1925619]	4.713	1.60246	1.19927	1.33619	0.181487	0.45122
ENSMUSG00000031740	Mmp2	matrix metallopeptidase 2 [Source:MGI Symbol;Acc:MGI:97009]	6774.75	0.489964	0.363839	1.34665	0.178092	0.446879
ENSMUSG00000001131	Timp1	tissue inhibitor of metalloproteinase 1 [Source:MGI Symbol;Acc:MGI:98752]	12875.6	0.228822	0.165643	1.38142	0.167151	0.427339
ENSMUSG00000006369	Fbln1	fibulin 1 [Source:MGI Symbol;Acc:MGI:95487]	227.179	0.450079	0.32479	1.38575	0.165822	0.427339
ENSMUSG00000026639	Lamb3	laminin, beta 3 [Source:MGI Symbol;Acc:MGI:99915]	12.707	0.7669	0.551025	1.39177	0.163992	0.427325
ENSMUSG00000028047	Thbs3	thrombospondin 3 [Source:MGI Symbol;Acc:MGI:98739]	156.341	0.349069	0.247902	1.40809	0.159104	0.418613
ENSMUSG00000000901	Mmp11	matrix metallopeptidase 11 [Source:MGI Symbol;Acc:MGI:97008]	1118.4	0.330458	0.228108	1.44869	0.147424	0.395563
ENSMUSG00000000753	Serpinf1	serine (or cysteine) peptidase inhibitor, clade F, member 1 [Source:MGI Symbol;Acc:MGI:108080]	15029.7	0.480995	0.331668	1.45023	0.146994	0.395563
ENSMUSG00000031790	Mmp15	matrix metallopeptidase 15 [Source:MGI Symbol;Acc:MGI:109320]	5.86652	2.18573	1.49024	1.4667	0.142459	0.389963
ENSMUSG00000045827	Serpinb9	serine (or cysteine) peptidase inhibitor, clade B, member 9 [Source:MGI Symbol;Acc:MGI:106603]	233.517	0.488223	0.331001	1.47499	0.140215	0.387738
ENSMUSG00000029436	Mmp17	matrix metallopeptidase 17 [Source:MGI Symbol;Acc:MGI:1346076]	15.0461	0.888071	0.596177	1.48961	0.136327	0.380871
ENSMUSG00000022817	Itgb5	integrin beta 5 [Source:MGI Symbol;Acc:MGI:96614]	5374.14	0.454727	0.299143	1.5201	0.128486	0.362705
ENSMUSG00000042784	Muc1	mucin 1, transmembrane [Source:MGI Symbol;Acc:MGI:97231]	6.36283	1.58873	1.03469	1.53546	0.124671	0.355641
ENSMUSG00000030022	Adamts9	a disintegrin-like and metallopeptidase (reprolysin type) with thrombospondin type 1 motif, 9 [Source:MGI Symbol;Acc:MGI:1916320]	21.0001	1.28579	0.828055	1.55279	0.120474	0.347325
ENSMUSG00000036545	Adamts2	a disintegrin-like and metallopeptidase (reprolysin type) with thrombospondin type 1 motif, 2 [Source:MGI Symbol;Acc:MGI:1347356]	1226.39	0.282123	0.18148	1.55457	0.12005	0.347325
ENSMUSG00000026043	Col3a1	collagen, type III, alpha 1 [Source:MGI Symbol;Acc:MGI:88453]	10036.6	0.549756	0.347966	1.57991	0.114127	0.339873
ENSMUSG00000051379	Flrt3	fibronectin leucine rich transmembrane protein 3 [Source:MGI Symbol;Acc:MGI:1918686]	5.91784	1.72022	1.08593	1.5841	0.113171	0.339873
ENSMUSG00000025348	Itga7	integrin alpha 7 [Source:MGI Symbol;Acc:MGI:102700]	249.312	0.418299	0.263912	1.585	0.112967	0.339873
ENSMUSG00000001435	Col18a1	collagen, type XVIII, alpha 1 [Source:MGI Symbol;Acc:MGI:88451]	2309.23	0.68538	0.428207	1.60058	0.10947	0.337117
ENSMUSG00000032363	Adamts7	a disintegrin-like and metallopeptidase (reprolysin type) with thrombospondin type 1 motif, 7 [Source:MGI Symbol;Acc:MGI:1347346]	237.013	0.256241	0.154929	1.65393	0.0981426	0.309263
ENSMUSG00000036862	Dchs1	dachsous cadherin related 1 [Source:MGI Symbol;Acc:MGI:2685011]	22.7937	0.628345	0.372416	1.68721	0.0915629	0.297544
ENSMUSG00000019929	Dcn	decorin [Source:MGI Symbol;Acc:MGI:94872]	15.3655	1.94663	1.14566	1.69914	0.089293	0.295103
ENSMUSG00000037437	Adam32	a disintegrin and metallopeptidase domain 32 [Source:MGI Symbol;Acc:MGI:2653822]	10.4689	1.09858	0.643172	1.70807	0.0876236	0.293161
ENSMUSG00000004846	Plod3	procollagen-lysine, 2-oxoglutarate 5-dioxygenase 3 [Source:MGI Symbol;Acc:MGI:1347008]	483.793	0.312044	0.180008	1.73351	0.0830057	0.281182
ENSMUSG00000029108	Pcdh7	protocadherin 7 [Source:MGI Symbol;Acc:MGI:1860487]	382.172	0.277226	0.159791	1.73493	0.0827528	0.281182
ENSMUSG00000023885	Thbs2	thrombospondin 2 [Source:MGI Symbol;Acc:MGI:98738]	14895.3	0.508065	0.289001	1.75801	0.0787462	0.273593
ENSMUSG00000016356	Col20a1	collagen, type XX, alpha 1 [Source:MGI Symbol;Acc:MGI:1920618]	31.0525	0.789929	0.41775	1.89091	0.0586359	0.211871
ENSMUSG00000051375	Pcdh1	protocadherin 1 [Source:MGI Symbol;Acc:MGI:104692]	837.406	0.314418	0.16226	1.93774	0.0526547	0.195471
ENSMUSG00000027318	Adam33	a disintegrin and metallopeptidase domain 33 [Source:MGI Symbol;Acc:MGI:1341813]	22.4647	2.70842	1.31565	2.05861	0.0395314	0.148792
ENSMUSG00000028108	Ecm1	extracellular matrix protein 1 [Source:MGI Symbol;Acc:MGI:103060]	3362.91	0.459212	0.221508	2.07312	0.038161	0.145657
ENSMUSG00000031391	L1cam	L1 cell adhesion molecule [Source:MGI Symbol;Acc:MGI:96721]	1351.14	0.446998	0.214308	2.08578	0.0369989	0.143239
ENSMUSG00000031274	Col4a5	collagen, type IV, alpha 5 [Source:MGI Symbol;Acc:MGI:88456]	692.738	0.522838	0.250333	2.08857	0.0367465	0.143239
ENSMUSG00000022771	Ppil2	peptidylprolyl isomerase (cyclophilin)-like 2 [Source:MGI Symbol;Acc:MGI:2447857]	863.809	0.397887	0.187403	2.12316	0.0337402	0.136472
ENSMUSG00000043468	Adam30	a disintegrin and metallopeptidase domain 30 [Source:MGI Symbol;Acc:MGI:1918328]	1.19552	4.23513	1.98652	2.13194	0.0330118	NA
ENSMUSG00000042284	Itga1	integrin alpha 1 [Source:MGI Symbol;Acc:MGI:96599]	23.5323	0.88333	0.412245	2.14273	0.0321346	0.133977
ENSMUSG00000029304	Spp1	secreted phosphoprotein 1 [Source:MGI Symbol;Acc:MGI:98389]	6660.14	0.590583	0.272234	2.16939	0.0300527	0.127255
ENSMUSG00000027111	Itga6	integrin alpha 6 [Source:MGI Symbol;Acc:MGI:96605]	956.964	0.534291	0.242468	2.20355	0.0275562	0.120447
ENSMUSG00000039787	Cercam	cerebral endothelial cell adhesion molecule [Source:MGI Symbol;Acc:MGI:2139134]	450.965	0.572757	0.255634	2.24053	0.0250564	0.113623
ENSMUSG00000020674	Pxdn	peroxidasin [Source:MGI Symbol;Acc:MGI:1916925]	2556.69	0.416139	0.183276	2.27056	0.0231736	0.108277
ENSMUSG00000033327	Tnxb	tenascin XB [Source:MGI Symbol;Acc:MGI:1932137]	73.5319	2.217	0.959968	2.30946	0.0209183	0.0994538
ENSMUSG00000030255	Sspn	sarcospan [Source:MGI Symbol;Acc:MGI:1353511]	693.526	0.77646	0.331466	2.3425	0.0191548	0.0961287
ENSMUSG00000043822	Adamtsl5	ADAMTS-like 5 [Source:MGI Symbol;Acc:MGI:1913798]	1710.04	0.681123	0.285997	2.38157	0.0172388	0.0881455
ENSMUSG00000058297	Spock2	sparc/osteonectin, cwcv and kazal-like domains proteoglycan 2 [Source:MGI Symbol;Acc:MGI:1891351]	3.73985	2.69119	1.10643	2.43232	0.0150023	0.078185
ENSMUSG00000001119	Col6a1	collagen, type VI, alpha 1 [Source:MGI Symbol;Acc:MGI:88459]	8386.84	0.910565	0.368383	2.47178	0.013444	0.0716152
ENSMUSG00000032174	Icam5	intercellular adhesion molecule 5, telencephalin [Source:MGI Symbol;Acc:MGI:109430]	13.0294	2.21872	0.874871	2.53605	0.011211	0.0646422
ENSMUSG00000068663	Clec16a	C-type lectin domain family 16, member A [Source:MGI Symbol;Acc:MGI:1921624]	95.0639	0.717729	0.278849	2.5739	0.010056	0.0605596
ENSMUSG00000047497	Adamts12	a disintegrin-like and metallopeptidase (reprolysin type) with thrombospondin type 1 motif, 12 [Source:MGI Symbol;Acc:MGI:2146046]	794.572	0.710556	0.272712	2.60552	0.00917349	0.0565004
ENSMUSG00000024593	Megf10	multiple EGF-like-domains 10 [Source:MGI Symbol;Acc:MGI:2685177]	2880.52	0.588483	0.222204	2.64839	0.00808757	0.0509705
ENSMUSG00000048126	Col6a3	collagen, type VI, alpha 3 [Source:MGI Symbol;Acc:MGI:88461]	10664.7	0.815782	0.300867	2.71144	0.00669915	0.0432255
ENSMUSG00000020241	Col6a2	collagen, type VI, alpha 2 [Source:MGI Symbol;Acc:MGI:88460]	2172.47	1.08056	0.390445	2.7675	0.00564876	0.0382704
ENSMUSG00000020354	Sgcd	sarcoglycan, delta (dystrophin-associated glycoprotein) [Source:MGI Symbol;Acc:MGI:1346525]	494.041	0.547629	0.196267	2.79022	0.0052672	0.0366003
ENSMUSG00000039385	Cdh6	cadherin 6 [Source:MGI Symbol;Acc:MGI:107435]	499.414	0.619508	0.220251	2.81273	0.00491229	0.0350324
ENSMUSG00000034220	Gpc1	glypican 1 [Source:MGI Symbol;Acc:MGI:1194891]	311.35	0.571915	0.19806	2.88759	0.0038821	0.0284338
ENSMUSG00000060147	Serpinb6a	serine (or cysteine) peptidase inhibitor, clade B, member 6a [Source:MGI Symbol;Acc:MGI:103123]	29323.2	0.558872	0.181041	3.08699	0.00202197	0.0171235
ENSMUSG00000026574	Dpt	dermatopontin [Source:MGI Symbol;Acc:MGI:1928392]	43.4755	1.08183	0.349959	3.09131	0.00199276	0.0171235
ENSMUSG00000035493	Tgfbi	transforming growth factor, beta induced [Source:MGI Symbol;Acc:MGI:99959]	476.967	0.962891	0.295827	3.25491	0.00113429	0.0105997
ENSMUSG00000031503	Col4a2	collagen, type IV, alpha 2 [Source:MGI Symbol;Acc:MGI:88455]	6314.1	1.01101	0.294465	3.43338	0.000596103	0.00598311
ENSMUSG00000002885	Adgre5	adhesion G protein-coupled receptor E5 [Source:MGI Symbol;Acc:MGI:1347095]	423.097	0.93566	0.248302	3.76823	0.000164412	0.00178222
ENSMUSG00000026249	Serpine2	serine (or cysteine) peptidase inhibitor, clade E, member 2 [Source:MGI Symbol;Acc:MGI:101780]	53.3723	2.39762	0.61448	3.90187	9.54522e-05	0.00107781
ENSMUSG00000021388	Aspn	asporin [Source:MGI Symbol;Acc:MGI:1913945]	326.507	0.845481	0.215134	3.93003	8.49367e-05	0.00100078
ENSMUSG00000028339	Col15a1	collagen, type XV, alpha 1 [Source:MGI Symbol;Acc:MGI:88449]	16.665	2.68702	0.645441	4.16308	3.13977e-05	0.000386762
ENSMUSG00000023886	Smoc2	SPARC related modular calcium binding 2 [Source:MGI Symbol;Acc:MGI:1929881]	159.535	1.37126	0.305156	4.49362	7.00219e-06	9.48797e-05
ENSMUSG00000044734	Serpinb1a	serine (or cysteine) peptidase inhibitor, clade B, member 1a [Source:MGI Symbol;Acc:MGI:1913472]	335.603	1.75717	0.38185	4.60172	4.1902e-06	5.97654e-05
ENSMUSG00000031502	Col4a1	collagen, type IV, alpha 1 [Source:MGI Symbol;Acc:MGI:88454]	399.712	0.992558	0.204985	4.84209	1.28478e-06	1.93431e-05
ENSMUSG00000020682	Mmp28	matrix metallopeptidase 28 (epilysin) [Source:MGI Symbol;Acc:MGI:2153062]	87.9784	1.79213	0.362838	4.93919	7.84462e-07	1.25052e-05
ENSMUSG00000015647	Lama5	laminin, alpha 5 [Source:MGI Symbol;Acc:MGI:105382]	133.304	2.0409	0.399134	5.11332	3.16539e-07	5.36139e-06
ENSMUSG00000050335	Lgals3	lectin, galactose binding, soluble 3 [Source:MGI Symbol;Acc:MGI:96778]	9839.75	1.03044	0.187757	5.48819	4.06082e-08	7.33655e-07
ENSMUSG00000041559	Fmod	fibromodulin [Source:MGI Symbol;Acc:MGI:1328364]	87.843	2.9724	0.482406	6.16162	7.2003e-10	1.62607e-08
ENSMUSG00000032925	Itgbl1	integrin, beta-like 1 [Source:MGI Symbol;Acc:MGI:2443439]	103.167	2.23809	0.351055	6.37533	1.8257e-10	4.49786e-09
ENSMUSG00000023224	Serping1	serine (or cysteine) peptidase inhibitor, clade G, member 1 [Source:MGI Symbol;Acc:MGI:894696]	207.22	2.51564	0.354782	7.09066	1.33473e-12	5.1673e-11
ENSMUSG00000036040	Adamtsl2	ADAMTS-like 2 [Source:MGI Symbol;Acc:MGI:1925044]	111.062	1.85939	0.256592	7.24648	4.27744e-13	1.93198e-11
ENSMUSG00000041577	Prelp	proline arginine-rich end leucine-rich repeat [Source:MGI Symbol;Acc:MGI:2151110]	1085.49	4.81085	0.432371	11.1267	9.30339e-29	1.26061e-26
ENSMUSG00000026315	Serpinb8	serine (or cysteine) peptidase inhibitor, clade B, member 8 [Source:MGI Symbol;Acc:MGI:894657]	571.226	1.95444	0.154478	12.6519	1.09202e-36	2.95936e-34
ENSMUSG00000000305	Cdh4	cadherin 4 [Source:MGI Symbol;Acc:MGI:99218]	0	NA	NA	NA	NA	NA
ENSMUSG00000002341	Ncan	neurocan [Source:MGI Symbol;Acc:MGI:104694]	0	NA	NA	NA	NA	NA
ENSMUSG00000002944	Cd36	CD36 molecule [Source:MGI Symbol;Acc:MGI:107899]	0	NA	NA	NA	NA	NA
ENSMUSG00000004415	Col26a1	collagen, type XXVI, alpha 1 [Source:MGI Symbol;Acc:MGI:2155345]	0	NA	NA	NA	NA	NA
ENSMUSG00000005338	Cadm3	cell adhesion molecule 3 [Source:MGI Symbol;Acc:MGI:2137858]	0	NA	NA	NA	NA	NA
ENSMUSG00000008789	Ceacam5	carcinoembryonic antigen-related cell adhesion molecule 5 [Source:MGI Symbol;Acc:MGI:1920500]	0	NA	NA	NA	NA	NA
ENSMUSG00000014725	Adam28	a disintegrin and metallopeptidase domain 28 [Source:MGI Symbol;Acc:MGI:105988]	0	NA	NA	NA	NA	NA
ENSMUSG00000018620	Mmp20	matrix metallopeptidase 20 (enamelysin) [Source:MGI Symbol;Acc:MGI:1353466]	0	NA	NA	NA	NA	NA
ENSMUSG00000018623	Mmp7	matrix metallopeptidase 7 [Source:MGI Symbol;Acc:MGI:103189]	0	NA	NA	NA	NA	NA
ENSMUSG00000021613	Hapln1	hyaluronan and proteoglycan link protein 1 [Source:MGI Symbol;Acc:MGI:1337006]	0	NA	NA	NA	NA	NA
ENSMUSG00000021702	Thbs4	thrombospondin 4 [Source:MGI Symbol;Acc:MGI:1101779]	0	NA	NA	NA	NA	NA
ENSMUSG00000022039	Adam2	a disintegrin and metallopeptidase domain 2 [Source:MGI Symbol;Acc:MGI:1340894]	0	NA	NA	NA	NA	NA
ENSMUSG00000022056	Adam7	a disintegrin and metallopeptidase domain 7 [Source:MGI Symbol;Acc:MGI:107247]	0	NA	NA	NA	NA	NA
ENSMUSG00000022057	Adamdec1	ADAM-like, decysin 1 [Source:MGI Symbol;Acc:MGI:1917650]	0	NA	NA	NA	NA	NA
ENSMUSG00000022112	Gpc5	glypican 5 [Source:MGI Symbol;Acc:MGI:1194894]	0	NA	NA	NA	NA	NA
ENSMUSG00000022449	Adamts20	a disintegrin-like and metallopeptidase (reprolysin type) with thrombospondin type 1 motif, 20 [Source:MGI Symbol;Acc:MGI:2660628]	0	NA	NA	NA	NA	NA
ENSMUSG00000022762	Ncam2	neural cell adhesion molecule 2 [Source:MGI Symbol;Acc:MGI:97282]	0	NA	NA	NA	NA	NA
ENSMUSG00000024109	Nrxn1	neurexin I [Source:MGI Symbol;Acc:MGI:1096391]	0	NA	NA	NA	NA	NA
ENSMUSG00000024598	Fbn2	fibrillin 2 [Source:MGI Symbol;Acc:MGI:95490]	0	NA	NA	NA	NA	NA
ENSMUSG00000025370	Cdh9	cadherin 9 [Source:MGI Symbol;Acc:MGI:107433]	0	NA	NA	NA	NA	NA
ENSMUSG00000026147	Col9a1	collagen, type IX, alpha 1 [Source:MGI Symbol;Acc:MGI:88465]	0	NA	NA	NA	NA	NA
ENSMUSG00000026312	Cdh7	cadherin 7, type 2 [Source:MGI Symbol;Acc:MGI:2442792]	0	NA	NA	NA	NA	NA
ENSMUSG00000026581	Sell	selectin, lymphocyte [Source:MGI Symbol;Acc:MGI:98279]	0	NA	NA	NA	NA	NA
ENSMUSG00000026582	Sele	selectin, endothelial cell [Source:MGI Symbol;Acc:MGI:98278]	0	NA	NA	NA	NA	NA
ENSMUSG00000026587	Astn1	astrotactin 1 [Source:MGI Symbol;Acc:MGI:1098567]	0	NA	NA	NA	NA	NA
ENSMUSG00000027009	Itga4	integrin alpha 4 [Source:MGI Symbol;Acc:MGI:96603]	0	NA	NA	NA	NA	NA
ENSMUSG00000028626	Col9a2	collagen, type IX, alpha 2 [Source:MGI Symbol;Acc:MGI:88466]	0	NA	NA	NA	NA	NA
ENSMUSG00000030077	Chl1	cell adhesion molecule L1-like [Source:MGI Symbol;Acc:MGI:1098266]	0	NA	NA	NA	NA	NA
ENSMUSG00000030142	Clec4e	C-type lectin domain family 4, member e [Source:MGI Symbol;Acc:MGI:1861232]	0	NA	NA	NA	NA	NA
ENSMUSG00000030830	Itgal	integrin alpha L [Source:MGI Symbol;Acc:MGI:96606]	0	NA	NA	NA	NA	NA
ENSMUSG00000031271	Serpina7	serine (or cysteine) peptidase inhibitor, clade A (alpha-1 antiproteinase, antitrypsin), member 7 [Source:MGI Symbol;Acc:MGI:3041197]	0	NA	NA	NA	NA	NA
ENSMUSG00000031495	Cd209d	CD209d antigen [Source:MGI Symbol;Acc:MGI:2157947]	0	NA	NA	NA	NA	NA
ENSMUSG00000031881	Cdh16	cadherin 16 [Source:MGI Symbol;Acc:MGI:106671]	0	NA	NA	NA	NA	NA
ENSMUSG00000032796	Lama1	laminin, alpha 1 [Source:MGI Symbol;Acc:MGI:99892]	0	NA	NA	NA	NA	NA
ENSMUSG00000033453	Adamts15	a disintegrin-like and metallopeptidase (reprolysin type) with thrombospondin type 1 motif, 15 [Source:MGI Symbol;Acc:MGI:2449569]	0	NA	NA	NA	NA	NA
ENSMUSG00000034028	Cd226	CD226 antigen [Source:MGI Symbol;Acc:MGI:3039602]	0	NA	NA	NA	NA	NA
ENSMUSG00000034139	Serpini2	serine (or cysteine) peptidase inhibitor, clade I, member 2 [Source:MGI Symbol;Acc:MGI:1915181]	0	NA	NA	NA	NA	NA
ENSMUSG00000034918	Cdhr2	cadherin-related family member 2 [Source:MGI Symbol;Acc:MGI:2687323]	0	NA	NA	NA	NA	NA
ENSMUSG00000035864	Syt1	synaptotagmin I [Source:MGI Symbol;Acc:MGI:99667]	0	NA	NA	NA	NA	NA
ENSMUSG00000036422	Pcdh8	protocadherin 8 [Source:MGI Symbol;Acc:MGI:1306800]	0	NA	NA	NA	NA	NA
ENSMUSG00000036510	Cdh8	cadherin 8 [Source:MGI Symbol;Acc:MGI:107434]	0	NA	NA	NA	NA	NA
ENSMUSG00000036634	Mag	myelin-associated glycoprotein [Source:MGI Symbol;Acc:MGI:96912]	0	NA	NA	NA	NA	NA
ENSMUSG00000037016	Frem2	Fras1 related extracellular matrix protein 2 [Source:MGI Symbol;Acc:MGI:2444465]	0	NA	NA	NA	NA	NA
ENSMUSG00000038147	Cd84	CD84 antigen [Source:MGI Symbol;Acc:MGI:1336885]	0	NA	NA	NA	NA	NA
ENSMUSG00000039539	Sgcz	sarcoglycan zeta [Source:MGI Symbol;Acc:MGI:2388820]	0	NA	NA	NA	NA	NA
ENSMUSG00000040452	Cdh12	cadherin 12 [Source:MGI Symbol;Acc:MGI:109503]	0	NA	NA	NA	NA	NA
ENSMUSG00000042401	Crtac1	cartilage acidic protein 1 [Source:MGI Symbol;Acc:MGI:1920082]	0	NA	NA	NA	NA	NA
ENSMUSG00000042581	Thsd7b	thrombospondin, type I, domain containing 7B [Source:MGI Symbol;Acc:MGI:2443925]	0	NA	NA	NA	NA	NA
ENSMUSG00000043089	Mmp1a	matrix metallopeptidase 1a (interstitial collagenase) [Source:MGI Symbol;Acc:MGI:1933846]	0	NA	NA	NA	NA	NA
ENSMUSG00000043719	Col6a6	collagen, type VI, alpha 6 [Source:MGI Symbol;Acc:MGI:2444259]	0	NA	NA	NA	NA	NA
ENSMUSG00000044594	Serpinb3a	serine (or cysteine) peptidase inhibitor, clade B (ovalbumin), member 3A [Source:MGI Symbol;Acc:MGI:3573933]	0	NA	NA	NA	NA	NA
ENSMUSG00000046258	Adam29	a disintegrin and metallopeptidase domain 29 [Source:MGI Symbol;Acc:MGI:2676326]	0	NA	NA	NA	NA	NA
ENSMUSG00000047216	Cdh19	cadherin 19, type 2 [Source:MGI Symbol;Acc:MGI:3588198]	0	NA	NA	NA	NA	NA
ENSMUSG00000048775	Serpinb13	serine (or cysteine) peptidase inhibitor, clade B (ovalbumin), member 13 [Source:MGI Symbol;Acc:MGI:3042250]	0	NA	NA	NA	NA	NA
ENSMUSG00000049723	Mmp12	matrix metallopeptidase 12 [Source:MGI Symbol;Acc:MGI:97005]	0	NA	NA	NA	NA	NA
ENSMUSG00000050840	Cdh20	cadherin 20 [Source:MGI Symbol;Acc:MGI:1346069]	0	NA	NA	NA	NA	NA
ENSMUSG00000053166	Cdh22	cadherin 22 [Source:MGI Symbol;Acc:MGI:1341843]	0	NA	NA	NA	NA	NA
ENSMUSG00000053441	Adamts19	a disintegrin-like and metallopeptidase (reprolysin type) with thrombospondin type 1 motif, 19 [Source:MGI Symbol;Acc:MGI:2442875]	0	NA	NA	NA	NA	NA
ENSMUSG00000054162	Spock3	sparc/osteonectin, cwcv and kazal-like domains proteoglycan 3 [Source:MGI Symbol;Acc:MGI:1920152]	0	NA	NA	NA	NA	NA
ENSMUSG00000054641	Mmrn1	multimerin 1 [Source:MGI Symbol;Acc:MGI:1918195]	0	NA	NA	NA	NA	NA
ENSMUSG00000055022	Cntn1	contactin 1 [Source:MGI Symbol;Acc:MGI:105980]	0	NA	NA	NA	NA	NA
ENSMUSG00000056222	Spock1	sparc/osteonectin, cwcv and kazal-like domains proteoglycan 1 [Source:MGI Symbol;Acc:MGI:105371]	0	NA	NA	NA	NA	NA
ENSMUSG00000058017	Serpinb3d	serine (or cysteine) peptidase inhibitor, clade B (ovalbumin), member 3D [Source:MGI Symbol;Acc:MGI:2683295]	0	NA	NA	NA	NA	NA
ENSMUSG00000058145	Adamts17	a disintegrin-like and metallopeptidase (reprolysin type) with thrombospondin type 1 motif, 17 [Source:MGI Symbol;Acc:MGI:3588195]	0	NA	NA	NA	NA	NA
ENSMUSG00000058806	Col13a1	collagen, type XIII, alpha 1 [Source:MGI Symbol;Acc:MGI:1277201]	0	NA	NA	NA	NA	NA
ENSMUSG00000058897	Col25a1	collagen, type XXV, alpha 1 [Source:MGI Symbol;Acc:MGI:1924268]	0	NA	NA	NA	NA	NA
ENSMUSG00000059956	Serpinb12	serine (or cysteine) peptidase inhibitor, clade B (ovalbumin), member 12 [Source:MGI Symbol;Acc:MGI:1919119]	0	NA	NA	NA	NA	NA
ENSMUSG00000061947	Serpina10	serine (or cysteine) peptidase inhibitor, clade A (alpha-1 antiproteinase, antitrypsin), member 10 [Source:MGI Symbol;Acc:MGI:2667725]	0	NA	NA	NA	NA	NA
ENSMUSG00000063063	Ctnna2	catenin (cadherin associated protein), alpha 2 [Source:MGI Symbol;Acc:MGI:88275]	0	NA	NA	NA	NA	NA
ENSMUSG00000063887	Nlgn1	neuroligin 1 [Source:MGI Symbol;Acc:MGI:2179435]	0	NA	NA	NA	NA	NA
ENSMUSG00000067001	Serpinb7	serine (or cysteine) peptidase inhibitor, clade B, member 7 [Source:MGI Symbol;Acc:MGI:2151053]	0	NA	NA	NA	NA	NA
ENSMUSG00000067006	Serpinb5	serine (or cysteine) peptidase inhibitor, clade B, member 5 [Source:MGI Symbol;Acc:MGI:109579]	0	NA	NA	NA	NA	NA
ENSMUSG00000072849	Serpina1e	serine (or cysteine) peptidase inhibitor, clade A, member 1E [Source:MGI Symbol;Acc:MGI:891967]	0	NA	NA	NA	NA	NA
ENSMUSG00000079022	Col22a1	collagen, type XXII, alpha 1 [Source:MGI Symbol;Acc:MGI:1916950]	0	NA	NA	NA	NA	NA
ENSMUSG00000091345	Col6a5	collagen, type VI, alpha 5 [Source:MGI Symbol;Acc:MGI:3648134]	0	NA	NA	NA	NA	NA
ENSMUSG00000103310	Pcdha12	protocadherin alpha 12 [Source:MGI Symbol;Acc:MGI:1298370]	0	NA	NA	NA	NA	NA
ENSMUSG00000103442	Pcdha1	protocadherin alpha 1 [Source:MGI Symbol;Acc:MGI:2150982]	0	NA	NA	NA	NA	NA
