# Supplementary material for: Disruption of pancreatic stellate cell myofibroblast phenotype promotes pancreatic tumor invasion
Source: Cell Rep. 2022 Jan 25;38(4):110227. doi: 10.1016/j.celrep.2021.110227 (PMC8810397; doi:10.1016/j.celrep.2021.110227)
Supplement: Table S2. Differentially expressed genes between PKN2 WT and KO tumor stroma in murine orthotopic models of pancreatic cancer, related to Figures 5 and 6 [file mmc3.xlsx]

## Sheet: InVivo Tumour DE Results
Differentially expressed genes between PKN2 WT and KO tumour stroma in murine orthotopic models of pancreatic cancer.
mouse_ensembl_gene_id	mgi_symbol	description	baseMean	log2FoldChange	lfcSE	stat	pvalue	padj
ENSMUSG00000000001	Gnai3	guanine nucleotide binding protein (G protein), alpha inhibiting 3 [Source:MGI Symbol;Acc:MGI:95773]	5641.54	0.263323	0.208018	1.26587	0.20556	0.432857
ENSMUSG00000000028	Cdc45	cell division cycle 45 [Source:MGI Symbol;Acc:MGI:1338073]	662.906	-0.160114	0.236346	-0.677459	0.498115	0.706566
ENSMUSG00000000037	Scml2	Scm polycomb group protein like 2 [Source:MGI Symbol;Acc:MGI:1340042]	3.24975	-0.291205	0.825114	-0.352927	0.724143	NA
ENSMUSG00000000049	Apoh	apolipoprotein H [Source:MGI Symbol;Acc:MGI:88058]	4.89913	0.590584	0.723847	0.815896	0.41456	0.640426
ENSMUSG00000000056	Narf	nuclear prelamin A recognition factor [Source:MGI Symbol;Acc:MGI:1914858]	845.851	0.118805	0.214899	0.552839	0.580374	0.766472
ENSMUSG00000000058	Cav2	caveolin 2 [Source:MGI Symbol;Acc:MGI:107571]	2923.5	0.107156	0.207572	0.516236	0.60569	0.784233
ENSMUSG00000000078	Klf6	Kruppel-like factor 6 [Source:MGI Symbol;Acc:MGI:1346318]	5280.47	-0.0299498	0.206928	-0.144736	0.884919	0.945131
ENSMUSG00000000085	Scmh1	sex comb on midleg homolog 1 [Source:MGI Symbol;Acc:MGI:1352762]	549.445	-0.217219	0.146679	-1.48091	0.13863	0.349507
ENSMUSG00000000088	Cox5a	cytochrome c oxidase subunit 5A [Source:MGI Symbol;Acc:MGI:88474]	4457.31	-0.926606	0.34966	-2.65002	0.00804875	0.0727488
ENSMUSG00000000093	Tbx2	T-box 2 [Source:MGI Symbol;Acc:MGI:98494]	113.763	0.0614846	0.304457	0.201948	0.839957	0.922733
ENSMUSG00000000094	Tbx4	T-box 4 [Source:MGI Symbol;Acc:MGI:102556]	12.7534	1.78605	0.747272	2.3901	0.0168439	0.108253
ENSMUSG00000000103	Zfy2	zinc finger protein 2, Y-linked [Source:MGI Symbol;Acc:MGI:99213]	0	NA	NA	NA	NA	NA
ENSMUSG00000000120	Ngfr	nerve growth factor receptor (TNFR superfamily, member 16) [Source:MGI Symbol;Acc:MGI:97323]	44.7538	-0.103796	0.62028	-0.167337	0.867105	0.937006
ENSMUSG00000000125	Wnt3	wingless-type MMTV integration site family, member 3 [Source:MGI Symbol;Acc:MGI:98955]	1.46886	-1.24251	1.26086	-0.985444	0.324406	NA
ENSMUSG00000000126	Wnt9a	wingless-type MMTV integration site family, member 9A [Source:MGI Symbol;Acc:MGI:2446084]	59.5592	0.832791	0.451035	1.8464	0.0648343	0.228802
ENSMUSG00000000127	Fer	fer (fms/fps related) protein kinase [Source:MGI Symbol;Acc:MGI:105917]	626.872	0.307268	0.151291	2.03097	0.0422578	0.181337
ENSMUSG00000000131	Xpo6	exportin 6 [Source:MGI Symbol;Acc:MGI:2429950]	1614.75	0.489248	0.229321	2.13347	0.0328866	0.157656
ENSMUSG00000000134	Tfe3	transcription factor E3 [Source:MGI Symbol;Acc:MGI:98511]	1756.24	0.480694	0.185423	2.59242	0.00953028	0.0802161
ENSMUSG00000000142	Axin2	axin 2 [Source:MGI Symbol;Acc:MGI:1270862]	152.314	1.46748	0.504671	2.9078	0.00363986	0.0474659
ENSMUSG00000000148	Brat1	BRCA1-associated ATM activator 1 [Source:MGI Symbol;Acc:MGI:1891679]	515.926	0.129195	0.154949	0.833789	0.4044	0.632122
ENSMUSG00000000149	Gna12	guanine nucleotide binding protein, alpha 12 [Source:MGI Symbol;Acc:MGI:95767]	3137.68	0.0860836	0.109438	0.7866	0.431516	0.654566
ENSMUSG00000000154	Slc22a18	solute carrier family 22 (organic cation transporter), member 18 [Source:MGI Symbol;Acc:MGI:1336884]	400.892	-0.688166	0.478386	-1.43851	0.150288	0.366488
ENSMUSG00000000157	Itgb2l	integrin beta 2-like [Source:MGI Symbol;Acc:MGI:1277979]	128.411	4.53221	0.591671	7.66002	1.85904e-14	8.61573e-11
ENSMUSG00000000167	Pih1d2	PIH1 domain containing 2 [Source:MGI Symbol;Acc:MGI:1919864]	44.8379	-1.23002	0.343391	-3.58199	0.000340992	0.0124681
ENSMUSG00000000168	Dlat	dihydrolipoamide S-acetyltransferase (E2 component of pyruvate dehydrogenase complex) [Source:MGI Symbol;Acc:MGI:2385311]	1387.66	0.0214026	0.153187	0.139715	0.888885	0.946376
ENSMUSG00000000171	Sdhd	succinate dehydrogenase complex, subunit D, integral membrane protein [Source:MGI Symbol;Acc:MGI:1914175]	3832.72	-0.422255	0.191907	-2.20031	0.0277851	0.142983
ENSMUSG00000000182	Fgf23	fibroblast growth factor 23 [Source:MGI Symbol;Acc:MGI:1891427]	14.8985	2.32179	0.674891	3.44025	0.00058117	0.0171339
ENSMUSG00000000183	Fgf6	fibroblast growth factor 6 [Source:MGI Symbol;Acc:MGI:95520]	0	NA	NA	NA	NA	NA
ENSMUSG00000000184	Ccnd2	cyclin D2 [Source:MGI Symbol;Acc:MGI:88314]	4847.29	-0.767736	0.352042	-2.18081	0.0291977	0.146685
ENSMUSG00000000194	Gpr107	G protein-coupled receptor 107 [Source:MGI Symbol;Acc:MGI:2139054]	1650.99	0.455576	0.210058	2.16881	0.0300972	0.149444
ENSMUSG00000000197	Nalcn	sodium leak channel, non-selective [Source:MGI Symbol;Acc:MGI:2444306]	2.59515	-0.335688	1.01633	-0.330294	0.741178	NA
ENSMUSG00000000202	Btbd17	BTB (POZ) domain containing 17 [Source:MGI Symbol;Acc:MGI:1919264]	32.8245	-1.64198	0.766682	-2.14167	0.0322202	0.155912
ENSMUSG00000000204	Slfn4	schlafen 4 [Source:MGI Symbol;Acc:MGI:1329010]	367.162	0.917394	0.486723	1.88484	0.0594518	0.218001
ENSMUSG00000000214	Th	tyrosine hydroxylase [Source:MGI Symbol;Acc:MGI:98735]	0.869643	0.755684	2.12632	0.355395	0.722294	NA
ENSMUSG00000000215	Ins2	insulin II [Source:MGI Symbol;Acc:MGI:96573]	409.171	-2.88507	2.89799	-0.995545	0.319471	0.553699
ENSMUSG00000000216	Scnn1g	sodium channel, nonvoltage-gated 1 gamma [Source:MGI Symbol;Acc:MGI:104695]	0.487127	2.14444	2.57467	0.832898	0.404902	NA
ENSMUSG00000000223	Drp2	dystrophin related protein 2 [Source:MGI Symbol;Acc:MGI:107432]	63.2741	0.340055	0.400734	0.848582	0.396114	0.624206
ENSMUSG00000000244	Tspan32	tetraspanin 32 [Source:MGI Symbol;Acc:MGI:1350360]	320.786	0.317748	0.238092	1.33456	0.182021	0.40669
ENSMUSG00000000247	Lhx2	LIM homeobox protein 2 [Source:MGI Symbol;Acc:MGI:96785]	1.70559	-0.689141	1.1806	-0.583719	0.559409	NA
ENSMUSG00000000248	Clec2g	C-type lectin domain family 2, member g [Source:MGI Symbol;Acc:MGI:1918059]	13.6675	0.431185	0.568651	0.758259	0.448296	0.666921
ENSMUSG00000000253	Gmpr	guanosine monophosphate reductase [Source:MGI Symbol;Acc:MGI:1913605]	83.2984	-0.920345	0.296742	-3.1015	0.00192542	0.0336096
ENSMUSG00000000263	Glra1	glycine receptor, alpha 1 subunit [Source:MGI Symbol;Acc:MGI:95747]	0	NA	NA	NA	NA	NA
ENSMUSG00000000266	Mid2	midline 2 [Source:MGI Symbol;Acc:MGI:1344333]	317.029	0.572089	0.357204	1.60158	0.10925	0.306302
ENSMUSG00000000275	Trim25	tripartite motif-containing 25 [Source:MGI Symbol;Acc:MGI:102749]	2153.79	0.408691	0.302252	1.35215	0.176327	0.400543
ENSMUSG00000000276	Dgke	diacylglycerol kinase, epsilon [Source:MGI Symbol;Acc:MGI:1889276]	255.681	0.340254	0.270627	1.25728	0.208652	0.436961
ENSMUSG00000000278	Scpep1	serine carboxypeptidase 1 [Source:MGI Symbol;Acc:MGI:1921867]	3300.02	0.326265	0.231387	1.41004	0.158528	0.377704
ENSMUSG00000000282	Mnt	max binding protein [Source:MGI Symbol;Acc:MGI:109150]	933.412	0.419645	0.225468	1.86122	0.0627131	0.224133
ENSMUSG00000000290	Itgb2	integrin beta 2 [Source:MGI Symbol;Acc:MGI:96611]	3425.98	1.03956	0.325688	3.19189	0.00141345	0.0280241
ENSMUSG00000000295	Hddc2	HD domain containing 2 [Source:MGI Symbol;Acc:MGI:1916942]	621.891	-0.755066	0.319417	-2.36389	0.0180843	0.112802
ENSMUSG00000000296	Tpd52l1	tumor protein D52-like 1 [Source:MGI Symbol;Acc:MGI:1298386]	915.006	-0.312109	0.287681	-1.08491	0.277959	0.51231
ENSMUSG00000000301	Pemt	phosphatidylethanolamine N-methyltransferase [Source:MGI Symbol;Acc:MGI:104535]	92.0924	-1.01635	0.338595	-3.00168	0.00268493	0.0398339
ENSMUSG00000000303	Cdh1	cadherin 1 [Source:MGI Symbol;Acc:MGI:88354]	9497.06	-0.0597308	0.389024	-0.15354	0.877972	0.941894
ENSMUSG00000000305	Cdh4	cadherin 4 [Source:MGI Symbol;Acc:MGI:99218]	1.64907	-0.619559	1.28748	-0.481217	0.630362	NA
ENSMUSG00000000308	Ckmt1	creatine kinase, mitochondrial 1, ubiquitous [Source:MGI Symbol;Acc:MGI:99441]	125.404	-0.862477	1.00772	-0.855866	0.392072	0.62005
ENSMUSG00000000317	Bcl6b	B cell CLL/lymphoma 6, member B [Source:MGI Symbol;Acc:MGI:1278332]	214.583	-0.341024	0.249497	-1.36685	0.171674	0.39534
ENSMUSG00000000318	Clec10a	C-type lectin domain family 10, member A [Source:MGI Symbol;Acc:MGI:96975]	379.966	0.605642	0.279979	2.16317	0.0305284	0.150732
ENSMUSG00000000320	Alox12	arachidonate 12-lipoxygenase [Source:MGI Symbol;Acc:MGI:87998]	32.4892	0.215063	0.30312	0.709498	0.478016	0.690198
ENSMUSG00000000326	Comt	catechol-O-methyltransferase [Source:MGI Symbol;Acc:MGI:88470]	2692.35	0.00528043	0.186872	0.028257	0.977457	0.989142
ENSMUSG00000000339	Rtca	RNA 3'-terminal phosphate cyclase [Source:MGI Symbol;Acc:MGI:1913618]	1312.65	-0.263657	0.179104	-1.47209	0.140996	0.352747
ENSMUSG00000000340	Dbt	dihydrolipoamide branched chain transacylase E2 [Source:MGI Symbol;Acc:MGI:105386]	682.212	0.206492	0.296537	0.696344	0.486214	0.697472
ENSMUSG00000000346	Dazap2	DAZ associated protein 2 [Source:MGI Symbol;Acc:MGI:1344344]	7497.69	0.120229	0.108627	1.10681	0.268374	0.503657
ENSMUSG00000000359	Rem1	rad and gem related GTP binding protein 1 [Source:MGI Symbol;Acc:MGI:1097696]	78.0676	-0.176464	0.346596	-0.509135	0.610658	0.787943
ENSMUSG00000000365	Rnf17	ring finger protein 17 [Source:MGI Symbol;Acc:MGI:1353419]	7.64771	-0.366501	0.676801	-0.54152	0.588149	0.771602
ENSMUSG00000000374	Trappc10	trafficking protein particle complex 10 [Source:MGI Symbol;Acc:MGI:1336209]	1128.36	0.536127	0.220962	2.42633	0.0152524	0.102856
ENSMUSG00000000378	Ccm2	cerebral cavernous malformation 2 [Source:MGI Symbol;Acc:MGI:2384924]	1808.39	-0.437842	0.231021	-1.89524	0.05806	0.215522
ENSMUSG00000000384	Tbrg4	transforming growth factor beta regulated gene 4 [Source:MGI Symbol;Acc:MGI:1100868]	1217.19	-0.434454	0.194483	-2.23389	0.0254903	0.1361
ENSMUSG00000000385	Tmprss2	transmembrane protease, serine 2 [Source:MGI Symbol;Acc:MGI:1354381]	2038.31	0.067503	0.547813	0.123223	0.901931	0.953684
ENSMUSG00000000386	Mx1	MX dynamin-like GTPase 1 [Source:MGI Symbol;Acc:MGI:97243]	286.308	0.237385	0.520583	0.455998	0.648391	0.811753
ENSMUSG00000000392	Fap	fibroblast activation protein [Source:MGI Symbol;Acc:MGI:109608]	333.835	-0.000926739	0.278677	-0.00332549	0.997347	0.998909
ENSMUSG00000000394	Gcg	glucagon [Source:MGI Symbol;Acc:MGI:95674]	194.943	-2.28794	2.32027	-0.986064	NA	NA
ENSMUSG00000000399	Ndufa9	NADH:ubiquinone oxidoreductase subunit A9 [Source:MGI Symbol;Acc:MGI:1913358]	2543.8	-0.620537	0.190729	-3.2535	0.00113992	0.0248903
ENSMUSG00000000402	Egfl6	EGF-like-domain, multiple 6 [Source:MGI Symbol;Acc:MGI:1858599]	2.67703	-0.910057	1.16977	-0.777979	0.436581	NA
ENSMUSG00000000409	Lck	lymphocyte protein tyrosine kinase [Source:MGI Symbol;Acc:MGI:96756]	853.346	-0.015083	0.388152	-0.0388586	0.969003	0.984749
ENSMUSG00000000411	Tssk3	testis-specific serine kinase 3 [Source:MGI Symbol;Acc:MGI:1929914]	0	NA	NA	NA	NA	NA
ENSMUSG00000000416	Cttnbp2	cortactin binding protein 2 [Source:MGI Symbol;Acc:MGI:1353467]	36.0237	0.014857	0.45047	0.0329811	0.97369	0.986838
ENSMUSG00000000420	Galnt1	polypeptide N-acetylgalactosaminyltransferase 1 [Source:MGI Symbol;Acc:MGI:894693]	4829.5	0.350132	0.140222	2.49699	0.0125254	0.092141
ENSMUSG00000000435	Myf5	myogenic factor 5 [Source:MGI Symbol;Acc:MGI:97252]	0	NA	NA	NA	NA	NA
ENSMUSG00000000439	Mkrn2	makorin, ring finger protein, 2 [Source:MGI Symbol;Acc:MGI:1914277]	763.369	-0.399689	0.191305	-2.08927	0.0366832	0.167868
ENSMUSG00000000440	Pparg	peroxisome proliferator activated receptor gamma [Source:MGI Symbol;Acc:MGI:97747]	950.411	-0.71682	0.322316	-2.22397	0.0261505	0.138114
ENSMUSG00000000441	Raf1	v-raf-leukemia viral oncogene 1 [Source:MGI Symbol;Acc:MGI:97847]	2710.29	-0.180395	0.118849	-1.51786	0.129051	0.335519
ENSMUSG00000000486	Septin1	septin 1 [Source:MGI Symbol;Acc:MGI:1858916]	798.529	0.209101	0.267872	0.780602	0.435036	0.657234
ENSMUSG00000000489	Pdgfb	platelet derived growth factor, B polypeptide [Source:MGI Symbol;Acc:MGI:97528]	2079.14	0.0826021	0.258737	0.319251	0.749536	0.873378
ENSMUSG00000000530	Acvrl1	activin A receptor, type II-like 1 [Source:MGI Symbol;Acc:MGI:1338946]	822.556	0.36565	0.260791	1.40208	0.160891	0.380972
ENSMUSG00000000531	Tamalin	trafficking regulator and scaffold protein tamalin [Source:MGI Symbol;Acc:MGI:1860303]	495.399	-0.095095	0.276891	-0.343438	0.731269	0.863016
ENSMUSG00000000532	Acvr1b	activin A receptor, type 1B [Source:MGI Symbol;Acc:MGI:1338944]	1426.67	0.58939	0.280784	2.09909	0.0358093	0.165622
ENSMUSG00000000538	Tom1l2	target of myb1-like 2 (chicken) [Source:MGI Symbol;Acc:MGI:2443306]	989.502	0.313967	0.267589	1.17332	0.240669	0.474327
ENSMUSG00000000544	Gpa33	glycoprotein A33 (transmembrane) [Source:MGI Symbol;Acc:MGI:1891703]	405.761	-1.27655	0.801957	-1.5918	0.111431	0.308959
ENSMUSG00000000560	Gabra2	gamma-aminobutyric acid (GABA) A receptor, subunit alpha 2 [Source:MGI Symbol;Acc:MGI:95614]	0.0770568	0.209272	3.14975	0.0664408	0.947027	NA
ENSMUSG00000000561	Wdr77	WD repeat domain 77 [Source:MGI Symbol;Acc:MGI:1917715]	1278.78	-0.701474	0.233015	-3.01042	0.00260888	0.0392958
ENSMUSG00000000562	Adora3	adenosine A3 receptor [Source:MGI Symbol;Acc:MGI:104847]	50.1642	0.219658	0.357205	0.614937	0.538596	0.738553
ENSMUSG00000000563	Atp5pb	ATP synthase peripheral stalk-membrane subunit b [Source:MGI Symbol;Acc:MGI:1100495]	8354.82	-0.448737	0.212418	-2.11252	0.0346416	0.162579
ENSMUSG00000000567	Sox9	SRY (sex determining region Y)-box 9 [Source:MGI Symbol;Acc:MGI:98371]	1597.01	-0.832306	0.437213	-1.90366	0.056954	0.213345
ENSMUSG00000000568	Hnrnpd	heterogeneous nuclear ribonucleoprotein D [Source:MGI Symbol;Acc:MGI:101947]	6179.9	0.361781	0.203729	1.77579	0.0757676	0.250401
ENSMUSG00000000579	Dynlt1c	dynein light chain Tctex-type 1C [Source:MGI Symbol;Acc:MGI:3807476]	55.458	-0.643403	0.269665	-2.38593	0.0170359	0.10875
ENSMUSG00000000581	C1d	C1D nuclear receptor co-repressor [Source:MGI Symbol;Acc:MGI:1927354]	1703	-0.637583	0.28111	-2.26809	0.0233238	0.129472
ENSMUSG00000000594	Gm2a	GM2 ganglioside activator protein [Source:MGI Symbol;Acc:MGI:95762]	5477.91	0.298206	0.242198	1.23125	0.218231	0.447964
ENSMUSG00000000600	Krit1	KRIT1, ankyrin repeat containing [Source:MGI Symbol;Acc:MGI:1930618]	1029.65	-0.0281816	0.154172	-0.182793	0.85496	0.929859
ENSMUSG00000000605	Clcn4	chloride channel, voltage-sensitive 4 [Source:MGI Symbol;Acc:MGI:104571]	1502.57	0.0229558	0.172008	0.133458	0.893832	0.949072
ENSMUSG00000000617	Grm6	glutamate receptor, metabotropic 6 [Source:MGI Symbol;Acc:MGI:1351343]	1.4071	0.256349	1.70091	0.150713	0.880202	NA
ENSMUSG00000000627	Sema4f	sema domain, immunoglobulin domain (Ig), TM domain, and short cytoplasmic domain [Source:MGI Symbol;Acc:MGI:1340055]	102.08	1.09254	0.387815	2.81718	0.00484478	0.0555974
ENSMUSG00000000628	Hk2	hexokinase 2 [Source:MGI Symbol;Acc:MGI:1315197]	2216.65	-0.182305	0.325691	-0.559747	0.575652	0.763392
ENSMUSG00000000631	Myo18a	myosin XVIIIA [Source:MGI Symbol;Acc:MGI:2667185]	3864.43	0.449612	0.323184	1.3912	0.164166	0.385132
ENSMUSG00000000632	Sez6	seizure related gene 6 [Source:MGI Symbol;Acc:MGI:104745]	3.57823	1.47111	0.834154	1.7636	0.0777992	NA
ENSMUSG00000000673	Haao	3-hydroxyanthranilate 3,4-dioxygenase [Source:MGI Symbol;Acc:MGI:1349444]	60.5407	0.537109	0.409564	1.31142	0.189718	0.415277
ENSMUSG00000000682	Cd52	CD52 antigen [Source:MGI Symbol;Acc:MGI:1346088]	6569.53	-0.0136504	0.351177	-0.0388704	0.968994	0.984749
ENSMUSG00000000686	Abhd15	abhydrolase domain containing 15 [Source:MGI Symbol;Acc:MGI:1914727]	63.8485	0.913657	0.309932	2.94793	0.00319914	0.0443904
ENSMUSG00000000690	Hoxb6	homeobox B6 [Source:MGI Symbol;Acc:MGI:96187]	72.3154	-0.136861	0.343019	-0.398991	0.6899	0.838326
ENSMUSG00000000693	Loxl3	lysyl oxidase-like 3 [Source:MGI Symbol;Acc:MGI:1337004]	996.608	0.705931	0.264241	2.67154	0.00755032	0.0697746
ENSMUSG00000000701	Tcl1b5	T cell leukemia/lymphoma 1B, 5 [Source:MGI Symbol;Acc:MGI:1351635]	0	NA	NA	NA	NA	NA
ENSMUSG00000000706	Btn1a1	butyrophilin, subfamily 1, member A1 [Source:MGI Symbol;Acc:MGI:103118]	4.13193	0.224853	1.11087	0.202411	0.839595	NA
ENSMUSG00000000708	Kat2b	K(lysine) acetyltransferase 2B [Source:MGI Symbol;Acc:MGI:1343094]	1494.74	0.16993	0.16125	1.05383	0.291962	0.526395
ENSMUSG00000000724	Cryba1	crystallin, beta A1 [Source:MGI Symbol;Acc:MGI:88518]	0	NA	NA	NA	NA	NA
ENSMUSG00000000730	Dnmt3l	DNA (cytosine-5-)-methyltransferase 3-like [Source:MGI Symbol;Acc:MGI:1859287]	20.4664	-0.919579	0.529176	-1.73776	0.0822539	0.262222
ENSMUSG00000000731	Aire	autoimmune regulator (autoimmune polyendocrinopathy candidiasis ectodermal dystrophy) [Source:MGI Symbol;Acc:MGI:1338803]	2.90019	-3.63397	1.68904	-2.1515	NA	NA
ENSMUSG00000000732	Icosl	icos ligand [Source:MGI Symbol;Acc:MGI:1354701]	516.317	0.984177	0.270503	3.63832	0.000274419	0.0109587
ENSMUSG00000000738	Spg7	SPG7, paraplegin matrix AAA peptidase subunit [Source:MGI Symbol;Acc:MGI:2385906]	2789.49	-0.169449	0.137485	-1.23249	0.217766	0.447456
ENSMUSG00000000739	Sult5a1	sulfotransferase family 5A, member 1 [Source:MGI Symbol;Acc:MGI:1931463]	43.1371	0.041001	0.47832	0.0857186	0.93169	0.969175
ENSMUSG00000000740	Rpl13	ribosomal protein L13 [Source:MGI Symbol;Acc:MGI:105922]	46925.8	-1.22501	0.382284	-3.20445	0.0013532	0.0273563
ENSMUSG00000000743	Chmp1a	charged multivesicular body protein 1A [Source:MGI Symbol;Acc:MGI:1920159]	4002.41	-0.266454	0.175299	-1.52	0.128511	0.334787
ENSMUSG00000000751	Rpa1	replication protein A1 [Source:MGI Symbol;Acc:MGI:1915525]	1840.61	0.0343797	0.209006	0.164491	0.869345	0.937848
ENSMUSG00000000753	Serpinf1	serine (or cysteine) peptidase inhibitor, clade F, member 1 [Source:MGI Symbol;Acc:MGI:108080]	3399.99	0.43899	0.285239	1.53903	0.123797	0.32743
ENSMUSG00000000759	Tubgcp3	tubulin, gamma complex associated protein 3 [Source:MGI Symbol;Acc:MGI:2183752]	1170.62	-0.165685	0.19826	-0.835695	0.403327	0.630956
ENSMUSG00000000766	Oprm1	opioid receptor, mu 1 [Source:MGI Symbol;Acc:MGI:97441]	0.446193	2.00083	2.66848	0.749802	0.453374	NA
ENSMUSG00000000776	Polr3d	polymerase (RNA) III (DNA directed) polypeptide D [Source:MGI Symbol;Acc:MGI:1914315]	691.655	-0.354862	0.188655	-1.88101	0.0599702	0.218819
ENSMUSG00000000782	Tcf7	transcription factor 7, T cell specific [Source:MGI Symbol;Acc:MGI:98507]	693.584	-0.0166539	0.249061	-0.066867	0.946688	0.975316
ENSMUSG00000000787	Ddx3x	DEAD box helicase 3, X-linked [Source:MGI Symbol;Acc:MGI:103064]	8709.89	0.436302	0.231096	1.88797	0.0590305	0.21734
ENSMUSG00000000791	Il12rb1	interleukin 12 receptor, beta 1 [Source:MGI Symbol;Acc:MGI:104579]	434.564	0.786345	0.44389	1.77149	0.0764797	0.251871
ENSMUSG00000000792	Slc5a5	solute carrier family 5 (sodium iodide symporter), member 5 [Source:MGI Symbol;Acc:MGI:2149330]	4.56135	-0.988241	0.703814	-1.40412	0.160282	0.380158
ENSMUSG00000000794	Kcnn3	potassium intermediate/small conductance calcium-activated channel, subfamily N, member 3 [Source:MGI Symbol;Acc:MGI:2153183]	48.529	-0.416627	0.505504	-0.82418	0.409837	0.63692
ENSMUSG00000000804	Usp32	ubiquitin specific peptidase 32 [Source:MGI Symbol;Acc:MGI:2144475]	1050	0.342496	0.309744	1.10574	0.268839	0.504116
ENSMUSG00000000805	Car4	carbonic anhydrase 4 [Source:MGI Symbol;Acc:MGI:1096574]	62.789	-1.07428	0.559629	-1.91963	0.0549047	0.209687
ENSMUSG00000000811	Txnrd3	thioredoxin reductase 3 [Source:MGI Symbol;Acc:MGI:2386711]	254.018	-0.343768	0.243715	-1.41053	0.158383	0.377597
ENSMUSG00000000817	Fasl	Fas ligand (TNF superfamily, member 6) [Source:MGI Symbol;Acc:MGI:99255]	171.442	-0.0543943	0.45161	-0.120445	0.90413	0.955138
ENSMUSG00000000823	Zfp512b	zinc finger protein 512B [Source:MGI Symbol;Acc:MGI:2685478]	1192.62	-0.0649432	0.285125	-0.227771	0.819824	0.912732
ENSMUSG00000000826	Dnajc5	DnaJ heat shock protein family (Hsp40) member C5 [Source:MGI Symbol;Acc:MGI:892995]	3262.22	0.14064	0.175768	0.800146	0.423626	0.648112
ENSMUSG00000000827	Tpd52l2	tumor protein D52-like 2 [Source:MGI Symbol;Acc:MGI:1913564]	2238.7	-0.292717	0.153642	-1.90519	0.056756	0.212979
ENSMUSG00000000838	Fmr1	FMRP translational regulator 1 [Source:MGI Symbol;Acc:MGI:95564]	1790.19	0.15791	0.16317	0.967766	0.333161	0.565642
ENSMUSG00000000861	Bcl11a	B cell CLL/lymphoma 11A (zinc finger protein) [Source:MGI Symbol;Acc:MGI:106190]	61.8683	1.34622	0.37312	3.608	0.000308568	0.011674
ENSMUSG00000000869	Il4	interleukin 4 [Source:MGI Symbol;Acc:MGI:96556]	6.53933	-0.232832	0.872673	-0.266803	0.789621	0.89812
ENSMUSG00000000876	Pxmp4	peroxisomal membrane protein 4 [Source:MGI Symbol;Acc:MGI:1891701]	603.469	-0.0181132	0.264229	-0.0685512	0.945347	0.975086
ENSMUSG00000000881	Dlg3	discs large MAGUK scaffold protein 3 [Source:MGI Symbol;Acc:MGI:1888986]	318.495	0.814505	0.25788	3.15847	0.001586	0.0300319
ENSMUSG00000000884	Gnb1l	guanine nucleotide binding protein (G protein), beta polypeptide 1-like [Source:MGI Symbol;Acc:MGI:1338057]	144.491	-0.516155	0.267755	-1.92771	0.0538909	0.208131
ENSMUSG00000000889	Dbh	dopamine beta hydroxylase [Source:MGI Symbol;Acc:MGI:94864]	0	NA	NA	NA	NA	NA
ENSMUSG00000000901	Mmp11	matrix metallopeptidase 11 [Source:MGI Symbol;Acc:MGI:97008]	591.773	0.49289	0.233535	2.11056	0.0348097	0.163079
ENSMUSG00000000902	Smarcb1	SWI/SNF related, matrix associated, actin dependent regulator of chromatin, subfamily b, member 1 [Source:MGI Symbol;Acc:MGI:1328366]	1466.43	-0.178694	0.120811	-1.47912	0.139107	0.350139
ENSMUSG00000000903	Vpreb3	pre-B lymphocyte gene 3 [Source:MGI Symbol;Acc:MGI:98938]	23.2879	1.79043	0.592033	3.02421	0.00249281	0.0382864
ENSMUSG00000000915	Hip1r	huntingtin interacting protein 1 related [Source:MGI Symbol;Acc:MGI:1352504]	1990.05	0.535036	0.315947	1.69344	0.0903721	0.276484
ENSMUSG00000000916	Nsun5	NOL1/NOP2/Sun domain family, member 5 [Source:MGI Symbol;Acc:MGI:2140844]	374.806	-0.45578	0.186564	-2.44302	0.0145651	0.099855
ENSMUSG00000000934	Top1mt	DNA topoisomerase 1, mitochondrial [Source:MGI Symbol;Acc:MGI:1920210]	339.767	-0.119388	0.220806	-0.540691	0.588721	0.771995
ENSMUSG00000000938	Hoxa10	homeobox A10 [Source:MGI Symbol;Acc:MGI:96171]	18.6216	-2.18771	1.01714	-2.15084	0.031489	0.153407
ENSMUSG00000000942	Hoxa4	homeobox A4 [Source:MGI Symbol;Acc:MGI:96176]	34.7986	0.73769	0.406281	1.81571	0.0694148	0.238651
ENSMUSG00000000948	Gm38393	predicted gene, 38393 [Source:MGI Symbol;Acc:MGI:5613898]	0.692289	1.30949	2.50317	0.523133	0.600882	NA
ENSMUSG00000000957	Mmp14	matrix metallopeptidase 14 (membrane-inserted) [Source:MGI Symbol;Acc:MGI:101900]	8900.82	0.468416	0.2801	1.67232	0.0944622	0.282839
ENSMUSG00000000958	Slc7a7	solute carrier family 7 (cationic amino acid transporter, y+ system), member 7 [Source:MGI Symbol;Acc:MGI:1337120]	962.687	-0.125982	0.169227	-0.744459	0.456599	0.673602
ENSMUSG00000000959	Oxa1l	oxidase assembly 1-like [Source:MGI Symbol;Acc:MGI:1916339]	1195.01	0.119591	0.147713	0.809617	0.41816	0.643308
ENSMUSG00000000976	Heatr6	HEAT repeat containing 6 [Source:MGI Symbol;Acc:MGI:1919790]	679.555	-0.143117	0.21114	-0.677827	0.497881	0.706447
ENSMUSG00000000982	Ccl3	chemokine (C-C motif) ligand 3 [Source:MGI Symbol;Acc:MGI:98260]	299.826	-0.219532	0.449693	-0.488181	0.625421	0.797117
ENSMUSG00000001014	Icam4	intercellular adhesion molecule 4, Landsteiner-Wiener blood group [Source:MGI Symbol;Acc:MGI:1925619]	22.6645	-0.260644	0.543717	-0.479374	0.631672	0.801155
ENSMUSG00000001016	Ilf2	interleukin enhancer binding factor 2 [Source:MGI Symbol;Acc:MGI:1915031]	2562.3	-0.271505	0.157353	-1.72546	0.0844454	0.266086
ENSMUSG00000001017	Chtop	chromatin target of PRMT1 [Source:MGI Symbol;Acc:MGI:1913761]	3962.96	0.00971891	0.145951	0.0665903	0.946908	0.975408
ENSMUSG00000001018	Snapin	SNAP-associated protein [Source:MGI Symbol;Acc:MGI:1333745]	1580.68	-0.191786	0.225514	-0.850439	0.395081	0.622843
ENSMUSG00000001020	S100a4	S100 calcium binding protein A4 [Source:MGI Symbol;Acc:MGI:1330282]	26.4103	-1.46342	0.58526	-2.50047	0.012403	0.0914949
ENSMUSG00000001021	S100a3	S100 calcium binding protein A3 [Source:MGI Symbol;Acc:MGI:1338849]	18.278	-1.50244	0.492744	-3.04913	0.00229505	0.036868
ENSMUSG00000001023	S100a5	S100 calcium binding protein A5 [Source:MGI Symbol;Acc:MGI:1338915]	5.23147	-2.57321	0.831981	-3.09288	0.00198228	0.0338374
ENSMUSG00000001025	S100a6	S100 calcium binding protein A6 (calcyclin) [Source:MGI Symbol;Acc:MGI:1339467]	65628	-1.17159	0.315793	-3.71	0.000207258	0.00913696
ENSMUSG00000001027	Scn4a	sodium channel, voltage-gated, type IV, alpha [Source:MGI Symbol;Acc:MGI:98250]	5.92356	2.31883	0.865891	2.67797	0.00740695	0.0689654
ENSMUSG00000001029	Icam2	intercellular adhesion molecule 2 [Source:MGI Symbol;Acc:MGI:96394]	237.794	-0.146707	0.285401	-0.514038	0.607225	0.785208
ENSMUSG00000001034	Mapk7	mitogen-activated protein kinase 7 [Source:MGI Symbol;Acc:MGI:1346347]	727.921	-0.144448	0.164486	-0.878176	0.379848	0.608716
ENSMUSG00000001036	Epn2	epsin 2 [Source:MGI Symbol;Acc:MGI:1333766]	1728.37	0.0947096	0.183412	0.516377	0.605591	0.784189
ENSMUSG00000001039	B9d1	B9 protein domain 1 [Source:MGI Symbol;Acc:MGI:1351471]	374.102	-0.789525	0.308996	-2.55513	0.0106147	0.0847804
ENSMUSG00000001052	Sec24b	Sec24 related gene family, member B (S. cerevisiae) [Source:MGI Symbol;Acc:MGI:2139764]	1923.34	0.307262	0.279613	1.09888	0.271819	0.507023
ENSMUSG00000001053	N4bp3	NEDD4 binding protein 3 [Source:MGI Symbol;Acc:MGI:2442218]	402.633	-0.376046	0.224381	-1.67593	0.0937526	0.28242
ENSMUSG00000001054	Rmnd5b	required for meiotic nuclear division 5 homolog B [Source:MGI Symbol;Acc:MGI:1913339]	618.656	-0.232114	0.198537	-1.16912	0.242355	0.476361
ENSMUSG00000001056	Nhp2	NHP2 ribonucleoprotein [Source:MGI Symbol;Acc:MGI:1098547]	3291.59	-1.16218	0.360279	-3.22578	0.00125629	0.0260796
ENSMUSG00000001062	Vps9d1	VPS9 domain containing 1 [Source:MGI Symbol;Acc:MGI:1914143]	745.807	-0.335735	0.195713	-1.71544	0.0862641	0.269628
ENSMUSG00000001065	Zfp276	zinc finger protein (C2H2 type) 276 [Source:MGI Symbol;Acc:MGI:1888495]	766.725	-0.214967	0.116272	-1.84883	0.0644819	0.228194
ENSMUSG00000001076	C1ql4	complement component 1, q subcomponent-like 4 [Source:MGI Symbol;Acc:MGI:3579909]	0.332136	0.668916	2.93086	0.228232	0.819466	NA
ENSMUSG00000001082	Mfsd10	major facilitator superfamily domain containing 10 [Source:MGI Symbol;Acc:MGI:1915544]	1802.18	-0.0814485	0.171623	-0.474577	0.635088	0.803004
ENSMUSG00000001089	Luzp1	leucine zipper protein 1 [Source:MGI Symbol;Acc:MGI:107629]	1488.02	0.29455	0.25683	1.14687	0.251437	0.485282
ENSMUSG00000001095	Slc13a2	solute carrier family 13 (sodium-dependent dicarboxylate transporter), member 2 [Source:MGI Symbol;Acc:MGI:1276558]	54.4492	-0.19189	0.552234	-0.347479	0.728232	0.861077
ENSMUSG00000001098	Kctd10	potassium channel tetramerisation domain containing 10 [Source:MGI Symbol;Acc:MGI:2141207]	6375.53	0.199626	0.156461	1.27588	0.201997	0.42933
ENSMUSG00000001100	Poldip2	polymerase (DNA-directed), delta interacting protein 2 [Source:MGI Symbol;Acc:MGI:1915061]	1900.29	-0.203674	0.166619	-1.22239	0.22156	0.451381
ENSMUSG00000001103	Sebox	SEBOX homeobox [Source:MGI Symbol;Acc:MGI:108012]	0.267241	1.24954	3.14309	0.397551	0.690962	NA
ENSMUSG00000001105	Ift20	intraflagellar transport 20 [Source:MGI Symbol;Acc:MGI:1915585]	1302.15	-0.818983	0.292265	-2.80219	0.0050757	0.0567008
ENSMUSG00000001119	Col6a1	collagen, type VI, alpha 1 [Source:MGI Symbol;Acc:MGI:88459]	6303.24	0.852791	0.373431	2.28366	0.0223913	0.126567
ENSMUSG00000001120	Pcbp3	poly(rC) binding protein 3 [Source:MGI Symbol;Acc:MGI:1890470]	232.245	0.321743	0.269075	1.19574	0.231799	0.464449
ENSMUSG00000001123	Lgals9	lectin, galactose binding, soluble 9 [Source:MGI Symbol;Acc:MGI:109496]	6496.26	0.0983321	0.204573	0.480671	0.630751	0.800497
ENSMUSG00000001127	Araf	Araf proto-oncogene, serine/threonine kinase [Source:MGI Symbol;Acc:MGI:88065]	1695.87	-0.00539967	0.129438	-0.0417164	0.966725	0.984016
ENSMUSG00000001128	Cfp	complement factor properdin [Source:MGI Symbol;Acc:MGI:97545]	2869.28	0.323292	0.27016	1.19667	0.231435	0.464121
ENSMUSG00000001131	Timp1	tissue inhibitor of metalloproteinase 1 [Source:MGI Symbol;Acc:MGI:98752]	9150.88	-0.479677	0.444492	-1.07916	0.280517	0.515129
ENSMUSG00000001134	Uxt	ubiquitously expressed prefoldin like chaperone [Source:MGI Symbol;Acc:MGI:1277988]	374.445	-0.538539	0.320619	-1.67969	0.0930184	0.281071
ENSMUSG00000001138	Cnnm3	cyclin M3 [Source:MGI Symbol;Acc:MGI:2151055]	541.61	0.080368	0.212648	0.377939	0.705476	0.847302
ENSMUSG00000001143	Lman2l	lectin, mannose-binding 2-like [Source:MGI Symbol;Acc:MGI:2443010]	574.444	0.0231761	0.169215	0.136963	0.89106	0.947706
ENSMUSG00000001150	Mcm3ap	minichromosome maintenance complex component 3 associated protein [Source:MGI Symbol;Acc:MGI:1930089]	818.71	0.392244	0.233568	1.67936	0.0930825	0.281082
ENSMUSG00000001151	Pcnt	pericentrin (kendrin) [Source:MGI Symbol;Acc:MGI:102722]	755.965	0.553766	0.273701	2.02325	0.0430474	0.183493
ENSMUSG00000001155	Ftcd	formiminotransferase cyclodeaminase [Source:MGI Symbol;Acc:MGI:1339962]	0.182971	-0.367797	3.14975	-0.11677	0.907042	NA
ENSMUSG00000001156	Mxd1	MAX dimerization protein 1 [Source:MGI Symbol;Acc:MGI:96908]	1029.25	0.386314	0.229946	1.68002	0.0929527	0.281056
ENSMUSG00000001157	Gmcl1	germ cell-less, spermatogenesis associated 1 [Source:MGI Symbol;Acc:MGI:1345156]	810.663	-0.419801	0.159812	-2.62685	0.00861794	0.0754934
ENSMUSG00000001166	Oas1c	2'-5' oligoadenylate synthetase 1C [Source:MGI Symbol;Acc:MGI:2149633]	109.531	-0.478321	0.376269	-1.27122	0.20365	0.430972
ENSMUSG00000001168	Oas1h	2'-5' oligoadenylate synthetase 1H [Source:MGI Symbol;Acc:MGI:2180853]	0	NA	NA	NA	NA	NA
ENSMUSG00000001173	Ocrl	OCRL, inositol polyphosphate-5-phosphatase [Source:MGI Symbol;Acc:MGI:109589]	548.244	0.466062	0.203474	2.29053	0.0219906	0.125112
ENSMUSG00000001175	Calm1	calmodulin 1 [Source:MGI Symbol;Acc:MGI:88251]	23406.5	-0.507399	0.216954	-2.33874	0.019349	0.116931
ENSMUSG00000001211	Agpat3	1-acylglycerol-3-phosphate O-acyltransferase 3 [Source:MGI Symbol;Acc:MGI:1336186]	2158.29	0.294476	0.11969	2.46033	0.0138811	0.0977871
ENSMUSG00000001225	Slc26a3	solute carrier family 26, member 3 [Source:MGI Symbol;Acc:MGI:107181]	2.96544	-0.535964	1.49137	-0.359377	0.719313	NA
ENSMUSG00000001227	Sema6b	sema domain, transmembrane domain (TM), and cytoplasmic domain, (semaphorin) 6B [Source:MGI Symbol;Acc:MGI:1202889]	601.195	0.386496	0.227992	1.69522	0.0900341	0.276133
ENSMUSG00000001228	Uhrf1	ubiquitin-like, containing PHD and RING finger domains, 1 [Source:MGI Symbol;Acc:MGI:1338889]	1462.07	0.021882	0.22993	0.095168	0.924181	0.965047
ENSMUSG00000001229	Dpp9	dipeptidylpeptidase 9 [Source:MGI Symbol;Acc:MGI:2443967]	2013.58	-0.015632	0.211543	-0.0738955	0.941094	0.972898
ENSMUSG00000001240	Ramp2	receptor (calcitonin) activity modifying protein 2 [Source:MGI Symbol;Acc:MGI:1859650]	374.224	-0.617957	0.310348	-1.99118	0.0464616	0.191937
ENSMUSG00000001247	Lsr	lipolysis stimulated lipoprotein receptor [Source:MGI Symbol;Acc:MGI:1927471]	4124.51	-0.32751	0.31227	-1.0488	0.294269	0.528359
ENSMUSG00000001248	Gramd1a	GRAM domain containing 1A [Source:MGI Symbol;Acc:MGI:105490]	1525.02	-0.176235	0.180581	-0.975937	0.329096	0.562336
ENSMUSG00000001249	Hpn	hepsin [Source:MGI Symbol;Acc:MGI:1196620]	154.464	-0.168521	0.429623	-0.392254	0.694871	0.841702
ENSMUSG00000001260	Gabrg1	gamma-aminobutyric acid (GABA) A receptor, subunit gamma 1 [Source:MGI Symbol;Acc:MGI:103156]	0	NA	NA	NA	NA	NA
ENSMUSG00000001270	Ckb	creatine kinase, brain [Source:MGI Symbol;Acc:MGI:88407]	923.938	-0.0772939	0.232823	-0.331986	0.7399	0.868338
ENSMUSG00000001280	Sp1	trans-acting transcription factor 1 [Source:MGI Symbol;Acc:MGI:98372]	1650.11	0.333657	0.275942	1.20916	0.226602	0.457996
ENSMUSG00000001281	Itgb7	integrin beta 7 [Source:MGI Symbol;Acc:MGI:96616]	1207.31	1.19911	0.389708	3.07695	0.00209127	0.034628
ENSMUSG00000001285	Myg1	melanocyte proliferating gene 1 [Source:MGI Symbol;Acc:MGI:1929864]	946.029	-0.997004	0.212206	-4.69829	2.6235e-06	0.000458816
ENSMUSG00000001288	Rarg	retinoic acid receptor, gamma [Source:MGI Symbol;Acc:MGI:97858]	1470.12	0.151741	0.201868	0.751684	0.452241	0.670156
ENSMUSG00000001289	Pfdn5	prefoldin 5 [Source:MGI Symbol;Acc:MGI:1928753]	4715.39	-0.774329	0.326501	-2.3716	0.0177114	0.111222
ENSMUSG00000001300	Efnb2	ephrin B2 [Source:MGI Symbol;Acc:MGI:105097]	2251.08	-0.118239	0.274272	-0.431102	0.666394	0.82333
ENSMUSG00000001305	Rrp15	ribosomal RNA processing 15 homolog [Source:MGI Symbol;Acc:MGI:1914473]	1040.08	-0.549927	0.201884	-2.72397	0.00645024	0.0644927
ENSMUSG00000001313	Rnd2	Rho family GTPase 2 [Source:MGI Symbol;Acc:MGI:1338755]	397.307	-0.6521	0.400347	-1.62884	0.103347	0.29745
ENSMUSG00000001323	Srr	serine racemase [Source:MGI Symbol;Acc:MGI:1351636]	354.556	0.118153	0.242953	0.486318	0.626742	0.798054
ENSMUSG00000001333	Sync	syncoilin [Source:MGI Symbol;Acc:MGI:1916078]	9.8629	0.73604	0.562927	1.30752	0.191035	0.416991
ENSMUSG00000001334	Fndc5	fibronectin type III domain containing 5 [Source:MGI Symbol;Acc:MGI:1917614]	105.656	-0.185658	0.280842	-0.661079	0.508562	0.715359
ENSMUSG00000001348	Acp5	acid phosphatase 5, tartrate resistant [Source:MGI Symbol;Acc:MGI:87883]	3261.1	-0.171876	0.22199	-0.774254	0.43878	0.660397
ENSMUSG00000001349	Cnn1	calponin 1 [Source:MGI Symbol;Acc:MGI:104979]	173.387	-0.670811	0.628158	-1.0679	0.285565	0.52069
ENSMUSG00000001366	Fbxo9	f-box protein 9 [Source:MGI Symbol;Acc:MGI:1918788]	596.756	-0.0226981	0.196211	-0.115682	0.907904	0.957652
ENSMUSG00000001376	Vps50	VPS50 EARP/GARPII complex subunit [Source:MGI Symbol;Acc:MGI:1920538]	1091.61	-0.185351	0.189032	-0.980531	0.326824	0.560094
ENSMUSG00000001380	Hars	histidyl-tRNA synthetase [Source:MGI Symbol;Acc:MGI:108087]	2102.88	-0.102909	0.155076	-0.663605	0.506943	0.714058
ENSMUSG00000001383	Zmat2	zinc finger, matrin type 2 [Source:MGI Symbol;Acc:MGI:1913742]	2414.59	-0.48256	0.254154	-1.89869	0.0576051	0.214823
ENSMUSG00000001403	Ube2c	ubiquitin-conjugating enzyme E2C [Source:MGI Symbol;Acc:MGI:1915862]	2215.35	-0.623485	0.322892	-1.93094	0.0534906	0.207406
ENSMUSG00000001415	Smg5	Smg-5 homolog, nonsense mediated mRNA decay factor (C. elegans) [Source:MGI Symbol;Acc:MGI:2447364]	2870.75	0.0766983	0.250945	0.305638	0.75988	0.880585
ENSMUSG00000001416	Cct3	chaperonin containing Tcp1, subunit 3 (gamma) [Source:MGI Symbol;Acc:MGI:104708]	7962.35	-0.127381	0.148561	-0.857433	0.391206	0.619278
ENSMUSG00000001418	Glmp	glycosylated lysosomal membrane protein [Source:MGI Symbol;Acc:MGI:1913318]	4533.78	-0.091423	0.178486	-0.512213	0.608502	0.786192
ENSMUSG00000001419	Mef2d	myocyte enhancer factor 2D [Source:MGI Symbol;Acc:MGI:99533]	2582.36	0.235234	0.253439	0.92817	0.35332	0.585016
ENSMUSG00000001420	Tmem79	transmembrane protein 79 [Source:MGI Symbol;Acc:MGI:1919163]	443.758	-0.604136	0.342929	-1.76169	0.0781211	0.254966
ENSMUSG00000001424	Snd1	staphylococcal nuclease and tudor domain containing 1 [Source:MGI Symbol;Acc:MGI:1929266]	4623.82	0.0316424	0.180903	0.174913	0.861148	0.933194
ENSMUSG00000001435	Col18a1	collagen, type XVIII, alpha 1 [Source:MGI Symbol;Acc:MGI:88451]	8170.77	0.683897	0.359336	1.90322	0.0570113	0.213467
ENSMUSG00000001436	Slc19a1	solute carrier family 19 (folate transporter), member 1 [Source:MGI Symbol;Acc:MGI:103182]	344.638	-0.168044	0.173915	-0.966242	0.333923	0.566407
ENSMUSG00000001440	Kpnb1	karyopherin (importin) beta 1 [Source:MGI Symbol;Acc:MGI:107532]	8379.95	0.218084	0.25954	0.840274	0.400755	0.629112
ENSMUSG00000001441	Npepps	aminopeptidase puromycin sensitive [Source:MGI Symbol;Acc:MGI:1101358]	2969.43	-0.196524	0.258119	-0.761368	0.446437	0.665754
ENSMUSG00000001444	Tbx21	T-box 21 [Source:MGI Symbol;Acc:MGI:1888984]	188.445	0.606723	0.414034	1.46539	0.142814	0.35594
ENSMUSG00000001445	Mrpl10	mitochondrial ribosomal protein L10 [Source:MGI Symbol;Acc:MGI:1333801]	1542.03	-0.6185	0.185846	-3.32802	0.000874642	0.0211397
ENSMUSG00000001467	Cyp51	cytochrome P450, family 51 [Source:MGI Symbol;Acc:MGI:106040]	2857.31	-0.378855	0.275221	-1.37655	0.168652	0.391249
ENSMUSG00000001472	Tcf25	transcription factor 25 (basic helix-loop-helix) [Source:MGI Symbol;Acc:MGI:1914105]	8181.9	-0.239874	0.155666	-1.54095	0.123329	0.326844
ENSMUSG00000001473	Tubb6	tubulin, beta 6 class V [Source:MGI Symbol;Acc:MGI:1915201]	3088.32	-0.183137	0.256554	-0.713832	0.475331	0.688514
ENSMUSG00000001482	Def8	differentially expressed in FDCP 8 [Source:MGI Symbol;Acc:MGI:1346331]	1579.4	0.0894701	0.152021	0.588536	0.556173	0.751067
ENSMUSG00000001493	Meox1	mesenchyme homeobox 1 [Source:MGI Symbol;Acc:MGI:103220]	239.18	-0.132291	0.359266	-0.368226	0.712705	0.851626
ENSMUSG00000001494	Sost	sclerostin [Source:MGI Symbol;Acc:MGI:1921749]	0.177852	0.690166	3.14975	0.219117	0.826559	NA
ENSMUSG00000001496	Nkx2-1	NK2 homeobox 1 [Source:MGI Symbol;Acc:MGI:108067]	0	NA	NA	NA	NA	NA
ENSMUSG00000001497	Pax9	paired box 9 [Source:MGI Symbol;Acc:MGI:97493]	371.457	-0.164696	0.251131	-0.655816	0.511942	0.717447
ENSMUSG00000001504	Irx2	Iroquois homeobox 2 [Source:MGI Symbol;Acc:MGI:1197526]	6.25878	-0.677342	1.0455	-0.647862	0.517074	0.721258
ENSMUSG00000001506	Col1a1	collagen, type I, alpha 1 [Source:MGI Symbol;Acc:MGI:88467]	36970.9	0.427296	0.375751	1.13718	0.255464	0.489437
ENSMUSG00000001507	Itga3	integrin alpha 3 [Source:MGI Symbol;Acc:MGI:96602]	6901	0.233207	0.321313	0.725793	0.467966	0.681857
ENSMUSG00000001508	Sgca	sarcoglycan, alpha (dystrophin-associated glycoprotein) [Source:MGI Symbol;Acc:MGI:894698]	2.70928	-2.37921	1.12496	-2.11493	0.0344362	NA
ENSMUSG00000001510	Dlx3	distal-less homeobox 3 [Source:MGI Symbol;Acc:MGI:94903]	26.1623	2.71352	0.791238	3.42946	0.000604773	0.0173281
ENSMUSG00000001517	Foxm1	forkhead box M1 [Source:MGI Symbol;Acc:MGI:1347487]	1183.69	-0.205691	0.282747	-0.727474	0.466936	0.680949
ENSMUSG00000001518	Itfg2	integrin alpha FG-GAP repeat containing 2 [Source:MGI Symbol;Acc:MGI:1915450]	384.299	-0.212688	0.192606	-1.10427	0.269478	0.504272
ENSMUSG00000001520	Nrip2	nuclear receptor interacting protein 2 [Source:MGI Symbol;Acc:MGI:1891884]	34.5526	-1.00076	0.668345	-1.49736	0.134299	0.34281
ENSMUSG00000001521	Tulp3	tubby-like protein 3 [Source:MGI Symbol;Acc:MGI:1329045]	719.748	-0.142916	0.204902	-0.697485	0.485499	0.696716
ENSMUSG00000001524	Gtf2h4	general transcription factor II H, polypeptide 4 [Source:MGI Symbol;Acc:MGI:1338799]	705.1	-0.444316	0.183107	-2.42653	0.0152439	0.102856
ENSMUSG00000001525	Tubb5	tubulin, beta 5 class I [Source:MGI Symbol;Acc:MGI:107812]	25994.5	-0.0610831	0.186726	-0.327127	0.743572	0.870059
ENSMUSG00000001542	Ell2	elongation factor for RNA polymerase II 2 [Source:MGI Symbol;Acc:MGI:2183438]	1070.99	-0.242681	0.223533	-1.08566	0.277628	0.512304
ENSMUSG00000001552	Jup	junction plakoglobin [Source:MGI Symbol;Acc:MGI:96650]	4091.95	0.0456	0.307966	0.148068	0.882289	0.943464
ENSMUSG00000001555	Fkbp10	FK506 binding protein 10 [Source:MGI Symbol;Acc:MGI:104769]	1984.46	-0.0196746	0.23206	-0.0847825	0.932434	0.969351
ENSMUSG00000001558	Klhl10	kelch-like 10 [Source:MGI Symbol;Acc:MGI:2181067]	4.72613	-0.552581	0.740306	-0.746422	0.455412	0.672865
ENSMUSG00000001566	Mnx1	motor neuron and pancreas homeobox 1 [Source:MGI Symbol;Acc:MGI:109160]	0	NA	NA	NA	NA	NA
ENSMUSG00000001569	Nom1	nucleolar protein with MIF4G domain 1 [Source:MGI Symbol;Acc:MGI:1861749]	1095.59	0.150435	0.223093	0.674315	0.500111	0.708255
ENSMUSG00000001576	Ergic1	endoplasmic reticulum-golgi intermediate compartment (ERGIC) 1 [Source:MGI Symbol;Acc:MGI:1914708]	4407.96	0.0693755	0.132287	0.524431	0.599979	0.779863
ENSMUSG00000001583	Tnk1	tyrosine kinase, non-receptor, 1 [Source:MGI Symbol;Acc:MGI:1930958]	51.2909	-0.532288	0.573374	-0.928343	0.35323	0.584919
ENSMUSG00000001588	Acap1	ArfGAP with coiled-coil, ankyrin repeat and PH domains 1 [Source:MGI Symbol;Acc:MGI:2388270]	537.473	0.265546	0.273719	0.970143	0.331975	0.565017
ENSMUSG00000001604	Tcea3	transcription elongation factor A (SII), 3 [Source:MGI Symbol;Acc:MGI:1196908]	256.177	0.189082	0.374692	0.504633	0.613816	0.789945
ENSMUSG00000001622	Csn3	casein kappa [Source:MGI Symbol;Acc:MGI:107461]	51.4009	-1.09027	0.540275	-2.01799	0.0435927	0.184969
ENSMUSG00000001627	Ifrd1	interferon-related developmental regulator 1 [Source:MGI Symbol;Acc:MGI:1316717]	2377.95	-0.270435	0.253867	-1.06527	0.286756	0.5216
ENSMUSG00000001630	Stk38l	serine/threonine kinase 38 like [Source:MGI Symbol;Acc:MGI:1922250]	834.134	-0.320139	0.217397	-1.4726	0.140859	0.352629
ENSMUSG00000001632	Brpf1	bromodomain and PHD finger containing, 1 [Source:MGI Symbol;Acc:MGI:1926033]	1204.85	0.156176	0.19194	0.813669	0.415835	0.641861
ENSMUSG00000001642	Akr1b3	aldo-keto reductase family 1, member B3 (aldose reductase) [Source:MGI Symbol;Acc:MGI:1353494]	2435.14	-0.308428	0.221241	-1.39408	0.163292	0.384347
ENSMUSG00000001666	Ddt	D-dopachrome tautomerase [Source:MGI Symbol;Acc:MGI:1298381]	123.195	-0.575025	0.249874	-2.30126	0.0213768	0.123646
ENSMUSG00000001670	Tat	tyrosine aminotransferase [Source:MGI Symbol;Acc:MGI:98487]	0.0893894	0.209272	3.14975	0.0664408	0.947027	NA
ENSMUSG00000001672	Marveld3	MARVEL (membrane-associating) domain containing 3 [Source:MGI Symbol;Acc:MGI:1920858]	221.442	-0.179689	0.59605	-0.301466	0.763059	0.88261
ENSMUSG00000001674	Ddx18	DEAD box helicase 18 [Source:MGI Symbol;Acc:MGI:1914192]	1875.36	-0.401454	0.161571	-2.48469	0.0129664	0.0937734
ENSMUSG00000001687	Ubl3	ubiquitin-like 3 [Source:MGI Symbol;Acc:MGI:1344373]	3099.31	0.213456	0.180903	1.17995	0.238021	0.471313
ENSMUSG00000001700	Gramd3	GRAM domain containing 3 [Source:MGI Symbol;Acc:MGI:1914815]	667.249	-0.121353	0.201691	-0.60168	0.547387	0.74526
ENSMUSG00000001707	Eef1e1	eukaryotic translation elongation factor 1 epsilon 1 [Source:MGI Symbol;Acc:MGI:1913393]	965.48	-1.12221	0.26911	-4.17007	3.04505e-05	0.00292483
ENSMUSG00000001729	Akt1	thymoma viral proto-oncogene 1 [Source:MGI Symbol;Acc:MGI:87986]	8629.79	-0.0113385	0.167538	-0.0676772	0.946043	0.975086
ENSMUSG00000001739	Cldn15	claudin 15 [Source:MGI Symbol;Acc:MGI:1913103]	76.7074	0.909215	0.425637	2.13613	0.0326689	0.157157
ENSMUSG00000001741	Il16	interleukin 16 [Source:MGI Symbol;Acc:MGI:1270855]	658.089	0.848214	0.239805	3.53709	0.000404557	0.0137862
ENSMUSG00000001750	Tcirg1	T cell, immune regulator 1, ATPase, H+ transporting, lysosomal V0 protein A3 [Source:MGI Symbol;Acc:MGI:1350931]	4395.28	-0.223048	0.158421	-1.40795	0.159145	0.378435
ENSMUSG00000001751	Naglu	alpha-N-acetylglucosaminidase (Sanfilippo disease IIIB) [Source:MGI Symbol;Acc:MGI:1351641]	788.786	0.592269	0.189729	3.12165	0.00179839	0.032178
ENSMUSG00000001755	Coasy	Coenzyme A synthase [Source:MGI Symbol;Acc:MGI:1918993]	811.791	-0.275758	0.173813	-1.58652	0.112621	0.310542
ENSMUSG00000001761	Smo	smoothened, frizzled class receptor [Source:MGI Symbol;Acc:MGI:108075]	1780.42	0.179684	0.29695	0.605097	0.545114	0.743779
ENSMUSG00000001763	Tspan33	tetraspanin 33 [Source:MGI Symbol;Acc:MGI:1919012]	201.59	0.0603162	0.277065	0.217697	0.827665	0.916234
ENSMUSG00000001767	Crnkl1	crooked neck pre-mRNA splicing factor 1 [Source:MGI Symbol;Acc:MGI:1914127]	1050.92	0.0532651	0.120833	0.440817	0.659345	0.81939
ENSMUSG00000001768	Rin2	Ras and Rab interactor 2 [Source:MGI Symbol;Acc:MGI:1921280]	1869.49	-0.0531694	0.250734	-0.212055	0.832064	0.918854
ENSMUSG00000001773	Folh1	folate hydrolase 1 [Source:MGI Symbol;Acc:MGI:1858193]	61.6926	0.774469	1.05502	0.73408	0.4629	0.67777
ENSMUSG00000001774	Chordc1	cysteine and histidine-rich domain (CHORD)-containing, zinc-binding protein 1 [Source:MGI Symbol;Acc:MGI:1914167]	1502.57	-0.240758	0.141515	-1.70129	0.0888894	0.274319
ENSMUSG00000001783	Rtcb	RNA 2',3'-cyclic phosphate and 5'-OH ligase [Source:MGI Symbol;Acc:MGI:106379]	4365.81	0.0485818	0.153791	0.315894	0.752083	0.875046
ENSMUSG00000001785	Pwp1	PWP1 homolog, endonuclein [Source:MGI Symbol;Acc:MGI:1914735]	733.278	0.0254277	0.174277	0.145904	0.883997	0.944784
ENSMUSG00000001786	Fbxo7	F-box protein 7 [Source:MGI Symbol;Acc:MGI:1917004]	409.713	-0.017402	0.189383	-0.0918879	0.926787	0.966679
ENSMUSG00000001794	Capns1	calpain, small subunit 1 [Source:MGI Symbol;Acc:MGI:88266]	6874.26	0.0277937	0.137159	0.202639	0.839417	0.922203
ENSMUSG00000001802	Lrp3	low density lipoprotein receptor-related protein 3 [Source:MGI Symbol;Acc:MGI:3584516]	84.8537	0.3704	0.33912	1.09224	0.274727	0.509748
ENSMUSG00000001815	Evx2	even-skipped homeobox 2 [Source:MGI Symbol;Acc:MGI:95462]	0	NA	NA	NA	NA	NA
ENSMUSG00000001819	Hoxd13	homeobox D13 [Source:MGI Symbol;Acc:MGI:96205]	0	NA	NA	NA	NA	NA
ENSMUSG00000001823	Hoxd12	homeobox D12 [Source:MGI Symbol;Acc:MGI:96204]	0	NA	NA	NA	NA	NA
ENSMUSG00000001827	Folr1	folate receptor 1 (adult) [Source:MGI Symbol;Acc:MGI:95568]	23.8232	-0.36355	0.410167	-0.886345	0.375431	0.60456
ENSMUSG00000001829	Clpb	ClpB caseinolytic peptidase B [Source:MGI Symbol;Acc:MGI:1100517]	482.053	-0.0138465	0.205192	-0.0674805	0.946199	0.975086
ENSMUSG00000001833	Septin7	septin 7 [Source:MGI Symbol;Acc:MGI:1335094]	4899.97	-0.0557587	0.134096	-0.415813	0.677547	0.830876
ENSMUSG00000001844	Zdhhc4	zinc finger, DHHC domain containing 4 [Source:MGI Symbol;Acc:MGI:1920131]	749.266	-0.492246	0.242714	-2.02809	0.0425513	0.182175
ENSMUSG00000001847	Rac1	Rac family small GTPase 1 [Source:MGI Symbol;Acc:MGI:97845]	12907.2	-0.0637294	0.204708	-0.311319	0.755558	0.877383
ENSMUSG00000001855	Nup214	nucleoporin 214 [Source:MGI Symbol;Acc:MGI:1095411]	838.526	0.454494	0.30266	1.50167	0.133184	0.341398
ENSMUSG00000001864	Aif1l	allograft inflammatory factor 1-like [Source:MGI Symbol;Acc:MGI:1919598]	208.969	0.532146	0.306211	1.73784	0.0822392	0.26222
ENSMUSG00000001865	Cpa3	carboxypeptidase A3, mast cell [Source:MGI Symbol;Acc:MGI:88479]	180.134	1.36698	0.437917	3.12155	0.00179903	0.032178
ENSMUSG00000001870	Ltbp1	latent transforming growth factor beta binding protein 1 [Source:MGI Symbol;Acc:MGI:109151]	2202.18	0.494814	0.321458	1.53928	0.123735	0.327359
ENSMUSG00000001891	Ugp2	UDP-glucose pyrophosphorylase 2 [Source:MGI Symbol;Acc:MGI:2183447]	2029.82	-0.0767584	0.135688	-0.565699	0.571599	0.761006
ENSMUSG00000001901	Kcnh6	potassium voltage-gated channel, subfamily H (eag-related), member 6 [Source:MGI Symbol;Acc:MGI:2684139]	1.17729	1.25079	1.47881	0.845805	0.397662	NA
ENSMUSG00000001909	Trmt1	tRNA methyltransferase 1 [Source:MGI Symbol;Acc:MGI:1289155]	1804.96	-0.797377	0.235422	-3.387	0.000706602	0.0186254
ENSMUSG00000001910	Nacc1	nucleus accumbens associated 1, BEN and BTB (POZ) domain containing [Source:MGI Symbol;Acc:MGI:1914080]	3599.42	0.0930737	0.181823	0.511891	0.608727	0.786382
ENSMUSG00000001911	Nfix	nuclear factor I/X [Source:MGI Symbol;Acc:MGI:97311]	2710.26	0.251844	0.326319	0.771772	0.440249	0.661764
ENSMUSG00000001918	Slc1a5	solute carrier family 1 (neutral amino acid transporter), member 5 [Source:MGI Symbol;Acc:MGI:105305]	1701.39	0.146174	0.258863	0.564675	0.572295	0.761442
ENSMUSG00000001924	Uba1	ubiquitin-like modifier activating enzyme 1 [Source:MGI Symbol;Acc:MGI:98890]	7480.81	0.644912	0.219403	2.93939	0.00328854	0.0450566
ENSMUSG00000001930	Vwf	Von Willebrand factor [Source:MGI Symbol;Acc:MGI:98941]	444.881	0.871149	0.428321	2.03387	0.0419649	0.180414
ENSMUSG00000001942	Siae	sialic acid acetylesterase [Source:MGI Symbol;Acc:MGI:104803]	447.844	0.386185	0.313023	1.23373	0.217305	0.44687
ENSMUSG00000001943	Vsig2	V-set and immunoglobulin domain containing 2 [Source:MGI Symbol;Acc:MGI:1928009]	41.9116	-1.76227	0.456034	-3.86433	0.000111393	0.00655559
ENSMUSG00000001946	Esam	endothelial cell-specific adhesion molecule [Source:MGI Symbol;Acc:MGI:1916774]	615.601	0.0342021	0.293074	0.116701	0.907097	0.957072
ENSMUSG00000001948	Spa17	sperm autoantigenic protein 17 [Source:MGI Symbol;Acc:MGI:1333778]	45.7921	-1.005	0.391033	-2.57012	0.0101665	0.0830612
ENSMUSG00000001962	Fam50a	family with sequence similarity 50, member A [Source:MGI Symbol;Acc:MGI:1351626]	961.005	0.2421	0.15756	1.53655	0.124403	0.328188
ENSMUSG00000001964	Emd	emerin [Source:MGI Symbol;Acc:MGI:108117]	1254.61	0.138463	0.214776	0.644686	0.51913	0.723038
ENSMUSG00000001983	Taco1	translational activator of mitochondrially encoded cytochrome c oxidase I [Source:MGI Symbol;Acc:MGI:1917457]	182.778	-0.0714457	0.214276	-0.333428	0.738811	0.867788
ENSMUSG00000001985	Grik3	glutamate receptor, ionotropic, kainate 3 [Source:MGI Symbol;Acc:MGI:95816]	0.0641133	-0.848691	3.14975	-0.269447	0.787586	NA
ENSMUSG00000001988	Npas1	neuronal PAS domain protein 1 [Source:MGI Symbol;Acc:MGI:109205]	0	NA	NA	NA	NA	NA
ENSMUSG00000001995	Sipa1l2	signal-induced proliferation-associated 1 like 2 [Source:MGI Symbol;Acc:MGI:2676970]	404.728	0.798955	0.272214	2.93502	0.00333524	0.0452295
ENSMUSG00000001998	Ap4e1	adaptor-related protein complex AP-4, epsilon 1 [Source:MGI Symbol;Acc:MGI:1336993]	223.693	0.173326	0.297832	0.581958	0.560595	0.754379
ENSMUSG00000001999	Blvra	biliverdin reductase A [Source:MGI Symbol;Acc:MGI:88170]	1068.81	-0.489902	0.238102	-2.05753	0.0396352	0.174526
ENSMUSG00000002006	Pdzd4	PDZ domain containing 4 [Source:MGI Symbol;Acc:MGI:2443483]	78.9633	0.632341	0.33593	1.88236	0.0597874	0.218643
ENSMUSG00000002007	Srpk3	serine/arginine-rich protein specific kinase 3 [Source:MGI Symbol;Acc:MGI:1891338]	19.8304	1.53684	0.498294	3.08421	0.00204095	0.0344896
ENSMUSG00000002010	Idh3g	isocitrate dehydrogenase 3 (NAD+), gamma [Source:MGI Symbol;Acc:MGI:1099463]	2360.08	0.0563734	0.17119	0.329303	0.741926	0.868956
ENSMUSG00000002012	Pnck	pregnancy upregulated non-ubiquitously expressed CaM kinase [Source:MGI Symbol;Acc:MGI:1347357]	19.5879	-0.440081	0.465773	-0.94484	0.34474	0.576475
ENSMUSG00000002014	Ssr4	signal sequence receptor, delta [Source:MGI Symbol;Acc:MGI:1099464]	2752.95	-0.503965	0.335311	-1.50298	0.132845	0.341044
ENSMUSG00000002015	Bcap31	B cell receptor associated protein 31 [Source:MGI Symbol;Acc:MGI:1350933]	3860.22	0.107136	0.233756	0.458325	0.646719	0.810881
ENSMUSG00000002017	Fam98a	family with sequence similarity 98, member A [Source:MGI Symbol;Acc:MGI:1919972]	1043.74	-0.0362399	0.197529	-0.183467	0.854432	0.929753
ENSMUSG00000002020	Ltbp2	latent transforming growth factor beta binding protein 2 [Source:MGI Symbol;Acc:MGI:99502]	1876.6	0.483773	0.343158	1.40977	0.158609	0.377704
ENSMUSG00000002028	Kmt2a	lysine (K)-specific methyltransferase 2A [Source:MGI Symbol;Acc:MGI:96995]	1708.57	0.280683	0.324962	0.863742	0.38773	0.615757
ENSMUSG00000002031	Ift46	intraflagellar transport 46 [Source:MGI Symbol;Acc:MGI:1923818]	1331.64	-0.590428	0.21757	-2.71373	0.00665295	0.0655326
ENSMUSG00000002032	Tmem25	transmembrane protein 25 [Source:MGI Symbol;Acc:MGI:1918937]	88.0207	0.110794	0.481167	0.230261	0.817889	0.911782
ENSMUSG00000002033	Cd3g	CD3 antigen, gamma polypeptide [Source:MGI Symbol;Acc:MGI:88333]	1234.07	-0.282778	0.418485	-0.675719	0.499219	0.707371
ENSMUSG00000002043	Trappc6a	trafficking protein particle complex 6A [Source:MGI Symbol;Acc:MGI:1914341]	708.855	-1.0832	0.318453	-3.40143	0.000670352	0.0182355
ENSMUSG00000002052	Supt6	SPT6, histone chaperone and transcription elongation factor [Source:MGI Symbol;Acc:MGI:107726]	2551.18	0.257256	0.288664	0.891196	0.372824	0.602613
ENSMUSG00000002055	Spag5	sperm associated antigen 5 [Source:MGI Symbol;Acc:MGI:1927470]	660.467	0.189569	0.258326	0.733834	0.46305	0.67792
ENSMUSG00000002057	Foxn1	forkhead box N1 [Source:MGI Symbol;Acc:MGI:102949]	2.64057	0.300725	0.981867	0.306279	0.759392	NA
ENSMUSG00000002058	Unc119	unc-119 lipid binding chaperone [Source:MGI Symbol;Acc:MGI:1328357]	867.547	-0.344268	0.266372	-1.29243	0.196207	0.422645
ENSMUSG00000002059	Rab34	RAB34, member RAS oncogene family [Source:MGI Symbol;Acc:MGI:104606]	1807.6	-0.736485	0.329216	-2.23709	0.0252806	0.135629
ENSMUSG00000002064	Sdf2	stromal cell derived factor 2 [Source:MGI Symbol;Acc:MGI:108019]	1718.31	-0.590972	0.268423	-2.20165	0.0276904	0.142828
ENSMUSG00000002068	Ccne1	cyclin E1 [Source:MGI Symbol;Acc:MGI:88316]	314.796	-0.389305	0.29032	-1.34095	0.179937	0.404261
ENSMUSG00000002076	Hsf2bp	heat shock transcription factor 2 binding protein [Source:MGI Symbol;Acc:MGI:1921627]	155.421	-0.0402092	0.304091	-0.132228	0.894804	0.94967
ENSMUSG00000002083	Bbc3	BCL2 binding component 3 [Source:MGI Symbol;Acc:MGI:2181667]	300.643	0.292354	0.221948	1.31722	0.187766	0.413153
ENSMUSG00000002100	Mybpc3	myosin binding protein C, cardiac [Source:MGI Symbol;Acc:MGI:102844]	15.7928	-0.170458	0.499887	-0.340993	0.733109	0.864308
ENSMUSG00000002102	Psmc3	proteasome (prosome, macropain) 26S subunit, ATPase 3 [Source:MGI Symbol;Acc:MGI:1098754]	4839.93	-0.158455	0.195107	-0.812145	0.416709	0.642193
ENSMUSG00000002103	Acp2	acid phosphatase 2, lysosomal [Source:MGI Symbol;Acc:MGI:87882]	2108.64	0.255251	0.189709	1.34548	0.178469	0.402553
ENSMUSG00000002104	Rapsn	receptor-associated protein of the synapse [Source:MGI Symbol;Acc:MGI:99422]	46.5589	-0.0596415	0.378743	-0.157472	0.874873	0.940369
ENSMUSG00000002105	Slc39a13	solute carrier family 39 (metal ion transporter), member 13 [Source:MGI Symbol;Acc:MGI:1915677]	1052.75	-0.144418	0.176362	-0.818871	0.41286	0.639398
ENSMUSG00000002107	Celf2	CUGBP, Elav-like family member 2 [Source:MGI Symbol;Acc:MGI:1338822]	1603.53	0.260014	0.259914	1.00038	0.317125	0.550867
ENSMUSG00000002108	Nr1h3	nuclear receptor subfamily 1, group H, member 3 [Source:MGI Symbol;Acc:MGI:1352462]	825.277	-0.27673	0.362095	-0.764247	0.44472	0.664765
ENSMUSG00000002109	Ddb2	damage specific DNA binding protein 2 [Source:MGI Symbol;Acc:MGI:1355314]	279.878	-0.451888	0.194436	-2.3241	0.0201202	0.119357
ENSMUSG00000002111	Spi1	spleen focus forming virus (SFFV) proviral integration oncogene [Source:MGI Symbol;Acc:MGI:98282]	2252.37	0.174033	0.274358	0.634327	0.525868	0.728289
ENSMUSG00000002129	Sf3a1	splicing factor 3a, subunit 1 [Source:MGI Symbol;Acc:MGI:1914715]	1711.58	0.161325	0.234829	0.68699	0.492089	0.702209
ENSMUSG00000002147	Stat6	signal transducer and activator of transcription 6 [Source:MGI Symbol;Acc:MGI:103034]	3149.46	0.575105	0.173537	3.31402	0.000919646	0.0216625
ENSMUSG00000002190	Clgn	calmegin [Source:MGI Symbol;Acc:MGI:107472]	7.45866	1.79825	0.665692	2.70133	0.00690632	0.0667937
ENSMUSG00000002204	Napsa	napsin A aspartic peptidase [Source:MGI Symbol;Acc:MGI:109365]	727.68	0.547034	0.189337	2.8892	0.00386218	0.0488384
ENSMUSG00000002205	Vrk3	vaccinia related kinase 3 [Source:MGI Symbol;Acc:MGI:2182465]	1040.44	-0.0736338	0.164942	-0.446422	0.655292	0.816659
ENSMUSG00000002210	Smg9	smg-9 homolog, nonsense mediated mRNA decay factor (C. elegans) [Source:MGI Symbol;Acc:MGI:1919247]	818.214	0.0321872	0.132147	0.243572	0.807562	0.906465
ENSMUSG00000002221	Paxip1	PAX interacting (with transcription-activation domain) protein 1 [Source:MGI Symbol;Acc:MGI:1890430]	851.554	0.160397	0.241819	0.663293	0.507143	0.714285
ENSMUSG00000002222	Rmnd5a	required for meiotic nuclear division 5 homolog A [Source:MGI Symbol;Acc:MGI:1915727]	1938.89	0.278501	0.235924	1.18047	0.237815	0.471257
ENSMUSG00000002227	Mov10	Mov10 RISC complex RNA helicase [Source:MGI Symbol;Acc:MGI:97054]	1816.48	0.267065	0.294866	0.905716	0.365086	0.596503
ENSMUSG00000002228	Ppm1j	protein phosphatase 1J [Source:MGI Symbol;Acc:MGI:1919137]	256	-0.527243	0.310156	-1.69993	0.089144	0.274624
ENSMUSG00000002233	Rhoc	ras homolog family member C [Source:MGI Symbol;Acc:MGI:106028]	6369.89	-0.402816	0.289973	-1.38915	0.164787	0.385912
ENSMUSG00000002240	Prr27	proline rich 27 [Source:MGI Symbol;Acc:MGI:1921029]	0	NA	NA	NA	NA	NA
ENSMUSG00000002249	Tead3	TEA domain family member 3 [Source:MGI Symbol;Acc:MGI:109241]	446.561	0.407464	0.220016	1.85198	0.0640294	0.227303
ENSMUSG00000002250	Ppard	peroxisome proliferator activator receptor delta [Source:MGI Symbol;Acc:MGI:101884]	1436.91	0.218245	0.201998	1.08043	0.279949	0.514793
ENSMUSG00000002257	Def6	differentially expressed in FDCP 6 [Source:MGI Symbol;Acc:MGI:1346328]	497.337	0.41766	0.241314	1.73077	0.0834925	0.264295
ENSMUSG00000002265	Peg3	paternally expressed 3 [Source:MGI Symbol;Acc:MGI:104748]	80.3014	0.342191	0.410914	0.832755	0.404983	0.63259
ENSMUSG00000002274	Metrn	meteorin, glial cell differentiation regulator [Source:MGI Symbol;Acc:MGI:1917333]	498.837	-0.237057	0.39007	-0.607728	0.543368	0.742405
ENSMUSG00000002279	Lmf1	lipase maturation factor 1 [Source:MGI Symbol;Acc:MGI:1923733]	480.333	-0.135205	0.152809	-0.884797	0.376266	0.605173
ENSMUSG00000002280	Ciao3	cytosolic iron-sulfur assembly component 3 [Source:MGI Symbol;Acc:MGI:1914813]	685.322	0.0254051	0.118963	0.213555	0.830894	0.918
ENSMUSG00000002289	Angptl4	angiopoietin-like 4 [Source:MGI Symbol;Acc:MGI:1888999]	1966.48	-0.133947	0.249973	-0.535847	0.592064	0.774104
ENSMUSG00000002297	Dbf4	DBF4 zinc finger [Source:MGI Symbol;Acc:MGI:1351328]	1238.08	-0.48861	0.291394	-1.67681	0.0935805	0.282172
ENSMUSG00000002307	Daxx	Fas death domain-associated protein [Source:MGI Symbol;Acc:MGI:1197015]	1161.79	0.242494	0.178476	1.35869	0.174245	0.397936
ENSMUSG00000002308	Cd320	CD320 antigen [Source:MGI Symbol;Acc:MGI:1860083]	804.458	-0.960484	0.251778	-3.8148	0.000136293	0.00747513
ENSMUSG00000002319	Ipo4	importin 4 [Source:MGI Symbol;Acc:MGI:1923001]	617.742	-0.257446	0.170461	-1.51029	0.130969	0.338337
ENSMUSG00000002320	Tm9sf1	transmembrane 9 superfamily member 1 [Source:MGI Symbol;Acc:MGI:1921390]	1200.4	0.272598	0.27061	1.00735	0.313768	0.547653
ENSMUSG00000002324	Rec8	REC8 meiotic recombination protein [Source:MGI Symbol;Acc:MGI:1929645]	7.67609	0.132123	0.63935	0.206652	0.836282	0.920605
ENSMUSG00000002325	Irf9	interferon regulatory factor 9 [Source:MGI Symbol;Acc:MGI:107587]	1321.91	-0.060694	0.209058	-0.290322	0.77157	0.887119
ENSMUSG00000002326	Gmpr2	guanosine monophosphate reductase 2 [Source:MGI Symbol;Acc:MGI:1917903]	648.832	-0.0988184	0.213539	-0.462766	0.643532	0.8088
ENSMUSG00000002332	Dhrs1	dehydrogenase/reductase (SDR family) member 1 [Source:MGI Symbol;Acc:MGI:1196314]	1048.73	-0.169481	0.1711	-0.990539	0.321911	0.555998
ENSMUSG00000002341	Ncan	neurocan [Source:MGI Symbol;Acc:MGI:104694]	0.49114	-1.17889	2.67462	-0.44077	0.65938	NA
ENSMUSG00000002342	Tmem161a	transmembrane protein 161A [Source:MGI Symbol;Acc:MGI:2384577]	979.919	-0.233333	0.145538	-1.60325	0.108879	0.305865
ENSMUSG00000002343	Armc6	armadillo repeat containing 6 [Source:MGI Symbol;Acc:MGI:1924063]	298.952	-0.476334	0.129618	-3.67491	0.000237937	0.00988987
ENSMUSG00000002345	Borcs8	BLOC-1 related complex subunit 8 [Source:MGI Symbol;Acc:MGI:1919618]	550.084	-0.7308	0.274754	-2.65984	0.00781789	0.0712878
ENSMUSG00000002346	Slc25a42	solute carrier family 25, member 42 [Source:MGI Symbol;Acc:MGI:1920345]	115.491	-0.352847	0.328229	-1.075	0.282374	0.517149
ENSMUSG00000002365	Snx9	sorting nexin 9 [Source:MGI Symbol;Acc:MGI:1913866]	2699.35	0.327628	0.137243	2.38722	0.0169763	0.108689
ENSMUSG00000002372	Ranbp3	RAN binding protein 3 [Source:MGI Symbol;Acc:MGI:1919060]	2121.85	0.0599172	0.134081	0.446872	0.654968	0.816474
ENSMUSG00000002379	Ndufa11	NADH:ubiquinone oxidoreductase subunit A11 [Source:MGI Symbol;Acc:MGI:1917125]	1426	-0.718761	0.31741	-2.26446	0.0235461	0.130181
ENSMUSG00000002393	Nr2f6	nuclear receptor subfamily 2, group F, member 6 [Source:MGI Symbol;Acc:MGI:1352453]	2679.42	-0.581255	0.21356	-2.72174	0.00649397	0.0646885
ENSMUSG00000002395	Use1	unconventional SNARE in the ER 1 homolog (S. cerevisiae) [Source:MGI Symbol;Acc:MGI:1914273]	2389.86	-1.14324	0.389027	-2.93872	0.00329568	0.0450566
ENSMUSG00000002396	Ocel1	occludin/ELL domain containing 1 [Source:MGI Symbol;Acc:MGI:1924340]	179.7	-0.114681	0.255676	-0.448539	0.653764	0.815467
ENSMUSG00000002409	Dyrk1b	dual-specificity tyrosine-(Y)-phosphorylation regulated kinase 1b [Source:MGI Symbol;Acc:MGI:1330302]	421.485	-0.0361131	0.211846	-0.170469	0.864642	0.935543
ENSMUSG00000002413	Braf	Braf transforming gene [Source:MGI Symbol;Acc:MGI:88190]	539.896	0.310093	0.244704	1.26722	0.205078	0.432227
ENSMUSG00000002416	Ndufb2	NADH:ubiquinone oxidoreductase subunit B2 [Source:MGI Symbol;Acc:MGI:1915448]	119.173	-1.05207	0.229533	-4.5835	4.57253e-06	0.000718352
ENSMUSG00000002428	Hltf	helicase-like transcription factor [Source:MGI Symbol;Acc:MGI:1196437]	932.113	0.145377	0.25401	0.572329	0.567099	0.758282
ENSMUSG00000002455	Prpf6	pre-mRNA splicing factor 6 [Source:MGI Symbol;Acc:MGI:1922946]	1539.65	0.227328	0.232685	0.976976	0.328581	0.561767
ENSMUSG00000002458	Rgs19	regulator of G-protein signaling 19 [Source:MGI Symbol;Acc:MGI:1915153]	1246.87	-0.174858	0.220976	-0.791301	0.428768	0.652747
ENSMUSG00000002459	Rgs20	regulator of G-protein signaling 20 [Source:MGI Symbol;Acc:MGI:1929866]	9.57952	0.473095	0.856198	0.552554	0.580569	0.766566
ENSMUSG00000002475	Abhd3	abhydrolase domain containing 3 [Source:MGI Symbol;Acc:MGI:2147183]	24.4154	0.740431	0.416458	1.77793	0.0754161	0.249922
ENSMUSG00000002477	Snrpd1	small nuclear ribonucleoprotein D1 [Source:MGI Symbol;Acc:MGI:98344]	2832.1	-0.788639	0.318002	-2.47998	0.0131388	0.0944818
ENSMUSG00000002489	Tiam1	T cell lymphoma invasion and metastasis 1 [Source:MGI Symbol;Acc:MGI:103306]	197.128	0.66987	0.409734	1.63489	0.102072	0.295566
ENSMUSG00000002496	Tsc2	TSC complex subunit 2 [Source:MGI Symbol;Acc:MGI:102548]	1696.48	0.272397	0.250983	1.08532	0.27778	0.512304
ENSMUSG00000002500	Rpl3l	ribosomal protein L3-like [Source:MGI Symbol;Acc:MGI:1913461]	8.87469	-1.24549	0.796116	-1.56446	0.117709	0.31721
ENSMUSG00000002504	Slc9a3r2	solute carrier family 9 (sodium/hydrogen exchanger), member 3 regulator 2 [Source:MGI Symbol;Acc:MGI:1890662]	2615.02	-0.0775294	0.28642	-0.270685	0.786634	0.896013
ENSMUSG00000002524	Puf60	poly-U binding splicing factor 60 [Source:MGI Symbol;Acc:MGI:1915209]	3834.7	-0.109005	0.105229	-1.03589	0.300256	0.53423
ENSMUSG00000002546	Golga2	golgi autoantigen, golgin subfamily a, 2 [Source:MGI Symbol;Acc:MGI:2139395]	1544.04	0.414483	0.237834	1.74274	0.081379	0.260922
ENSMUSG00000002550	Uck1	uridine-cytidine kinase 1 [Source:MGI Symbol;Acc:MGI:98904]	934.326	-0.135324	0.208502	-0.649031	0.516319	0.720747
ENSMUSG00000002565	Scin	scinderin [Source:MGI Symbol;Acc:MGI:1306794]	205.239	0.779441	0.311347	2.50345	0.0122989	0.0911745
ENSMUSG00000002580	Mien1	migration and invasion enhancer 1 [Source:MGI Symbol;Acc:MGI:1913678]	1420.48	-1.20856	0.350235	-3.45072	0.000559093	0.0167474
ENSMUSG00000002588	Pon1	paraoxonase 1 [Source:MGI Symbol;Acc:MGI:103295]	1.28028	2.88826	1.64659	1.75409	0.0794152	NA
ENSMUSG00000002602	Axl	AXL receptor tyrosine kinase [Source:MGI Symbol;Acc:MGI:1347244]	10764.7	0.426313	0.147259	2.89499	0.00379165	0.0483756
ENSMUSG00000002603	Tgfb1	transforming growth factor, beta 1 [Source:MGI Symbol;Acc:MGI:98725]	4675.82	0.218379	0.18777	1.16301	0.244824	0.478725
ENSMUSG00000002608	Ccdc97	coiled-coil domain containing 97 [Source:MGI Symbol;Acc:MGI:1196455]	1112.13	0.193526	0.195527	0.989768	0.322288	0.556447
ENSMUSG00000002625	Akap8l	A kinase (PRKA) anchor protein 8-like [Source:MGI Symbol;Acc:MGI:1860606]	958.668	-0.273068	0.205594	-1.32819	0.184115	0.408954
ENSMUSG00000002633	Shh	sonic hedgehog [Source:MGI Symbol;Acc:MGI:98297]	126.936	0.212584	0.70694	0.30071	0.763635	0.882692
ENSMUSG00000002635	Pdcd2l	programmed cell death 2-like [Source:MGI Symbol;Acc:MGI:1915329]	413.15	-0.388024	0.247436	-1.56818	0.11684	0.315925
ENSMUSG00000002658	Gtf2f1	general transcription factor IIF, polypeptide 1 [Source:MGI Symbol;Acc:MGI:1923848]	2131.23	0.175787	0.107481	1.63552	0.101939	0.29532
ENSMUSG00000002660	Clpp	caseinolytic mitochondrial matrix peptidase proteolytic subunit [Source:MGI Symbol;Acc:MGI:1858213]	1217.18	-0.644354	0.253482	-2.54201	0.0110218	0.0864695
ENSMUSG00000002661	Alkbh7	alkB homolog 7 [Source:MGI Symbol;Acc:MGI:1913650]	359.998	-0.439669	0.314617	-1.39747	0.162272	0.383113
ENSMUSG00000002664	Pspn	persephin [Source:MGI Symbol;Acc:MGI:1201684]	0.507392	0.328269	2.28301	0.143788	0.885668	NA
ENSMUSG00000002668	Dennd1c	DENN/MADD domain containing 1C [Source:MGI Symbol;Acc:MGI:1918035]	432.129	0.314869	0.30735	1.02446	0.305616	0.53977
ENSMUSG00000002679	Med6	mediator complex subunit 6 [Source:MGI Symbol;Acc:MGI:1917042]	676.121	-0.636548	0.248225	-2.5644	0.0103355	0.084035
ENSMUSG00000002688	Prkd1	protein kinase D1 [Source:MGI Symbol;Acc:MGI:99879]	65.3395	0.0241774	0.327497	0.0738248	0.94115	0.972898
ENSMUSG00000002699	Lcp2	lymphocyte cytosolic protein 2 [Source:MGI Symbol;Acc:MGI:1321402]	1523.96	0.558602	0.241514	2.31292	0.020727	0.12161
ENSMUSG00000002718	Cse1l	chromosome segregation 1-like (S. cerevisiae) [Source:MGI Symbol;Acc:MGI:1339951]	1835.72	0.065513	0.180786	0.362378	0.71707	0.854521
ENSMUSG00000002728	Naa20	N(alpha)-acetyltransferase 20, NatB catalytic subunit [Source:MGI Symbol;Acc:MGI:1915127]	1371.14	-0.523858	0.291583	-1.7966	0.0723996	0.243804
ENSMUSG00000002731	Prkra	protein kinase, interferon inducible double stranded RNA dependent activator [Source:MGI Symbol;Acc:MGI:1344375]	781.798	-0.326542	0.227733	-1.43388	0.151607	0.367988
ENSMUSG00000002732	Fkbp7	FK506 binding protein 7 [Source:MGI Symbol;Acc:MGI:1336879]	732.181	-0.244836	0.301266	-0.812691	0.416395	0.642148
ENSMUSG00000002733	Plekha3	pleckstrin homology domain-containing, family A (phosphoinositide binding specific) member 3 [Source:MGI Symbol;Acc:MGI:1932515]	1102.68	-0.182896	0.189472	-0.965295	0.334397	0.56704
ENSMUSG00000002741	Ykt6	YKT6 v-SNARE homolog (S. cerevisiae) [Source:MGI Symbol;Acc:MGI:1927550]	3551.62	-0.0999722	0.152362	-0.656151	0.511727	0.717308
ENSMUSG00000002748	Baz1b	bromodomain adjacent to zinc finger domain, 1B [Source:MGI Symbol;Acc:MGI:1353499]	3952.57	0.370701	0.27585	1.34385	0.178997	0.403238
ENSMUSG00000002763	Pex6	peroxisomal biogenesis factor 6 [Source:MGI Symbol;Acc:MGI:2385054]	1087.59	-0.254977	0.188573	-1.35214	0.176331	0.400543
ENSMUSG00000002767	Mrpl2	mitochondrial ribosomal protein L2 [Source:MGI Symbol;Acc:MGI:1351622]	1401.48	-0.492042	0.241565	-2.03689	0.0416609	0.179607
ENSMUSG00000002768	Mea1	male enhanced antigen 1 [Source:MGI Symbol;Acc:MGI:96957]	2057.05	-0.667299	0.31123	-2.14407	0.032027	0.155342
ENSMUSG00000002769	Gnmt	glycine N-methyltransferase [Source:MGI Symbol;Acc:MGI:1202304]	7.78033	-0.615636	0.64728	-0.951112	0.341547	0.573827
ENSMUSG00000002771	Grin2d	glutamate receptor, ionotropic, NMDA2D (epsilon 4) [Source:MGI Symbol;Acc:MGI:95823]	64.7486	0.273718	0.347484	0.787713	0.430865	0.654355
ENSMUSG00000002778	Kdelr1	KDEL (Lys-Asp-Glu-Leu) endoplasmic reticulum protein retention receptor 1 [Source:MGI Symbol;Acc:MGI:1915387]	3737.41	-0.0477361	0.206103	-0.231613	0.816838	0.911049
ENSMUSG00000002781	Tmem143	transmembrane protein 143 [Source:MGI Symbol;Acc:MGI:1917459]	237.729	0.263704	0.167227	1.57692	0.114815	0.313544
ENSMUSG00000002797	Ggct	gamma-glutamyl cyclotransferase [Source:MGI Symbol;Acc:MGI:95700]	1458.68	-0.763698	0.483481	-1.57958	0.114203	0.312808
ENSMUSG00000002799	Jag2	jagged 2 [Source:MGI Symbol;Acc:MGI:1098270]	501.392	0.348149	0.396315	0.878466	0.379691	0.608516
ENSMUSG00000002803	Btbd6	BTB (POZ) domain containing 6 [Source:MGI Symbol;Acc:MGI:3026623]	439.466	-0.57362	0.255985	-2.24084	0.0250366	0.134995
ENSMUSG00000002804	Nudt14	nudix (nucleoside diphosphate linked moiety X)-type motif 14 [Source:MGI Symbol;Acc:MGI:1913424]	664.847	-1.12791	0.364335	-3.09581	0.00196276	0.0338187
ENSMUSG00000002808	Epdr1	ependymin related protein 1 (zebrafish) [Source:MGI Symbol;Acc:MGI:2145369]	707.072	0.298524	0.232748	1.2826	0.199631	0.426259
ENSMUSG00000002812	Flii	flightless I actin binding protein [Source:MGI Symbol;Acc:MGI:1342286]	3117.93	0.30018	0.249432	1.20345	0.228802	0.460735
ENSMUSG00000002814	Top3a	topoisomerase (DNA) III alpha [Source:MGI Symbol;Acc:MGI:1197527]	312.364	0.0683151	0.209785	0.325643	0.744695	0.870713
ENSMUSG00000002820	Atg4d	autophagy related 4D, cysteine peptidase [Source:MGI Symbol;Acc:MGI:2444308]	610.802	-0.415973	0.239927	-1.73375	0.0829632	0.26341
ENSMUSG00000002825	Qtrt1	queuine tRNA-ribosyltransferase catalytic subunit 1 [Source:MGI Symbol;Acc:MGI:1931441]	453.833	-0.585841	0.180226	-3.25058	0.00115169	0.0250588
ENSMUSG00000002831	Plin4	perilipin 4 [Source:MGI Symbol;Acc:MGI:1929709]	105.703	1.15334	0.712631	1.61842	0.105571	0.300672
ENSMUSG00000002833	Hdgfl2	HDGF like 2 [Source:MGI Symbol;Acc:MGI:1194492]	1665.41	0.0360785	0.144909	0.248974	0.803381	0.90431
ENSMUSG00000002835	Chaf1a	chromatin assembly factor 1, subunit A (p150) [Source:MGI Symbol;Acc:MGI:1351331]	1193.56	0.147934	0.238666	0.619837	0.535365	0.735905
ENSMUSG00000002844	Adprh	ADP-ribosylarginine hydrolase [Source:MGI Symbol;Acc:MGI:1098234]	1727.61	-0.20891	0.236764	-0.882356	0.377584	0.606445
ENSMUSG00000002845	Tmem39a	transmembrane protein 39a [Source:MGI Symbol;Acc:MGI:1915096]	861.459	-0.23076	0.16145	-1.4293	0.152918	0.36998
ENSMUSG00000002846	Timmdc1	translocase of inner mitochondrial membrane domain containing 1 [Source:MGI Symbol;Acc:MGI:1922139]	656.625	-0.634093	0.257935	-2.45835	0.0139578	0.0979387
ENSMUSG00000002847	Pla1a	phospholipase A1 member A [Source:MGI Symbol;Acc:MGI:1934677]	1210.99	0.415762	0.353645	1.17565	0.239736	0.473345
ENSMUSG00000002870	Mcm2	minichromosome maintenance complex component 2 [Source:MGI Symbol;Acc:MGI:105380]	2183.43	-0.212053	0.221199	-0.958653	0.337734	0.570385
ENSMUSG00000002871	Tpra1	transmembrane protein, adipocyte asscociated 1 [Source:MGI Symbol;Acc:MGI:1345190]	1217.12	-0.557643	0.187567	-2.97304	0.00294867	0.0422594
ENSMUSG00000002881	Nab1	Ngfi-A binding protein 1 [Source:MGI Symbol;Acc:MGI:107564]	2598.59	0.0816546	0.149894	0.544748	0.585927	0.770075
ENSMUSG00000002885	Adgre5	adhesion G protein-coupled receptor E5 [Source:MGI Symbol;Acc:MGI:1347095]	2640.29	0.418992	0.184808	2.26717	0.0233798	0.129609
ENSMUSG00000002897	Il17ra	interleukin 17 receptor A [Source:MGI Symbol;Acc:MGI:107399]	881.046	0.809302	0.294168	2.75116	0.00593852	0.0615957
ENSMUSG00000002900	Lamb1	laminin B1 [Source:MGI Symbol;Acc:MGI:96743]	3699.91	0.38428	0.317069	1.21198	0.225522	0.45661
ENSMUSG00000002908	Kcnn1	potassium intermediate/small conductance calcium-activated channel, subfamily N, member 1 [Source:MGI Symbol;Acc:MGI:1933993]	31.9493	-0.697617	0.426873	-1.63425	0.102207	0.29564
ENSMUSG00000002910	Arrdc2	arrestin domain containing 2 [Source:MGI Symbol;Acc:MGI:1918057]	261.866	-0.260294	0.210437	-1.23692	0.216115	0.445298
ENSMUSG00000002930	Ppp1r17	protein phosphatase 1, regulatory subunit 17 [Source:MGI Symbol;Acc:MGI:1333876]	0	NA	NA	NA	NA	NA
ENSMUSG00000002944	Cd36	CD36 molecule [Source:MGI Symbol;Acc:MGI:107899]	500.34	0.340746	0.243852	1.39734	0.16231	0.383154
ENSMUSG00000002948	Map2k7	mitogen-activated protein kinase kinase 7 [Source:MGI Symbol;Acc:MGI:1346871]	1085.55	-0.042941	0.232056	-0.185046	0.853193	0.929125
ENSMUSG00000002949	Timm44	translocase of inner mitochondrial membrane 44 [Source:MGI Symbol;Acc:MGI:1343262]	1582.2	-0.595255	0.161074	-3.69554	0.000219416	0.00939386
ENSMUSG00000002957	Ap2a2	adaptor-related protein complex 2, alpha 2 subunit [Source:MGI Symbol;Acc:MGI:101920]	3431.36	0.234473	0.177768	1.31898	0.187175	0.412577
ENSMUSG00000002963	Pnkp	polynucleotide kinase 3'- phosphatase [Source:MGI Symbol;Acc:MGI:1891698]	858.441	0.244715	0.176628	1.38548	0.165905	0.387447
ENSMUSG00000002968	Med25	mediator complex subunit 25 [Source:MGI Symbol;Acc:MGI:1922863]	1652.44	0.173965	0.164993	1.05438	0.291709	0.52616
ENSMUSG00000002980	Bcam	basal cell adhesion molecule [Source:MGI Symbol;Acc:MGI:1929940]	2069.59	-0.0477504	0.361801	-0.13198	0.895	0.949824
ENSMUSG00000002981	Clptm1	cleft lip and palate associated transmembrane protein 1 [Source:MGI Symbol;Acc:MGI:1927155]	2913.48	0.168889	0.197819	0.853758	0.393239	0.621207
ENSMUSG00000002983	Relb	avian reticuloendotheliosis viral (v-rel) oncogene related B [Source:MGI Symbol;Acc:MGI:103289]	1399.67	-0.127952	0.204431	-0.625896	0.531383	0.733109
ENSMUSG00000002984	Tomm40	translocase of outer mitochondrial membrane 40 [Source:MGI Symbol;Acc:MGI:1858259]	2097.45	-0.4064	0.212548	-1.91204	0.0558712	0.2113
ENSMUSG00000002985	Apoe	apolipoprotein E [Source:MGI Symbol;Acc:MGI:88057]	57476.2	0.409536	0.256861	1.59439	0.110849	0.308222
ENSMUSG00000002992	Apoc2	apolipoprotein C-II [Source:MGI Symbol;Acc:MGI:88054]	0.485808	2.14401	1.95953	1.09414	0.273892	NA
ENSMUSG00000002996	Hbp1	high mobility group box transcription factor 1 [Source:MGI Symbol;Acc:MGI:894659]	2376.64	0.186766	0.164153	1.13775	0.255223	0.489154
ENSMUSG00000002997	Prkar2b	protein kinase, cAMP dependent regulatory, type II beta [Source:MGI Symbol;Acc:MGI:97760]	1552.53	1.08486	0.350748	3.09299	0.00198149	0.0338374
ENSMUSG00000003031	Cdkn1b	cyclin-dependent kinase inhibitor 1B [Source:MGI Symbol;Acc:MGI:104565]	1950.78	0.0890744	0.176381	0.505011	0.613551	0.789752
ENSMUSG00000003032	Klf4	Kruppel-like factor 4 (gut) [Source:MGI Symbol;Acc:MGI:1342287]	1921.11	0.104795	0.429756	0.243847	0.80735	0.906465
ENSMUSG00000003033	Ap1m1	adaptor-related protein complex AP-1, mu subunit 1 [Source:MGI Symbol;Acc:MGI:102776]	1890.12	-0.028932	0.18831	-0.15364	0.877893	0.941894
ENSMUSG00000003037	Rab8a	RAB8A, member RAS oncogene family [Source:MGI Symbol;Acc:MGI:96960]	3383.47	-0.372075	0.218964	-1.69926	0.0892709	0.27476
ENSMUSG00000003039	Fam32a	family with sequence similarity 32, member A [Source:MGI Symbol;Acc:MGI:1915172]	3483.97	-0.3589	0.205502	-1.74645	0.080732	0.259783
ENSMUSG00000003051	Elf3	E74-like factor 3 [Source:MGI Symbol;Acc:MGI:1101781]	1790.31	-0.702979	0.503299	-1.39674	0.162491	0.383403
ENSMUSG00000003062	Stard3nl	STARD3 N-terminal like [Source:MGI Symbol;Acc:MGI:1923455]	1688.66	-0.808894	0.316103	-2.55895	0.0104988	0.0844221
ENSMUSG00000003068	Stk11	serine/threonine kinase 11 [Source:MGI Symbol;Acc:MGI:1341870]	2777.91	0.105986	0.160825	0.659013	0.509887	0.71631
ENSMUSG00000003070	Efna2	ephrin A2 [Source:MGI Symbol;Acc:MGI:102707]	48.8764	-0.403077	0.310163	-1.29957	0.19375	0.419611
ENSMUSG00000003072	Atp5d	ATP synthase, H+ transporting, mitochondrial F1 complex, delta subunit [Source:MGI Symbol;Acc:MGI:1913293]	4395.72	-0.529034	0.30567	-1.73073	0.0834993	0.264295
ENSMUSG00000003099	Ppp5c	protein phosphatase 5, catalytic subunit [Source:MGI Symbol;Acc:MGI:102666]	1631.83	0.120259	0.178681	0.673037	0.500924	0.709102
ENSMUSG00000003119	Cdk12	cyclin-dependent kinase 12 [Source:MGI Symbol;Acc:MGI:1098802]	753.304	0.362061	0.297013	1.21901	0.222841	0.453014
ENSMUSG00000003123	Lipe	lipase, hormone sensitive [Source:MGI Symbol;Acc:MGI:96790]	580.719	0.54114	0.139205	3.88737	0.000101336	0.00626186
ENSMUSG00000003131	Pafah1b2	platelet-activating factor acetylhydrolase, isoform 1b, subunit 2 [Source:MGI Symbol;Acc:MGI:108415]	2997.36	-0.222637	0.104217	-2.13628	0.0326566	0.157157
ENSMUSG00000003134	Tbc1d8	TBC1 domain family, member 8 [Source:MGI Symbol;Acc:MGI:1927225]	487.455	0.640755	0.218385	2.93406	0.0033456	0.0453368
ENSMUSG00000003135	Cnot11	CCR4-NOT transcription complex, subunit 11 [Source:MGI Symbol;Acc:MGI:106580]	1029.16	0.0763092	0.192099	0.39724	0.691191	0.83917
ENSMUSG00000003154	Foxj2	forkhead box J2 [Source:MGI Symbol;Acc:MGI:1926805]	655.032	0.492856	0.219164	2.24881	0.0245248	0.133443
ENSMUSG00000003161	Sri	sorcin [Source:MGI Symbol;Acc:MGI:98419]	4807.75	-0.610496	0.21653	-2.81945	0.00481063	0.0553565
ENSMUSG00000003166	Dgcr2	DiGeorge syndrome critical region gene 2 [Source:MGI Symbol;Acc:MGI:892866]	1758.99	0.130668	0.230496	0.566901	0.570782	0.760519
ENSMUSG00000003184	Irf3	interferon regulatory factor 3 [Source:MGI Symbol;Acc:MGI:1859179]	1280.26	-0.304985	0.169209	-1.80241	0.0714803	0.242072
ENSMUSG00000003190	Bcl2l12	BCL2-like 12 (proline rich) [Source:MGI Symbol;Acc:MGI:1922986]	294.46	-0.581722	0.192583	-3.02063	0.00252248	0.0386141
ENSMUSG00000003199	Mpnd	MPN domain containing [Source:MGI Symbol;Acc:MGI:1915297]	1938.83	-0.44804	0.276356	-1.62124	0.104966	0.299597
ENSMUSG00000003200	Sh3gl1	SH3-domain GRB2-like 1 [Source:MGI Symbol;Acc:MGI:700010]	2502.57	0.0291423	0.115144	0.253094	0.800196	0.902917
ENSMUSG00000003206	Ebi3	Epstein-Barr virus induced gene 3 [Source:MGI Symbol;Acc:MGI:1354171]	250.217	0.402872	0.265443	1.51773	0.129082	0.335519
ENSMUSG00000003208	Yju2	YJU2 splicing factor [Source:MGI Symbol;Acc:MGI:1920136]	363.1	0.305817	0.169052	1.80902	0.0704486	0.240246
ENSMUSG00000003226	Ranbp2	RAN binding protein 2 [Source:MGI Symbol;Acc:MGI:894323]	2735.92	0.696751	0.264305	2.63616	0.00838504	0.074481
ENSMUSG00000003227	Edar	ectodysplasin-A receptor [Source:MGI Symbol;Acc:MGI:1343498]	0.586768	2.40718	2.46814	0.975301	0.329411	NA
ENSMUSG00000003228	Grk5	G protein-coupled receptor kinase 5 [Source:MGI Symbol;Acc:MGI:109161]	374.274	0.0855931	0.23049	0.371352	0.710375	0.850075
ENSMUSG00000003233	Dvl3	dishevelled segment polarity protein 3 [Source:MGI Symbol;Acc:MGI:108100]	1136.65	0.0123568	0.306278	0.0403452	0.967818	0.98417
ENSMUSG00000003234	Abcf3	ATP-binding cassette, sub-family F (GCN20), member 3 [Source:MGI Symbol;Acc:MGI:1351656]	1217.51	0.00177955	0.138078	0.012888	0.989717	0.994783
ENSMUSG00000003235	Eif2b5	eukaryotic translation initiation factor 2B, subunit 5 epsilon [Source:MGI Symbol;Acc:MGI:2446176]	1948.93	-0.146602	0.121379	-1.2078	0.227123	0.45865
ENSMUSG00000003269	Cyth2	cytohesin 2 [Source:MGI Symbol;Acc:MGI:1334255]	2405.32	-0.489349	0.245878	-1.99021	0.0465675	0.192138
ENSMUSG00000003271	Sult2b1	sulfotransferase family, cytosolic, 2B, member 1 [Source:MGI Symbol;Acc:MGI:1926342]	271.89	-0.257264	0.321036	-0.801357	0.422925	0.647521
ENSMUSG00000003273	Car11	carbonic anhydrase 11 [Source:MGI Symbol;Acc:MGI:1336193]	43.5636	-0.311926	0.406293	-0.767736	0.442644	0.663305
ENSMUSG00000003282	Plag1	pleiomorphic adenoma gene 1 [Source:MGI Symbol;Acc:MGI:1891916]	32.2344	0.500856	0.573604	0.873173	0.382569	0.611287
ENSMUSG00000003283	Hck	hemopoietic cell kinase [Source:MGI Symbol;Acc:MGI:96052]	1250.73	0.671088	0.262248	2.55898	0.010498	0.0844221
ENSMUSG00000003299	Mrpl4	mitochondrial ribosomal protein L4 [Source:MGI Symbol;Acc:MGI:2137210]	985.023	-0.429426	0.197181	-2.17783	0.0294189	0.147556
ENSMUSG00000003308	Keap1	kelch-like ECH-associated protein 1 [Source:MGI Symbol;Acc:MGI:1858732]	2070.28	0.290065	0.17764	1.63288	0.102494	0.296046
ENSMUSG00000003309	Ap1m2	adaptor protein complex AP-1, mu 2 subunit [Source:MGI Symbol;Acc:MGI:1336974]	12.8434	0.0467869	0.896272	0.0522017	0.958368	0.980097
ENSMUSG00000003316	Glg1	golgi apparatus protein 1 [Source:MGI Symbol;Acc:MGI:104967]	5173.9	0.411609	0.333796	1.23312	0.217532	0.447125
ENSMUSG00000003341	Atp8b3	ATPase, class I, type 8B, member 3 [Source:MGI Symbol;Acc:MGI:1914581]	3.62074	0.0347231	0.950487	0.0365319	0.970858	NA
ENSMUSG00000003344	Btbd2	BTB (POZ) domain containing 2 [Source:MGI Symbol;Acc:MGI:1933831]	1028.96	0.0863173	0.20824	0.414508	0.678502	0.831553
ENSMUSG00000003345	Csnk1g2	casein kinase 1, gamma 2 [Source:MGI Symbol;Acc:MGI:1920014]	4216.15	-0.241249	0.184113	-1.31033	0.190084	0.415882
ENSMUSG00000003346	Abhd17a	abhydrolase domain containing 17A [Source:MGI Symbol;Acc:MGI:106388]	1999.68	-0.49186	0.25665	-1.91647	0.0553059	0.210372
ENSMUSG00000003348	Mob3a	MOB kinase activator 3A [Source:MGI Symbol;Acc:MGI:3050117]	1685.08	0.188269	0.121181	1.55362	0.120276	0.32128
ENSMUSG00000003352	Cacnb3	calcium channel, voltage-dependent, beta 3 subunit [Source:MGI Symbol;Acc:MGI:103307]	1888.12	-0.0357011	0.222202	-0.160669	0.872354	0.939614
ENSMUSG00000003354	Ccdc65	coiled-coil domain containing 65 [Source:MGI Symbol;Acc:MGI:2146001]	14.6869	-0.247939	0.411644	-0.602315	0.546964	0.745052
ENSMUSG00000003355	Fkbp11	FK506 binding protein 11 [Source:MGI Symbol;Acc:MGI:1913370]	639.026	-0.758724	0.304605	-2.49085	0.0127438	0.0928637
ENSMUSG00000003360	Ddx23	DEAD box helicase 23 [Source:MGI Symbol;Acc:MGI:1921601]	2681.57	0.0212624	0.190905	0.111377	0.911318	0.959124
ENSMUSG00000003363	Pld3	phospholipase D family, member 3 [Source:MGI Symbol;Acc:MGI:1333782]	2581.95	0.343257	0.190129	1.80539	0.0710131	0.241106
ENSMUSG00000003378	Grik5	glutamate receptor, ionotropic, kainate 5 (gamma 2) [Source:MGI Symbol;Acc:MGI:95818]	570.405	0.615825	0.426498	1.44391	0.148764	0.364161
ENSMUSG00000003379	Cd79a	CD79A antigen (immunoglobulin-associated alpha) [Source:MGI Symbol;Acc:MGI:101774]	320.767	2.6526	0.450076	5.89367	3.7772e-09	3.18281e-06
ENSMUSG00000003380	Rabac1	Rab acceptor 1 (prenylated) [Source:MGI Symbol;Acc:MGI:1201692]	2433.23	-0.745871	0.332692	-2.24193	0.0249661	0.134698
ENSMUSG00000003382	Etv3	ets variant 3 [Source:MGI Symbol;Acc:MGI:1350926]	1252.2	0.409248	0.254792	1.6062	0.108229	0.304963
ENSMUSG00000003402	Prkcsh	protein kinase C substrate 80K-H [Source:MGI Symbol;Acc:MGI:107877]	3976.98	-0.00282019	0.222388	-0.0126814	0.989882	0.994873
ENSMUSG00000003410	Elavl3	ELAV like RNA binding protein 3 [Source:MGI Symbol;Acc:MGI:109157]	0.324839	-2.14827	3.11224	-0.690264	0.490028	NA
ENSMUSG00000003411	Rab3b	RAB3B, member RAS oncogene family [Source:MGI Symbol;Acc:MGI:1917158]	66.5299	0.252501	0.316982	0.796578	0.425696	0.649454
ENSMUSG00000003418	St8sia6	ST8 alpha-N-acetyl-neuraminide alpha-2,8-sialyltransferase 6 [Source:MGI Symbol;Acc:MGI:2386797]	55.1478	0.893228	0.438381	2.03756	0.041594	0.179402
ENSMUSG00000003421	Nosip	nitric oxide synthase interacting protein [Source:MGI Symbol;Acc:MGI:1913644]	1030.38	0.0319454	0.13217	0.2417	0.809013	0.907233
ENSMUSG00000003423	Pih1d1	PIH1 domain containing 1 [Source:MGI Symbol;Acc:MGI:1916095]	941.35	-0.491531	0.258494	-1.90152	0.0572337	0.213928
ENSMUSG00000003429	Rps11	ribosomal protein S11 [Source:MGI Symbol;Acc:MGI:1351329]	18067.7	-0.457812	0.361012	-1.26814	0.20475	0.431765
ENSMUSG00000003435	Supt5	suppressor of Ty 5, DSIF elongation factor subunit [Source:MGI Symbol;Acc:MGI:1202400]	3085.99	0.247836	0.190277	1.3025	0.192746	0.418448
ENSMUSG00000003436	Dll3	delta like canonical Notch ligand 3 [Source:MGI Symbol;Acc:MGI:1096877]	0.450936	1.24488	2.73078	0.45587	0.648483	NA
ENSMUSG00000003437	Paf1	Paf1, RNA polymerase II complex component [Source:MGI Symbol;Acc:MGI:1923988]	1173.2	0.209728	0.145192	1.44449	0.148602	0.36386
ENSMUSG00000003438	Timm50	translocase of inner mitochondrial membrane 50 [Source:MGI Symbol;Acc:MGI:1913775]	1262.79	-0.464984	0.2128	-2.18507	0.0288834	0.145777
ENSMUSG00000003444	Med29	mediator complex subunit 29 [Source:MGI Symbol;Acc:MGI:1914474]	494.766	-0.79973	0.302771	-2.64137	0.00825719	0.0738763
ENSMUSG00000003452	Bicd1	BICD cargo adaptor 1 [Source:MGI Symbol;Acc:MGI:1101760]	383.353	0.288928	0.316972	0.911526	0.362018	0.593324
ENSMUSG00000003458	Ncstn	nicastrin [Source:MGI Symbol;Acc:MGI:1891700]	3695.69	0.333098	0.290886	1.14511	0.252162	0.486226
ENSMUSG00000003464	Pex19	peroxisomal biogenesis factor 19 [Source:MGI Symbol;Acc:MGI:1334458]	2020.85	0.00782563	0.146807	0.0533054	0.957489	0.979684
ENSMUSG00000003469	Phyhip	phytanoyl-CoA hydroxylase interacting protein [Source:MGI Symbol;Acc:MGI:1860417]	16.3863	0.967667	0.690745	1.4009	0.161243	0.381168
ENSMUSG00000003476	Crhr2	corticotropin releasing hormone receptor 2 [Source:MGI Symbol;Acc:MGI:894312]	2.90248	1.06721	1.04063	1.02554	0.305109	NA
ENSMUSG00000003477	Inmt	indolethylamine N-methyltransferase [Source:MGI Symbol;Acc:MGI:102963]	23.328	1.19516	0.765242	1.56181	0.118333	0.318198
ENSMUSG00000003484	Cyp4f18	cytochrome P450, family 4, subfamily f, polypeptide 18 [Source:MGI Symbol;Acc:MGI:1919304]	768.661	0.426429	0.277014	1.53938	0.123712	0.327359
ENSMUSG00000003500	Impdh1	inosine monophosphate dehydrogenase 1 [Source:MGI Symbol;Acc:MGI:96567]	1209.86	-0.0879635	0.170514	-0.515873	0.605943	0.78432
ENSMUSG00000003505	Psg18	pregnancy specific glycoprotein 18 [Source:MGI Symbol;Acc:MGI:1347251]	0	NA	NA	NA	NA	NA
ENSMUSG00000003526	Prodh	proline dehydrogenase [Source:MGI Symbol;Acc:MGI:97770]	388.877	0.105522	0.302667	0.34864	0.727359	0.860548
ENSMUSG00000003527	Ess2	ess-2 splicing factor [Source:MGI Symbol;Acc:MGI:107854]	778.744	0.0551711	0.152858	0.36093	0.718152	0.85498
ENSMUSG00000003528	Slc25a1	solute carrier family 25 (mitochondrial carrier, citrate transporter), member 1 [Source:MGI Symbol;Acc:MGI:1345283]	2823.21	-0.395864	0.19899	-1.98936	0.0466611	0.192351
ENSMUSG00000003531	Dgcr6	DiGeorge syndrome critical region gene 6 [Source:MGI Symbol;Acc:MGI:1202877]	668.814	-0.770385	0.333707	-2.30857	0.0209675	0.122192
ENSMUSG00000003534	Ddr1	discoidin domain receptor family, member 1 [Source:MGI Symbol;Acc:MGI:99216]	3607.88	0.606462	0.210638	2.87917	0.00398722	0.0497728
ENSMUSG00000003541	Ier3	immediate early response 3 [Source:MGI Symbol;Acc:MGI:104814]	2301.01	-0.519984	0.373849	-1.39089	0.164258	0.38525
ENSMUSG00000003545	Fosb	FBJ osteosarcoma oncogene B [Source:MGI Symbol;Acc:MGI:95575]	115.229	0.0851937	0.314605	0.270796	0.786548	0.895971
ENSMUSG00000003546	Klc4	kinesin light chain 4 [Source:MGI Symbol;Acc:MGI:1922014]	1283.16	0.139768	0.194617	0.718168	0.472654	0.68609
ENSMUSG00000003549	Ercc1	excision repair cross-complementing rodent repair deficiency, complementation group 1 [Source:MGI Symbol;Acc:MGI:95412]	727.766	-0.564794	0.288286	-1.95915	0.0500955	0.200265
ENSMUSG00000003555	Cyp17a1	cytochrome P450, family 17, subfamily a, polypeptide 1 [Source:MGI Symbol;Acc:MGI:88586]	0.0940449	-0.848691	3.14975	-0.269447	0.787586	NA
ENSMUSG00000003559	As3mt	arsenite methyltransferase [Source:MGI Symbol;Acc:MGI:1929882]	699.136	-0.422706	0.198063	-2.1342	0.0328267	0.157572
ENSMUSG00000003573	Homer3	homer scaffolding protein 3 [Source:MGI Symbol;Acc:MGI:1347359]	1153.36	-0.415103	0.225435	-1.84134	0.0655713	0.230364
ENSMUSG00000003575	Crtc1	CREB regulated transcription coactivator 1 [Source:MGI Symbol;Acc:MGI:2142523]	495.886	-0.0985589	0.303717	-0.324509	0.745553	0.871221
ENSMUSG00000003581	Rnf215	ring finger protein 215 [Source:MGI Symbol;Acc:MGI:1918923]	514.508	-0.124223	0.162801	-0.763035	0.445442	0.665132
ENSMUSG00000003585	Sec14l2	SEC14-like lipid binding 2 [Source:MGI Symbol;Acc:MGI:1915065]	128.946	1.22651	0.313293	3.9149	9.04408e-05	0.0058215
ENSMUSG00000003604	Aven	apoptosis, caspase activation inhibitor [Source:MGI Symbol;Acc:MGI:1921518]	458.421	-0.543112	0.245694	-2.21052	0.0270689	0.141035
ENSMUSG00000003617	Cp	ceruloplasmin [Source:MGI Symbol;Acc:MGI:88476]	14244.7	0.431984	0.465816	0.927372	0.353733	0.585492
ENSMUSG00000003623	Crot	carnitine O-octanoyltransferase [Source:MGI Symbol;Acc:MGI:1921364]	1749.06	-0.28225	0.316529	-0.891703	0.372552	0.602545
ENSMUSG00000003644	Rps6ka1	ribosomal protein S6 kinase polypeptide 1 [Source:MGI Symbol;Acc:MGI:104558]	2388.73	0.438788	0.258292	1.6988	0.0893566	0.274845
ENSMUSG00000003657	Calb2	calbindin 2 [Source:MGI Symbol;Acc:MGI:101914]	3.72056	0.219422	1.40838	0.155798	0.876193	NA
ENSMUSG00000003660	Snrnp200	small nuclear ribonucleoprotein 200 (U5) [Source:MGI Symbol;Acc:MGI:2444401]	2496.42	0.276795	0.250482	1.10505	0.269138	0.504116
ENSMUSG00000003662	Ciao1	cytosolic iron-sulfur protein assembly 1 [Source:MGI Symbol;Acc:MGI:1346998]	1084.54	-0.191389	0.136559	-1.40151	0.161061	0.381065
ENSMUSG00000003665	Has1	hyaluronan synthase 1 [Source:MGI Symbol;Acc:MGI:106590]	22.3506	0.585748	0.454832	1.28783	0.197804	0.424261
ENSMUSG00000003680	Taf6l	TATA-box binding protein associated factor 6 like [Source:MGI Symbol;Acc:MGI:2444957]	1437.91	-0.582193	0.195828	-2.97297	0.00294931	0.0422594
ENSMUSG00000003721	Insig2	insulin induced gene 2 [Source:MGI Symbol;Acc:MGI:1920249]	923.966	0.023691	0.163154	0.145206	0.884548	0.944958
ENSMUSG00000003731	Kpna6	karyopherin (importin) alpha 6 [Source:MGI Symbol;Acc:MGI:1100836]	1120.22	0.394368	0.243279	1.62106	0.105006	0.29966
ENSMUSG00000003746	Man1a	mannosidase 1, alpha [Source:MGI Symbol;Acc:MGI:104677]	2298.55	0.925895	0.246487	3.75636	0.000172402	0.00836058
ENSMUSG00000003778	Brd8	bromodomain containing 8 [Source:MGI Symbol;Acc:MGI:1925906]	1496.46	0.0627123	0.165177	0.379667	0.704193	0.846584
ENSMUSG00000003779	Kif20a	kinesin family member 20A [Source:MGI Symbol;Acc:MGI:1201682]	1371.07	0.164139	0.223205	0.735374	0.462112	0.677226
ENSMUSG00000003808	Farsa	phenylalanyl-tRNA synthetase, alpha subunit [Source:MGI Symbol;Acc:MGI:1913840]	1459.94	-0.377616	0.133399	-2.83072	0.00464431	0.0545696
ENSMUSG00000003809	Gcdh	glutaryl-Coenzyme A dehydrogenase [Source:MGI Symbol;Acc:MGI:104541]	619.076	-0.559579	0.221684	-2.52422	0.0115955	0.0886791
ENSMUSG00000003810	Mast2	microtubule associated serine/threonine kinase 2 [Source:MGI Symbol;Acc:MGI:894676]	2272.86	0.33924	0.274052	1.23787	0.215764	0.444919
ENSMUSG00000003812	Dnase2a	deoxyribonuclease II alpha [Source:MGI Symbol;Acc:MGI:1329019]	1181.14	-0.261455	0.196439	-1.33097	0.183199	0.408141
ENSMUSG00000003813	Rad23a	RAD23 homolog A, nucleotide excision repair protein [Source:MGI Symbol;Acc:MGI:105126]	1839.08	-0.527981	0.200058	-2.63914	0.00831178	0.0741133
ENSMUSG00000003814	Calr	calreticulin [Source:MGI Symbol;Acc:MGI:88252]	21990.1	0.150705	0.259483	0.580789	0.561383	0.755164
ENSMUSG00000003824	Syce2	synaptonemal complex central element protein 2 [Source:MGI Symbol;Acc:MGI:1919096]	309.395	-0.81994	0.389015	-2.10773	0.0350541	0.163514
ENSMUSG00000003847	Nfat5	nuclear factor of activated T cells 5 [Source:MGI Symbol;Acc:MGI:1859333]	2251.35	0.190202	0.341434	0.55707	0.57748	0.764666
ENSMUSG00000003848	Nob1	NIN1/RPN12 binding protein 1 homolog [Source:MGI Symbol;Acc:MGI:1914869]	1269.87	-0.41847	0.194569	-2.15075	0.0314957	0.153407
ENSMUSG00000003849	Nqo1	NAD(P)H dehydrogenase, quinone 1 [Source:MGI Symbol;Acc:MGI:103187]	34.2624	-0.4155	0.285918	-1.45322	0.146163	0.3607
ENSMUSG00000003863	Ppfia3	protein tyrosine phosphatase, receptor type, f polypeptide (PTPRF), interacting protein (liprin), alpha 3 [Source:MGI Symbol;Acc:MGI:1924037]	15.0387	-0.0425125	0.517826	-0.082098	0.934569	0.970588
ENSMUSG00000003865	Gys1	glycogen synthase 1, muscle [Source:MGI Symbol;Acc:MGI:101805]	931.2	0.116732	0.131555	0.887322	0.374905	0.604309
ENSMUSG00000003868	Ruvbl2	RuvB-like protein 2 [Source:MGI Symbol;Acc:MGI:1342299]	1642.1	-0.210388	0.18464	-1.13945	0.254517	0.488633
ENSMUSG00000003872	Lin7b	lin-7 homolog B (C. elegans) [Source:MGI Symbol;Acc:MGI:1330858]	2.16153	-1.08475	1.17778	-0.921012	0.357044	NA
ENSMUSG00000003873	Bax	BCL2-associated X protein [Source:MGI Symbol;Acc:MGI:99702]	939.078	-0.612974	0.307469	-1.99361	0.0461948	0.191408
ENSMUSG00000003882	Il7r	interleukin 7 receptor [Source:MGI Symbol;Acc:MGI:96562]	357.985	-0.304261	0.411457	-0.739472	0.459621	0.675743
ENSMUSG00000003923	Tfam	transcription factor A, mitochondrial [Source:MGI Symbol;Acc:MGI:107810]	991.117	-0.103085	0.186498	-0.552738	0.580443	0.766509
ENSMUSG00000003929	Zfp81	zinc finger protein 81 [Source:MGI Symbol;Acc:MGI:1890752]	247.163	0.227527	0.211024	1.0782	0.280943	0.515656
ENSMUSG00000003934	Efnb3	ephrin B3 [Source:MGI Symbol;Acc:MGI:109196]	40.1688	-0.493164	0.393644	-1.25282	0.210272	0.438521
ENSMUSG00000003948	Mmd	monocyte to macrophage differentiation-associated [Source:MGI Symbol;Acc:MGI:1914718]	2252.7	-0.567096	0.39462	-1.43707	0.150699	0.366776
ENSMUSG00000003949	Hlf	hepatic leukemia factor [Source:MGI Symbol;Acc:MGI:96108]	14.6386	0.556709	0.399923	1.39204	0.16391	0.38495
ENSMUSG00000003955	Fam162a	family with sequence similarity 162, member A [Source:MGI Symbol;Acc:MGI:1917436]	2705.03	-1.38095	0.401234	-3.44177	0.000577927	0.0171144
ENSMUSG00000003970	Rpl8	ribosomal protein L8 [Source:MGI Symbol;Acc:MGI:1350927]	37867	-1.03333	0.326449	-3.16535	0.00154894	0.0296023
ENSMUSG00000003974	Grm3	glutamate receptor, metabotropic 3 [Source:MGI Symbol;Acc:MGI:1351340]	0.23117	1.14068	3.14694	0.362473	0.716999	NA
ENSMUSG00000003992	Ssbp2	single-stranded DNA binding protein 2 [Source:MGI Symbol;Acc:MGI:1914220]	403.937	0.862838	0.218179	3.95472	7.66239e-05	0.00524872
ENSMUSG00000004018	Fancl	Fanconi anemia, complementation group L [Source:MGI Symbol;Acc:MGI:1914280]	301.83	-0.451667	0.174861	-2.583	0.00979456	0.0812764
ENSMUSG00000004031	Brinp2	bone morphogenic protein/retinoic acid inducible neural-specific 2 [Source:MGI Symbol;Acc:MGI:2443333]	0.692755	1.93959	2.52924	0.766868	0.44316	NA
ENSMUSG00000004032	Gstm5	glutathione S-transferase, mu 5 [Source:MGI Symbol;Acc:MGI:1309466]	1029.95	-0.175055	0.350055	-0.500079	0.617019	0.791633
ENSMUSG00000004035	Gstm7	glutathione S-transferase, mu 7 [Source:MGI Symbol;Acc:MGI:1915562]	62.5369	-0.384147	0.583431	-0.658427	0.510264	0.716503
ENSMUSG00000004038	Gstm3	glutathione S-transferase, mu 3 [Source:MGI Symbol;Acc:MGI:106026]	12.1238	-0.24412	0.806009	-0.302875	0.761985	0.881643
ENSMUSG00000004040	Stat3	signal transducer and activator of transcription 3 [Source:MGI Symbol;Acc:MGI:103038]	4241.69	0.371557	0.263896	1.40797	0.15914	0.378435
ENSMUSG00000004043	Stat5a	signal transducer and activator of transcription 5A [Source:MGI Symbol;Acc:MGI:103036]	497.526	0.272626	0.245847	1.10892	0.267463	0.50281
ENSMUSG00000004044	Cavin1	caveolae associated 1 [Source:MGI Symbol;Acc:MGI:1277968]	8133.7	-0.254461	0.198932	-1.27913	0.20085	0.427746
ENSMUSG00000004054	Map3k11	mitogen-activated protein kinase kinase kinase 11 [Source:MGI Symbol;Acc:MGI:1346880]	2149.28	0.177495	0.151102	1.17467	0.240126	0.473811
ENSMUSG00000004056	Akt2	thymoma viral proto-oncogene 2 [Source:MGI Symbol;Acc:MGI:104874]	2244.08	0.244937	0.146436	1.67265	0.0943965	0.282839
ENSMUSG00000004069	Dnaja3	DnaJ heat shock protein family (Hsp40) member A3 [Source:MGI Symbol;Acc:MGI:1933786]	1343.04	-0.0261825	0.140101	-0.186882	0.851753	0.928266
ENSMUSG00000004070	Hmox2	heme oxygenase 2 [Source:MGI Symbol;Acc:MGI:109373]	1843.67	-0.310106	0.229393	-1.35185	0.176422	0.400666
ENSMUSG00000004071	Cdip1	cell death inducing Trp53 target 1 [Source:MGI Symbol;Acc:MGI:1913876]	855.476	-0.179445	0.176267	-1.01803	0.308662	0.542967
ENSMUSG00000004085	Map3k20	mitogen-activated protein kinase kinase kinase 20 [Source:MGI Symbol;Acc:MGI:2443258]	318.819	-0.0201459	0.216387	-0.093101	0.925823	0.965952
ENSMUSG00000004096	Cwc15	CWC15 spliceosome-associated protein [Source:MGI Symbol;Acc:MGI:1913320]	2811.43	-0.509928	0.228145	-2.23511	0.0254103	0.135818
ENSMUSG00000004098	Col5a3	collagen, type V, alpha 3 [Source:MGI Symbol;Acc:MGI:1858212]	1103.92	0.468243	0.391329	1.19654	0.231485	0.464121
ENSMUSG00000004099	Dnmt1	DNA methyltransferase (cytosine-5) 1 [Source:MGI Symbol;Acc:MGI:94912]	2167.16	0.328622	0.328843	0.999328	0.317636	0.551365
ENSMUSG00000004100	Ppan	peter pan homolog [Source:MGI Symbol;Acc:MGI:2178445]	1291.04	-0.596947	0.211917	-2.81689	0.0048491	0.0555974
ENSMUSG00000004105	Angptl2	angiopoietin-like 2 [Source:MGI Symbol;Acc:MGI:1347002]	1174.31	0.679713	0.303583	2.23897	0.0251578	0.135312
ENSMUSG00000004110	Cacna1e	calcium channel, voltage-dependent, R type, alpha 1E subunit [Source:MGI Symbol;Acc:MGI:106217]	18.2908	1.76497	0.508732	3.46934	0.000521741	0.0160398
ENSMUSG00000004113	Cacna1b	calcium channel, voltage-dependent, N type, alpha 1B subunit [Source:MGI Symbol;Acc:MGI:88296]	9.47472	1.04037	0.679177	1.53181	0.125569	0.330465
ENSMUSG00000004127	Trmt10a	tRNA methyltransferase 10A [Source:MGI Symbol;Acc:MGI:1920421]	329.289	-0.352699	0.171576	-2.05564	0.0398175	0.174997
ENSMUSG00000004151	Etv1	ets variant 1 [Source:MGI Symbol;Acc:MGI:99254]	111.865	0.662784	0.327852	2.0216	0.043218	0.184051
ENSMUSG00000004187	Kifc2	kinesin family member C2 [Source:MGI Symbol;Acc:MGI:109187]	93.391	0.0778358	0.318602	0.244304	0.806995	0.906465
ENSMUSG00000004207	Psap	prosaposin [Source:MGI Symbol;Acc:MGI:97783]	52662.7	0.813988	0.292313	2.78465	0.00535856	0.057855
ENSMUSG00000004221	Ikbkg	inhibitor of kappaB kinase gamma [Source:MGI Symbol;Acc:MGI:1338074]	1679.62	0.116141	0.203299	0.571284	0.567807	0.758577
ENSMUSG00000004231	Pax2	paired box 2 [Source:MGI Symbol;Acc:MGI:97486]	217.267	2.01719	1.24276	1.62315	0.104557	0.299058
ENSMUSG00000004233	Wars2	tryptophanyl tRNA synthetase 2 (mitochondrial) [Source:MGI Symbol;Acc:MGI:1917810]	357.288	-0.275013	0.235551	-1.16753	0.242996	0.476987
ENSMUSG00000004263	Atn1	atrophin 1 [Source:MGI Symbol;Acc:MGI:104725]	381.566	-0.501588	0.374753	-1.33845	0.18075	0.405353
ENSMUSG00000004264	Phb2	prohibitin 2 [Source:MGI Symbol;Acc:MGI:102520]	7007.72	-0.835283	0.218012	-3.83135	0.00012744	0.00712268
ENSMUSG00000004266	Ptpn6	protein tyrosine phosphatase, non-receptor type 6 [Source:MGI Symbol;Acc:MGI:96055]	2948.1	0.548325	0.243162	2.25498	0.0241347	0.132291
ENSMUSG00000004267	Eno2	enolase 2, gamma neuronal [Source:MGI Symbol;Acc:MGI:95394]	83.8379	-0.49406	0.338878	-1.45793	0.14486	0.358648
ENSMUSG00000004268	Emg1	EMG1 N1-specific pseudouridine methyltransferase [Source:MGI Symbol;Acc:MGI:1315195]	3198.03	-1.30379	0.337198	-3.86656	0.000110383	0.00653766
ENSMUSG00000004270	Lpcat3	lysophosphatidylcholine acyltransferase 3 [Source:MGI Symbol;Acc:MGI:1315211]	2004.97	-0.324828	0.21669	-1.49905	0.133861	0.342421
ENSMUSG00000004285	Atp6v1f	ATPase, H+ transporting, lysosomal V1 subunit F [Source:MGI Symbol;Acc:MGI:1913394]	3274.65	-0.859894	0.333958	-2.57486	0.0100281	0.0823667
ENSMUSG00000004296	Il12b	interleukin 12b [Source:MGI Symbol;Acc:MGI:96540]	48.9338	0.392604	0.505937	0.775992	0.437753	0.659655
ENSMUSG00000004317	Clcn5	chloride channel, voltage-sensitive 5 [Source:MGI Symbol;Acc:MGI:99486]	1350.74	0.846648	0.301504	2.80808	0.00498377	0.0562352
ENSMUSG00000004319	Clcn3	chloride channel, voltage-sensitive 3 [Source:MGI Symbol;Acc:MGI:103555]	1701.25	-0.180604	0.27862	-0.648208	0.51685	0.721054
ENSMUSG00000004328	Hif3a	hypoxia inducible factor 3, alpha subunit [Source:MGI Symbol;Acc:MGI:1859778]	31.6452	0.363436	0.817432	0.444607	0.656604	0.817473
ENSMUSG00000004341	Gpx6	glutathione peroxidase 6 [Source:MGI Symbol;Acc:MGI:1922762]	0	NA	NA	NA	NA	NA
ENSMUSG00000004347	Pde1c	phosphodiesterase 1C [Source:MGI Symbol;Acc:MGI:108413]	14.3212	1.35328	0.635864	2.12825	0.0333167	0.159138
ENSMUSG00000004356	Utp20	UTP20 small subunit processome component [Source:MGI Symbol;Acc:MGI:1917933]	764.224	0.277919	0.254152	1.09352	0.274167	0.509168
ENSMUSG00000004359	Spic	Spi-C transcription factor (Spi-1/PU.1 related) [Source:MGI Symbol;Acc:MGI:1341168]	70.2114	0.336743	0.286045	1.17724	0.239101	0.472793
ENSMUSG00000004360	9330159F19Rik	RIKEN cDNA 9330159F19 gene [Source:MGI Symbol;Acc:MGI:3036239]	15.243	2.56449	0.683625	3.75131	0.000175915	0.00844509
ENSMUSG00000004364	Cul3	cullin 3 [Source:MGI Symbol;Acc:MGI:1347360]	3570.95	0.279781	0.170054	1.64524	0.0999198	0.291933
ENSMUSG00000004366	Sst	somatostatin [Source:MGI Symbol;Acc:MGI:98326]	7.76538	-2.03461	2.56188	-0.794187	NA	NA
ENSMUSG00000004371	Il11	interleukin 11 [Source:MGI Symbol;Acc:MGI:107613]	132.434	-0.899774	0.526195	-1.70996	0.0872727	0.271623
ENSMUSG00000004383	Large1	LARGE xylosyl- and glucuronyltransferase 1 [Source:MGI Symbol;Acc:MGI:1342270]	731.645	0.579126	0.198984	2.91041	0.00360949	0.0472214
ENSMUSG00000004393	Ddx56	DEAD box helicase 56 [Source:MGI Symbol;Acc:MGI:1277172]	1282.72	-0.554096	0.121162	-4.57317	4.8039e-06	0.000733623
ENSMUSG00000004394	Tmed4	transmembrane p24 trafficking protein 4 [Source:MGI Symbol;Acc:MGI:1915070]	2406.45	-0.281262	0.16548	-1.69968	0.0891913	0.274624
ENSMUSG00000004415	Col26a1	collagen, type XXVI, alpha 1 [Source:MGI Symbol;Acc:MGI:2155345]	13.4559	-0.0801426	1.51701	-0.0528295	NA	NA
ENSMUSG00000004446	Bid	BH3 interacting domain death agonist [Source:MGI Symbol;Acc:MGI:108093]	1240.75	0.173201	0.187762	0.922452	0.356293	0.588101
ENSMUSG00000004451	Ralb	v-ral simian leukemia viral oncogene B [Source:MGI Symbol;Acc:MGI:1927244]	2884.17	-0.1322	0.175182	-0.754645	0.450462	0.668709
ENSMUSG00000004455	Ppp1cc	protein phosphatase 1 catalytic subunit gamma [Source:MGI Symbol;Acc:MGI:104872]	3651.58	0.0506527	0.227751	0.222404	0.823999	0.914674
ENSMUSG00000004460	Dnajb11	DnaJ heat shock protein family (Hsp40) member B11 [Source:MGI Symbol;Acc:MGI:1915088]	2529.59	0.156862	0.157959	0.993055	0.320683	0.554917
ENSMUSG00000004462	Tbccd1	TBCC domain containing 1 [Source:MGI Symbol;Acc:MGI:1917823]	382.933	-0.148899	0.208567	-0.713917	0.475278	0.688514
ENSMUSG00000004473	Clec11a	C-type lectin domain family 11, member a [Source:MGI Symbol;Acc:MGI:1298219]	794.618	0.573111	0.321506	1.78258	0.0746539	0.248565
ENSMUSG00000004500	Zfp324	zinc finger protein 324 [Source:MGI Symbol;Acc:MGI:2444641]	244.75	0.523336	0.262956	1.99021	0.0465679	0.192138
ENSMUSG00000004508	Gab2	growth factor receptor bound protein 2-associated protein 2 [Source:MGI Symbol;Acc:MGI:1333854]	1005.9	0.659442	0.188412	3.49999	0.000465269	0.0149224
ENSMUSG00000004530	Coro1c	coronin, actin binding protein 1C [Source:MGI Symbol;Acc:MGI:1345964]	3231.86	0.269745	0.164823	1.63658	0.101719	0.294773
ENSMUSG00000004535	Tax1bp1	Tax1 (human T cell leukemia virus type I) binding protein 1 [Source:MGI Symbol;Acc:MGI:1289308]	4813.1	0.182494	0.172992	1.05493	0.291457	0.52615
ENSMUSG00000004540	Psg17	pregnancy specific glycoprotein 17 [Source:MGI Symbol;Acc:MGI:1347250]	33.9695	-1.18954	0.389692	-3.05253	0.00226925	0.0366121
ENSMUSG00000004542	Psg19	pregnancy specific glycoprotein 19 [Source:MGI Symbol;Acc:MGI:1347252]	4.45233	-0.869152	0.819186	-1.06099	0.288692	0.523022
ENSMUSG00000004552	Ctse	cathepsin E [Source:MGI Symbol;Acc:MGI:107361]	6227.69	0.247726	0.542423	0.456702	0.647885	0.811684
ENSMUSG00000004558	Ndrg2	N-myc downstream regulated gene 2 [Source:MGI Symbol;Acc:MGI:1352498]	1297.34	0.0444322	0.253001	0.175621	0.860592	0.932962
ENSMUSG00000004561	Mettl17	methyltransferase like 17 [Source:MGI Symbol;Acc:MGI:1098577]	395.335	-0.666969	0.134001	-4.97735	6.44622e-07	0.000155195
ENSMUSG00000004562	Arhgef40	Rho guanine nucleotide exchange factor (GEF) 40 [Source:MGI Symbol;Acc:MGI:2685515]	2460.05	0.0845343	0.210825	0.400968	0.688444	0.837572
ENSMUSG00000004565	Pnpla6	patatin-like phospholipase domain containing 6 [Source:MGI Symbol;Acc:MGI:1354723]	1819.76	-0.543161	0.304604	-1.78317	0.074558	0.248321
ENSMUSG00000004567	Mcoln1	mucolipin 1 [Source:MGI Symbol;Acc:MGI:1890498]	1202.85	-0.520114	0.160245	-3.24574	0.00117145	0.0252871
ENSMUSG00000004568	Arhgef18	rho/rac guanine nucleotide exchange factor (GEF) 18 [Source:MGI Symbol;Acc:MGI:2142567]	1172.27	0.0175059	0.316228	0.0553585	0.955853	0.9792
ENSMUSG00000004591	Pkn2	protein kinase N2 [Source:MGI Symbol;Acc:MGI:109211]	2330.72	0.0101473	0.240498	0.0421927	0.966345	0.984016
ENSMUSG00000004609	Cd33	CD33 antigen [Source:MGI Symbol;Acc:MGI:99440]	967.004	0.618588	0.294089	2.10341	0.0354302	0.164687
ENSMUSG00000004610	Etfb	electron transferring flavoprotein, beta polypeptide [Source:MGI Symbol;Acc:MGI:106098]	133.586	-1.71818	0.385877	-4.45265	8.48166e-06	0.00109953
ENSMUSG00000004612	Nkg7	natural killer cell group 7 sequence [Source:MGI Symbol;Acc:MGI:1931250]	1368.24	-0.19266	0.387605	-0.497052	0.619153	0.792913
ENSMUSG00000004626	Stxbp2	syntaxin binding protein 2 [Source:MGI Symbol;Acc:MGI:107370]	3844.66	-0.42475	0.170462	-2.49176	0.0127111	0.0927724
ENSMUSG00000004630	Pcp2	Purkinje cell protein 2 (L7) [Source:MGI Symbol;Acc:MGI:97508]	0.365039	-2.13462	3.11291	-0.685732	0.492882	NA
ENSMUSG00000004631	Sgce	sarcoglycan, epsilon [Source:MGI Symbol;Acc:MGI:1329042]	239.254	0.373646	0.232738	1.60544	0.108398	0.30516
ENSMUSG00000004633	Chn2	chimerin 2 [Source:MGI Symbol;Acc:MGI:1917243]	1268.37	-0.154952	0.2383	-0.650238	0.515539	0.720043
ENSMUSG00000004637	Wwox	WW domain-containing oxidoreductase [Source:MGI Symbol;Acc:MGI:1931237]	258.309	0.0144128	0.227383	0.0633854	0.94946	0.975905
ENSMUSG00000004642	Slbp	stem-loop binding protein [Source:MGI Symbol;Acc:MGI:108402]	1383.4	-0.148058	0.187954	-0.787735	0.430852	0.654355
ENSMUSG00000004651	Tyr	tyrosinase [Source:MGI Symbol;Acc:MGI:98880]	0	NA	NA	NA	NA	NA
ENSMUSG00000004654	Ghrhr	growth hormone releasing hormone receptor [Source:MGI Symbol;Acc:MGI:95710]	0.455656	-2.59611	3.09217	-0.839576	0.401146	NA
ENSMUSG00000004655	Aqp1	aquaporin 1 [Source:MGI Symbol;Acc:MGI:103201]	3660.26	1.24349	0.437265	2.84379	0.00445797	0.0532144
ENSMUSG00000004661	Arid3b	AT rich interactive domain 3B (BRIGHT-like) [Source:MGI Symbol;Acc:MGI:1930768]	151.802	0.272904	0.244136	1.11784	0.263637	0.498654
ENSMUSG00000004665	Cnn2	calponin 2 [Source:MGI Symbol;Acc:MGI:105093]	5560.52	-0.138322	0.241756	-0.572153	0.567218	0.758282
ENSMUSG00000004667	Polr2e	polymerase (RNA) II (DNA directed) polypeptide E [Source:MGI Symbol;Acc:MGI:1913670]	2239.89	-0.532965	0.262892	-2.02732	0.0426302	0.182344
ENSMUSG00000004668	Abca13	ATP-binding cassette, sub-family A (ABC1), member 13 [Source:MGI Symbol;Acc:MGI:2388707]	39.3688	2.41198	0.479242	5.03291	4.83087e-07	0.000129789
ENSMUSG00000004677	Myo9b	myosin IXb [Source:MGI Symbol;Acc:MGI:106624]	2565.89	0.252124	0.211724	1.19081	0.233727	0.466917
ENSMUSG00000004698	Hdac9	histone deacetylase 9 [Source:MGI Symbol;Acc:MGI:1931221]	81.2137	0.507994	0.310558	1.63575	0.101893	0.295232
ENSMUSG00000004707	Ly9	lymphocyte antigen 9 [Source:MGI Symbol;Acc:MGI:96885]	484.415	0.782655	0.308823	2.53432	0.0112666	0.0872864
ENSMUSG00000004709	Cd244a	CD244 molecule A [Source:MGI Symbol;Acc:MGI:109294]	200.709	0.439745	0.311615	1.41118	0.158191	0.377322
ENSMUSG00000004730	Adgre1	adhesion G protein-coupled receptor E1 [Source:MGI Symbol;Acc:MGI:106912]	1975.96	0.693527	0.273532	2.53545	0.0112303	0.0872481
ENSMUSG00000004748	Mtfp1	mitochondrial fission process 1 [Source:MGI Symbol;Acc:MGI:1916686]	104.489	-0.069128	0.414682	-0.166701	0.867605	0.937276
ENSMUSG00000004768	Rab23	RAB23, member RAS oncogene family [Source:MGI Symbol;Acc:MGI:99833]	434.695	0.144675	0.186777	0.774585	0.438585	0.660298
ENSMUSG00000004771	Rab11a	RAB11A, member RAS oncogene family [Source:MGI Symbol;Acc:MGI:1858202]	2780.62	-0.393161	0.238348	-1.64952	0.0990404	0.290548
ENSMUSG00000004788	Eif2b2	eukaryotic translation initiation factor 2B, subunit 2 beta [Source:MGI Symbol;Acc:MGI:2145118]	1587.2	-0.550076	0.228448	-2.40788	0.0160453	0.105515
ENSMUSG00000004789	Dlst	dihydrolipoamide S-succinyltransferase (E2 component of 2-oxo-glutarate complex) [Source:MGI Symbol;Acc:MGI:1926170]	3717.86	0.0549005	0.157391	0.348816	0.727228	0.860493
ENSMUSG00000004791	Pgf	placental growth factor [Source:MGI Symbol;Acc:MGI:105095]	337.526	-0.799096	0.403046	-1.98264	0.0474072	0.194605
ENSMUSG00000004798	Ulk2	unc-51 like kinase 2 [Source:MGI Symbol;Acc:MGI:1352758]	1151.8	0.274241	0.186448	1.47087	0.141326	0.353326
ENSMUSG00000004814	Ccl24	chemokine (C-C motif) ligand 24 [Source:MGI Symbol;Acc:MGI:1928953]	902.816	-1.08314	0.605831	-1.78785	0.0738004	0.246818
ENSMUSG00000004815	Dgkq	diacylglycerol kinase, theta [Source:MGI Symbol;Acc:MGI:102918]	394.681	0.16964	0.249335	0.680367	0.496272	0.705297
ENSMUSG00000004837	Grap	GRB2-related adaptor protein [Source:MGI Symbol;Acc:MGI:1918770]	366.843	0.122409	0.266271	0.459718	0.645719	0.810175
ENSMUSG00000004842	Pou1f1	POU domain, class 1, transcription factor 1 [Source:MGI Symbol;Acc:MGI:97588]	0.088926	0.209272	3.14975	0.0664408	0.947027	NA
ENSMUSG00000004843	Chmp2b	charged multivesicular body protein 2B [Source:MGI Symbol;Acc:MGI:1916192]	2627.76	-0.272847	0.252463	-1.08074	0.279814	0.514654
ENSMUSG00000004846	Plod3	procollagen-lysine, 2-oxoglutarate 5-dioxygenase 3 [Source:MGI Symbol;Acc:MGI:1347008]	2604.83	0.20308	0.1852	1.09654	0.272841	0.507925
ENSMUSG00000004849	Ap1s1	adaptor protein complex AP-1, sigma 1 [Source:MGI Symbol;Acc:MGI:1098244]	4071.94	-0.626186	0.253968	-2.46561	0.0136779	0.096742
ENSMUSG00000004864	Mapk13	mitogen-activated protein kinase 13 [Source:MGI Symbol;Acc:MGI:1346864]	382.742	-0.120553	0.613607	-0.196466	0.844245	0.924634
ENSMUSG00000004865	Srpk1	serine/arginine-rich protein specific kinase 1 [Source:MGI Symbol;Acc:MGI:106908]	2385.55	-0.363602	0.148679	-2.44555	0.0144629	0.0993751
ENSMUSG00000004872	Pax3	paired box 3 [Source:MGI Symbol;Acc:MGI:97487]	28.6791	1.54618	1.72808	0.894739	0.370927	0.601041
ENSMUSG00000004880	Lbr	lamin B receptor [Source:MGI Symbol;Acc:MGI:2138281]	1597.81	0.542557	0.209984	2.5838	0.00977194	0.0812342
ENSMUSG00000004885	Crabp2	cellular retinoic acid binding protein II [Source:MGI Symbol;Acc:MGI:88491]	53.1903	-0.341382	0.5862	-0.582365	0.560321	0.754119
ENSMUSG00000004891	Nes	nestin [Source:MGI Symbol;Acc:MGI:101784]	1416.56	0.562414	0.490349	1.14697	0.251396	0.485254
ENSMUSG00000004892	Bcan	brevican [Source:MGI Symbol;Acc:MGI:1096385]	2.04206	0.940638	1.37187	0.68566	0.492928	NA
ENSMUSG00000004894	Hapln2	hyaluronan and proteoglycan link protein 2 [Source:MGI Symbol;Acc:MGI:2137300]	0.295251	0.565365	2.57338	0.219697	0.826107	NA
ENSMUSG00000004895	Prcc	papillary renal cell carcinoma (translocation-associated) [Source:MGI Symbol;Acc:MGI:2137738]	1712.38	-0.312967	0.139493	-2.2436	0.0248583	0.134468
ENSMUSG00000004896	Rrnad1	ribosomal RNA adenine dimethylase domain containing 1 [Source:MGI Symbol;Acc:MGI:2387197]	563.095	-0.463673	0.168129	-2.75784	0.00581844	0.0608017
ENSMUSG00000004897	Hdgf	heparin binding growth factor [Source:MGI Symbol;Acc:MGI:1194494]	14010.9	-0.258039	0.152056	-1.697	0.0896962	0.275707
ENSMUSG00000004902	Slc25a18	solute carrier family 25 (mitochondrial carrier), member 18 [Source:MGI Symbol;Acc:MGI:1919053]	0.0775806	0.209272	3.14975	0.0664408	0.947027	NA
ENSMUSG00000004929	Thop1	thimet oligopeptidase 1 [Source:MGI Symbol;Acc:MGI:1354165]	998.957	-0.308789	0.157233	-1.96389	0.0495427	0.199267
ENSMUSG00000004931	Apba3	amyloid beta (A4) precursor protein-binding, family A, member 3 [Source:MGI Symbol;Acc:MGI:1888527]	687.196	-0.171091	0.243676	-0.702123	0.482602	0.694118
ENSMUSG00000004933	Matk	megakaryocyte-associated tyrosine kinase [Source:MGI Symbol;Acc:MGI:99259]	302.848	-0.188549	0.317823	-0.593251	0.553013	0.748904
ENSMUSG00000004934	Pias4	protein inhibitor of activated STAT 4 [Source:MGI Symbol;Acc:MGI:2136940]	779.684	-0.179877	0.225496	-0.797694	0.425048	0.648949
ENSMUSG00000004936	Map2k1	mitogen-activated protein kinase kinase 1 [Source:MGI Symbol;Acc:MGI:1346866]	3152.41	0.114513	0.17922	0.638949	0.522856	0.725997
ENSMUSG00000004937	Sgta	small glutamine-rich tetratricopeptide repeat (TPR)-containing, alpha [Source:MGI Symbol;Acc:MGI:1098703]	2161.03	-0.0780552	0.119973	-0.650604	0.515302	0.719978
ENSMUSG00000004939	Nmrk2	nicotinamide riboside kinase 2 [Source:MGI Symbol;Acc:MGI:1916814]	0.0940449	-0.848691	3.14975	-0.269447	0.787586	NA
ENSMUSG00000004945	Tmem242	transmembrane protein 242 [Source:MGI Symbol;Acc:MGI:1917794]	1542.3	-0.532384	0.306029	-1.73965	0.0819201	0.261743
ENSMUSG00000004947	Dtx2	deltex 2, E3 ubiquitin ligase [Source:MGI Symbol;Acc:MGI:1921448]	548.319	-0.0505	0.187421	-0.269447	0.787585	0.896767
ENSMUSG00000004948	Zp3	zona pellucida glycoprotein 3 [Source:MGI Symbol;Acc:MGI:99215]	0.217153	-0.832181	3.1456	-0.264554	0.791353	NA
ENSMUSG00000004951	Hspb1	heat shock protein 1 [Source:MGI Symbol;Acc:MGI:96240]	743.17	-0.286794	0.358227	-0.800594	0.423367	0.647823
ENSMUSG00000004952	Rasa4	RAS p21 protein activator 4 [Source:MGI Symbol;Acc:MGI:1858600]	733.423	0.383177	0.256628	1.49312	0.135405	0.344343
ENSMUSG00000004961	Syt5	synaptotagmin V [Source:MGI Symbol;Acc:MGI:1926368]	12.4768	-0.202644	0.492726	-0.411271	0.680874	0.833138
ENSMUSG00000004980	Hnrnpa2b1	heterogeneous nuclear ribonucleoprotein A2/B1 [Source:MGI Symbol;Acc:MGI:104819]	24108.2	-0.0646352	0.169412	-0.381527	0.702812	0.845706
ENSMUSG00000004988	Fxyd4	FXYD domain-containing ion transport regulator 4 [Source:MGI Symbol;Acc:MGI:1889005]	1.4518	0.368171	1.77445	0.207484	0.835632	NA
ENSMUSG00000004994	Ccdc130	coiled-coil domain containing 130 [Source:MGI Symbol;Acc:MGI:1914986]	248.784	-0.489477	0.204245	-2.39651	0.0165519	0.107315
ENSMUSG00000004996	Mri1	methylthioribose-1-phosphate isomerase 1 [Source:MGI Symbol;Acc:MGI:1915123]	831.074	-0.911417	0.248366	-3.66965	0.00024288	0.0100278
ENSMUSG00000005034	Prkacb	protein kinase, cAMP dependent, catalytic, beta [Source:MGI Symbol;Acc:MGI:97594]	2761.02	0.343933	0.300469	1.14465	0.252353	0.486393
ENSMUSG00000005043	Sgsh	N-sulfoglucosamine sulfohydrolase (sulfamidase) [Source:MGI Symbol;Acc:MGI:1350341]	376.209	0.665291	0.299734	2.2196	0.0264456	0.139052
ENSMUSG00000005045	Chd5	chromodomain helicase DNA binding protein 5 [Source:MGI Symbol;Acc:MGI:3036258]	29.8955	-0.19901	0.433655	-0.458913	0.646297	0.810571
ENSMUSG00000005054	Cstb	cystatin B [Source:MGI Symbol;Acc:MGI:109514]	4645.19	-0.51788	0.341491	-1.51653	0.129386	0.335948
ENSMUSG00000005057	Sh2b2	SH2B adaptor protein 2 [Source:MGI Symbol;Acc:MGI:1345171]	191.531	0.253744	0.29043	0.873684	0.38229	0.611218
ENSMUSG00000005069	Pex5	peroxisomal biogenesis factor 5 [Source:MGI Symbol;Acc:MGI:1098808]	1194.17	-0.000207632	0.130691	-0.00158872	0.998732	0.999354
ENSMUSG00000005078	Jkamp	JNK1/MAPK8-associated membrane protein [Source:MGI Symbol;Acc:MGI:1915057]	1036.58	-0.480268	0.299207	-1.60514	0.108464	0.305299
ENSMUSG00000005087	Cd44	CD44 antigen [Source:MGI Symbol;Acc:MGI:88338]	8816.57	0.0335345	0.293953	0.114081	0.909174	0.958282
ENSMUSG00000005089	Slc1a2	solute carrier family 1 (glial high affinity glutamate transporter), member 2 [Source:MGI Symbol;Acc:MGI:101931]	81.1208	0.500387	0.420214	1.19079	0.233735	0.466917
ENSMUSG00000005102	Eif2ak4	eukaryotic translation initiation factor 2 alpha kinase 4 [Source:MGI Symbol;Acc:MGI:1353427]	545.248	0.343773	0.251029	1.36946	0.170856	0.39424
ENSMUSG00000005103	Wdr1	WD repeat domain 1 [Source:MGI Symbol;Acc:MGI:1337100]	7631.64	0.132107	0.154215	0.856641	0.391643	0.619795
ENSMUSG00000005107	Slc2a9	solute carrier family 2 (facilitated glucose transporter), member 9 [Source:MGI Symbol;Acc:MGI:2152844]	176.387	0.839017	0.258694	3.24328	0.0011816	0.0253124
ENSMUSG00000005124	Ccn4	cellular communication network factor 4 [Source:MGI Symbol;Acc:MGI:1197008]	817.965	0.484411	0.263739	1.83671	0.0662535	0.231868
ENSMUSG00000005125	Ndrg1	N-myc downstream regulated gene 1 [Source:MGI Symbol;Acc:MGI:1341799]	6330.35	0.394731	0.370285	1.06602	0.286415	0.521413
ENSMUSG00000005131	4930550C14Rik	RIKEN cDNA 4930550C14 gene [Source:MGI Symbol;Acc:MGI:1922561]	46.7234	-0.190581	0.299906	-0.635468	0.525123	0.728114
ENSMUSG00000005148	Klf5	Kruppel-like factor 5 [Source:MGI Symbol;Acc:MGI:1338056]	1445.42	-0.677062	0.33537	-2.01885	0.0435028	0.184833
ENSMUSG00000005161	Prdx2	peroxiredoxin 2 [Source:MGI Symbol;Acc:MGI:109486]	12646.4	-0.937943	0.341879	-2.74349	0.00607893	0.062226
ENSMUSG00000005198	Polr2a	polymerase (RNA) II (DNA directed) polypeptide A [Source:MGI Symbol;Acc:MGI:98086]	2818.5	0.446463	0.394572	1.13151	0.25784	0.492665
ENSMUSG00000005202	Shbg	sex hormone binding globulin [Source:MGI Symbol;Acc:MGI:98295]	0	NA	NA	NA	NA	NA
ENSMUSG00000005204	Senp3	SUMO/sentrin specific peptidase 3 [Source:MGI Symbol;Acc:MGI:2158736]	2024.15	-0.339415	0.181319	-1.87192	0.0612176	0.221301
ENSMUSG00000005220	Corin	corin, serine peptidase [Source:MGI Symbol;Acc:MGI:1349451]	0.738563	2.02936	2.11403	0.959953	0.337079	NA
ENSMUSG00000005225	Plekha8	pleckstrin homology domain containing, family A (phosphoinositide binding specific) member 8 [Source:MGI Symbol;Acc:MGI:2681164]	367.017	-0.362366	0.17425	-2.07958	0.0375642	0.169597
ENSMUSG00000005232	G6pc2	glucose-6-phosphatase, catalytic, 2 [Source:MGI Symbol;Acc:MGI:1277193]	6.47918	-2.76357	2.93462	-0.941713	0.34634	0.57825
ENSMUSG00000005233	Spc25	SPC25, NDC80 kinetochore complex component, homolog (S. cerevisiae) [Source:MGI Symbol;Acc:MGI:1913692]	669.542	-0.493689	0.260795	-1.89301	0.0583561	0.216058
ENSMUSG00000005237	Dnah2	dynein, axonemal, heavy chain 2 [Source:MGI Symbol;Acc:MGI:107731]	44.8615	-0.0567642	0.330065	-0.171979	0.863454	0.934808
ENSMUSG00000005251	Ripk4	receptor-interacting serine-threonine kinase 4 [Source:MGI Symbol;Acc:MGI:1919638]	683.772	0.0124815	0.343787	0.0363061	0.971038	0.985498
ENSMUSG00000005262	Ufd1	ubiquitin recognition factor in ER-associated degradation 1 [Source:MGI Symbol;Acc:MGI:109353]	1330.92	-0.167266	0.151988	-1.10052	0.271106	0.506148
ENSMUSG00000005267	Zfp287	zinc finger protein 287 [Source:MGI Symbol;Acc:MGI:2176561]	54.4448	0.663297	0.303475	2.18567	0.0288399	0.145677
ENSMUSG00000005268	Prlr	prolactin receptor [Source:MGI Symbol;Acc:MGI:97763]	10.358	1.39807	0.845134	1.65426	0.0980747	0.289554
ENSMUSG00000005299	Letm1	leucine zipper-EF-hand containing transmembrane protein 1 [Source:MGI Symbol;Acc:MGI:1932557]	1156.19	0.204421	0.172922	1.18216	0.237144	0.470632
ENSMUSG00000005312	Ubqln1	ubiquilin 1 [Source:MGI Symbol;Acc:MGI:1860276]	2865.45	-0.00502519	0.189982	-0.0264509	0.978898	0.989654
ENSMUSG00000005320	Fgfr4	fibroblast growth factor receptor 4 [Source:MGI Symbol;Acc:MGI:95525]	347.072	-0.831882	0.561737	-1.48091	NA	NA
ENSMUSG00000005338	Cadm3	cell adhesion molecule 3 [Source:MGI Symbol;Acc:MGI:2137858]	130.413	0.65233	0.480143	1.35861	0.174269	0.397936
ENSMUSG00000005339	Fcer1a	Fc receptor, IgE, high affinity I, alpha polypeptide [Source:MGI Symbol;Acc:MGI:95494]	37.062	0.299719	0.587251	0.510377	0.609788	0.786981
ENSMUSG00000005354	Txn2	thioredoxin 2 [Source:MGI Symbol;Acc:MGI:1929468]	3758.51	-0.671556	0.207294	-3.23963	0.00119686	0.0253124
ENSMUSG00000005355	Casp14	caspase 14 [Source:MGI Symbol;Acc:MGI:1335092]	0.219274	0.113096	3.14975	0.0359064	0.971357	NA
ENSMUSG00000005357	Slc1a6	solute carrier family 1 (high affinity aspartate/glutamate transporter), member 6 [Source:MGI Symbol;Acc:MGI:1096331]	3.79496	0.996448	1.01904	0.977828	0.32816	NA
ENSMUSG00000005360	Slc1a3	solute carrier family 1 (glial high affinity glutamate transporter), member 3 [Source:MGI Symbol;Acc:MGI:99917]	63.0136	0.814112	0.354448	2.29685	0.0216275	0.124137
ENSMUSG00000005362	Crbn	cereblon [Source:MGI Symbol;Acc:MGI:1913277]	1027.78	-0.175995	0.218894	-0.804023	0.421384	0.646276
ENSMUSG00000005364	Il5ra	interleukin 5 receptor, alpha [Source:MGI Symbol;Acc:MGI:96558]	73.7524	-0.709098	0.450663	-1.57346	0.115613	0.31435
ENSMUSG00000005370	Msh6	mutS homolog 6 [Source:MGI Symbol;Acc:MGI:1343961]	1228.08	0.380019	0.203587	1.86661	0.0619557	0.222714
ENSMUSG00000005371	Fbxo11	F-box protein 11 [Source:MGI Symbol;Acc:MGI:2147134]	1690.43	0.372261	0.197497	1.8849	0.0594436	0.218001
ENSMUSG00000005373	Mlxipl	MLX interacting protein-like [Source:MGI Symbol;Acc:MGI:1927999]	119.862	0.843167	0.528724	1.59472	0.110775	0.308155
ENSMUSG00000005374	Tbl2	transducin (beta)-like 2 [Source:MGI Symbol;Acc:MGI:1351652]	881.268	0.204695	0.199817	1.02441	0.305641	0.53977
ENSMUSG00000005378	Bud23	BUD23, rRNA methyltransferase and ribosome maturation factor [Source:MGI Symbol;Acc:MGI:1913388]	825.194	-0.404952	0.194408	-2.083	0.0372508	0.168912
ENSMUSG00000005397	Nid1	nidogen 1 [Source:MGI Symbol;Acc:MGI:97342]	4714.09	0.628077	0.352584	1.78135	0.0748546	0.248871
ENSMUSG00000005410	Mcm5	minichromosome maintenance complex component 5 [Source:MGI Symbol;Acc:MGI:103197]	1796.71	0.0144373	0.223429	0.064617	0.948479	0.975803
ENSMUSG00000005413	Hmox1	heme oxygenase 1 [Source:MGI Symbol;Acc:MGI:96163]	1725.68	-0.169795	0.288604	-0.588333	0.556309	0.751067
ENSMUSG00000005417	Mprip	myosin phosphatase Rho interacting protein [Source:MGI Symbol;Acc:MGI:1349438]	9734.24	-0.0871081	0.208865	-0.417055	0.676639	0.830202
ENSMUSG00000005442	Cic	capicua transcriptional repressor [Source:MGI Symbol;Acc:MGI:1918972]	2728.32	0.3985	0.272695	1.46134	0.143923	0.357313
ENSMUSG00000005447	Pafah1b3	platelet-activating factor acetylhydrolase, isoform 1b, subunit 3 [Source:MGI Symbol;Acc:MGI:108414]	1670.14	-0.615575	0.2712	-2.26982	0.0232187	0.129103
ENSMUSG00000005465	Il27ra	interleukin 27 receptor, alpha [Source:MGI Symbol;Acc:MGI:1355318]	211.211	0.273715	0.398586	0.686713	0.492263	0.702292
ENSMUSG00000005469	Prkaca	protein kinase, cAMP dependent, catalytic, alpha [Source:MGI Symbol;Acc:MGI:97592]	1949.01	-0.241707	0.151621	-1.59415	0.110901	0.308322
ENSMUSG00000005470	Asf1b	anti-silencing function 1B histone chaperone [Source:MGI Symbol;Acc:MGI:1914179]	560.123	-0.115428	0.227848	-0.506599	0.612436	0.788919
ENSMUSG00000005474	Myl10	myosin, light chain 10, regulatory [Source:MGI Symbol;Acc:MGI:1891705]	1.99855	1.41867	1.28081	1.10764	0.268017	NA
ENSMUSG00000005481	Ddx39a	DEAD box helicase 39a [Source:MGI Symbol;Acc:MGI:1915528]	2468.98	-0.572537	0.242783	-2.35823	0.0183625	0.113644
ENSMUSG00000005483	Dnajb1	DnaJ heat shock protein family (Hsp40) member B1 [Source:MGI Symbol;Acc:MGI:1931874]	1573.79	-0.314755	0.218898	-1.43791	0.150461	0.366716
ENSMUSG00000005493	Msh4	mutS homolog 4 [Source:MGI Symbol;Acc:MGI:1860077]	3.08544	-0.845157	1.30329	-0.648482	0.516673	NA
ENSMUSG00000005501	Usp40	ubiquitin specific peptidase 40 [Source:MGI Symbol;Acc:MGI:2443184]	722.966	0.138993	0.230666	0.602574	0.546792	0.744998
ENSMUSG00000005503	Evx1	even-skipped homeobox 1 [Source:MGI Symbol;Acc:MGI:95461]	0	NA	NA	NA	NA	NA
ENSMUSG00000005505	Kbtbd4	kelch repeat and BTB (POZ) domain containing 4 [Source:MGI Symbol;Acc:MGI:1914386]	578.033	-0.0522841	0.186609	-0.28018	0.779339	0.891539
ENSMUSG00000005506	Celf1	CUGBP, Elav-like family member 1 [Source:MGI Symbol;Acc:MGI:1342295]	3673.28	0.0178507	0.238005	0.0750011	0.940214	0.972693
ENSMUSG00000005510	Ndufs3	NADH:ubiquinone oxidoreductase core subunit S3 [Source:MGI Symbol;Acc:MGI:1915599]	2182.24	-0.809737	0.286167	-2.82959	0.00466075	0.0546269
ENSMUSG00000005514	Por	P450 (cytochrome) oxidoreductase [Source:MGI Symbol;Acc:MGI:97744]	3210.69	0.449096	0.285667	1.5721	0.115928	0.314744
ENSMUSG00000005533	Igf1r	insulin-like growth factor I receptor [Source:MGI Symbol;Acc:MGI:96433]	818.768	0.034344	0.341946	0.100437	0.919997	0.962805
ENSMUSG00000005534	Insr	insulin receptor [Source:MGI Symbol;Acc:MGI:96575]	939.785	0.173635	0.300389	0.578034	0.563241	0.756292
ENSMUSG00000005540	Fcer2a	Fc receptor, IgE, low affinity II, alpha polypeptide [Source:MGI Symbol;Acc:MGI:95497]	59.5189	2.22912	0.727349	3.06471	0.00217878	0.0356175
ENSMUSG00000005547	Cyp2a5	cytochrome P450, family 2, subfamily a, polypeptide 5 [Source:MGI Symbol;Acc:MGI:88597]	0.88926	3.00444	3.06958	0.978778	0.32769	NA
ENSMUSG00000005553	Atp4a	ATPase, H+/K+ exchanging, gastric, alpha polypeptide [Source:MGI Symbol;Acc:MGI:88113]	28.744	0.872197	0.624912	1.39571	0.162801	0.383671
ENSMUSG00000005566	Trim28	tripartite motif-containing 28 [Source:MGI Symbol;Acc:MGI:109274]	5537.33	-0.0646123	0.17321	-0.373029	0.709127	0.849602
ENSMUSG00000005575	Ube2m	ubiquitin-conjugating enzyme E2M [Source:MGI Symbol;Acc:MGI:108278]	3425.66	-0.506986	0.268693	-1.88686	0.0591794	0.217703
ENSMUSG00000005580	Adcy9	adenylate cyclase 9 [Source:MGI Symbol;Acc:MGI:108450]	74.0557	0.692122	0.429721	1.61063	0.10726	0.30357
ENSMUSG00000005583	Mef2c	myocyte enhancer factor 2C [Source:MGI Symbol;Acc:MGI:99458]	338.998	0.64234	0.235988	2.72192	0.00649037	0.0646885
ENSMUSG00000005609	Ctr9	CTR9 homolog, Paf1/RNA polymerase II complex component [Source:MGI Symbol;Acc:MGI:109345]	991.563	0.208249	0.264487	0.78737	0.431065	0.654398
ENSMUSG00000005610	Eif4g2	eukaryotic translation initiation factor 4, gamma 2 [Source:MGI Symbol;Acc:MGI:109207]	20199.7	0.131581	0.143153	0.919165	0.358009	0.589936
ENSMUSG00000005611	Irag1	inositol 1,4,5-triphosphate receptor associated 1 [Source:MGI Symbol;Acc:MGI:1338023]	124.976	0.520469	0.327885	1.58736	0.112432	0.310377
ENSMUSG00000005615	Pcyt1a	phosphate cytidylyltransferase 1, choline, alpha isoform [Source:MGI Symbol;Acc:MGI:88557]	1326.87	0.488154	0.237024	2.05951	0.039445	0.174082
ENSMUSG00000005621	Zfp592	zinc finger protein 592 [Source:MGI Symbol;Acc:MGI:2443541]	846.558	0.270491	0.213296	1.26815	0.204744	0.431765
ENSMUSG00000005625	Psmd4	proteasome (prosome, macropain) 26S subunit, non-ATPase, 4 [Source:MGI Symbol;Acc:MGI:1201670]	4316.42	-0.103405	0.169352	-0.610593	0.541469	0.741067
ENSMUSG00000005628	Tmod4	tropomodulin 4 [Source:MGI Symbol;Acc:MGI:1355285]	18.906	-1.3662	0.509761	-2.68007	0.0073606	0.0687064
ENSMUSG00000005640	Insrr	insulin receptor-related receptor [Source:MGI Symbol;Acc:MGI:1346037]	48.5655	-0.402608	0.55094	-0.730765	0.464923	0.679479
ENSMUSG00000005649	Cabp5	calcium binding protein 5 [Source:MGI Symbol;Acc:MGI:1352746]	0.549231	-0.483159	2.63117	-0.183629	0.854304	NA
ENSMUSG00000005656	Snx6	sorting nexin 6 [Source:MGI Symbol;Acc:MGI:1919433]	4492.36	-0.199521	0.199036	-1.00244	0.316133	0.54997
ENSMUSG00000005667	Mthfd2	methylenetetrahydrofolate dehydrogenase (NAD+ dependent), methenyltetrahydrofolate cyclohydrolase [Source:MGI Symbol;Acc:MGI:1338850]	1076.01	-0.418034	0.327552	-1.27623	0.201872	0.429164
ENSMUSG00000005672	Kit	KIT proto-oncogene receptor tyrosine kinase [Source:MGI Symbol;Acc:MGI:96677]	285.337	0.655353	0.314856	2.08144	0.0373941	0.169243
ENSMUSG00000005674	Tomm40l	translocase of outer mitochondrial membrane 40-like [Source:MGI Symbol;Acc:MGI:3589112]	1110.84	-0.665311	0.281992	-2.35932	0.0183083	0.11345
ENSMUSG00000005677	Nr1i3	nuclear receptor subfamily 1, group I, member 3 [Source:MGI Symbol;Acc:MGI:1346307]	0.967612	-2.99667	2.24798	-1.33305	0.182517	NA
ENSMUSG00000005681	Apoa2	apolipoprotein A-II [Source:MGI Symbol;Acc:MGI:88050]	20.4381	-0.768076	0.460308	-1.66861	0.0951944	0.28454
ENSMUSG00000005686	Ampd3	adenosine monophosphate deaminase 3 [Source:MGI Symbol;Acc:MGI:1096344]	285.164	1.236	0.281425	4.39195	1.1234e-05	0.00131808
ENSMUSG00000005687	Bcas2	breast carcinoma amplified sequence 2 [Source:MGI Symbol;Acc:MGI:1915433]	2383.11	-0.724777	0.192665	-3.76186	0.000168655	0.00822772
ENSMUSG00000005696	Sh2d1a	SH2 domain containing 1A [Source:MGI Symbol;Acc:MGI:1328352]	79.2881	-0.4491	0.458339	-0.979841	0.327164	0.560197
ENSMUSG00000005698	Ctcf	CCCTC-binding factor [Source:MGI Symbol;Acc:MGI:109447]	2131.7	0.196667	0.184758	1.06446	0.287121	0.521951
ENSMUSG00000005699	Pard6a	par-6 family cell polarity regulator alpha [Source:MGI Symbol;Acc:MGI:1927223]	189.252	-0.81571	0.293871	-2.77575	0.00550752	0.0591721
ENSMUSG00000005705	Agrp	agouti related neuropeptide [Source:MGI Symbol;Acc:MGI:892013]	1.75023	-0.605881	1.20475	-0.502912	0.615026	NA
ENSMUSG00000005716	Pvalb	parvalbumin [Source:MGI Symbol;Acc:MGI:97821]	30.7958	-7.29299	3.01522	-2.41873	NA	NA
ENSMUSG00000005718	Tfap4	transcription factor AP4 [Source:MGI Symbol;Acc:MGI:103239]	322.844	-0.00414284	0.167771	-0.0246934	0.9803	0.990343
ENSMUSG00000005732	Ranbp1	RAN binding protein 1 [Source:MGI Symbol;Acc:MGI:96269]	2622.25	-1.22129	0.340513	-3.58663	0.000334975	0.012321
ENSMUSG00000005763	Cd247	CD247 antigen [Source:MGI Symbol;Acc:MGI:88334]	250.976	0.0637887	0.405106	0.157462	0.874881	0.940369
ENSMUSG00000005774	Rfx5	regulatory factor X, 5 (influences HLA class II expression) [Source:MGI Symbol;Acc:MGI:1858421]	567.795	0.162945	0.333623	0.488411	0.625259	0.797117
ENSMUSG00000005779	Psmb4	proteasome (prosome, macropain) subunit, beta type 4 [Source:MGI Symbol;Acc:MGI:1098257]	8319.3	-0.45729	0.269373	-1.69761	0.0895812	0.275445
ENSMUSG00000005800	Mmp8	matrix metallopeptidase 8 [Source:MGI Symbol;Acc:MGI:1202395]	325.894	3.13881	0.460927	6.80977	9.77573e-12	2.01358e-08
ENSMUSG00000005802	Slc30a4	solute carrier family 30 (zinc transporter), member 4 [Source:MGI Symbol;Acc:MGI:1345282]	1361.56	0.251327	0.188034	1.3366	0.181352	0.405873
ENSMUSG00000005803	Sqor	sulfide quinone oxidoreductase [Source:MGI Symbol;Acc:MGI:1929899]	1412.42	-0.340982	0.231042	-1.47584	0.139987	0.351449
ENSMUSG00000005804	Bloc1s6	biogenesis of lysosomal organelles complex-1, subunit 6, pallidin [Source:MGI Symbol;Acc:MGI:1927580]	894.676	-0.138677	0.173596	-0.798851	0.424377	0.648459
ENSMUSG00000005813	Metap1	methionyl aminopeptidase 1 [Source:MGI Symbol;Acc:MGI:1922874]	1662.17	-0.122662	0.153976	-0.796632	0.425665	0.649454
ENSMUSG00000005823	Gpr108	G protein-coupled receptor 108 [Source:MGI Symbol;Acc:MGI:1925558]	1415.55	-0.102466	0.170362	-0.60146	0.547534	0.74535
ENSMUSG00000005824	Tnfsf14	tumor necrosis factor (ligand) superfamily, member 14 [Source:MGI Symbol;Acc:MGI:1355317]	145.152	0.605271	0.296129	2.04394	0.0409591	0.177726
ENSMUSG00000005836	Gata6	GATA binding protein 6 [Source:MGI Symbol;Acc:MGI:107516]	1210.28	0.152766	0.241258	0.633207	0.526599	0.728868
ENSMUSG00000005846	Rsl1d1	ribosomal L1 domain containing 1 [Source:MGI Symbol;Acc:MGI:1913659]	3314.25	-0.265628	0.138096	-1.9235	0.0544175	0.209011
ENSMUSG00000005871	Apc	APC, WNT signaling pathway regulator [Source:MGI Symbol;Acc:MGI:88039]	1326.1	0.374633	0.303061	1.23617	0.216397	0.44568
ENSMUSG00000005873	Reep5	receptor accessory protein 5 [Source:MGI Symbol;Acc:MGI:1270152]	3783.49	-0.416757	0.270295	-1.54186	0.123107	0.326489
ENSMUSG00000005881	Ergic3	ERGIC and golgi 3 [Source:MGI Symbol;Acc:MGI:1913616]	3585.8	-0.303474	0.19848	-1.52899	0.126267	0.331681
ENSMUSG00000005882	Uqcc1	ubiquinol-cytochrome c reductase complex assembly factor 1 [Source:MGI Symbol;Acc:MGI:1929472]	792.821	-0.0948995	0.155913	-0.60867	0.542743	0.742038
ENSMUSG00000005883	Spo11	SPO11 initiator of meiotic double stranded breaks [Source:MGI Symbol;Acc:MGI:1349669]	12.8161	-0.196096	0.561794	-0.349054	0.727049	0.860481
ENSMUSG00000005886	Ncoa2	nuclear receptor coactivator 2 [Source:MGI Symbol;Acc:MGI:1276533]	1045.33	0.539766	0.318267	1.69595	0.0898947	0.276104
ENSMUSG00000005891	Prl4a1	prolactin family 4, subfamily a, member 1 [Source:MGI Symbol;Acc:MGI:1206587]	0	NA	NA	NA	NA	NA
ENSMUSG00000005892	Trh	thyrotropin releasing hormone [Source:MGI Symbol;Acc:MGI:98823]	0.450067	1.09621	2.72615	0.402107	0.687605	NA
ENSMUSG00000005893	Nr2c2	nuclear receptor subfamily 2, group C, member 2 [Source:MGI Symbol;Acc:MGI:1352466]	1256.1	0.284201	0.233368	1.21782	0.223292	0.453781
ENSMUSG00000005897	Nr2c1	nuclear receptor subfamily 2, group C, member 1 [Source:MGI Symbol;Acc:MGI:1352465]	431.736	0.312058	0.212976	1.46522	0.14286	0.356007
ENSMUSG00000005899	Smpd4	sphingomyelin phosphodiesterase 4 [Source:MGI Symbol;Acc:MGI:1924876]	805.691	-0.0797267	0.207284	-0.384625	0.700515	0.844305
ENSMUSG00000005907	Pex1	peroxisomal biogenesis factor 1 [Source:MGI Symbol;Acc:MGI:1918632]	247.292	0.0640749	0.247587	0.258798	0.795791	0.901086
ENSMUSG00000005917	Otx1	orthodenticle homeobox 1 [Source:MGI Symbol;Acc:MGI:97450]	1.11394	1.87672	1.59485	1.17674	0.239299	NA
ENSMUSG00000005936	Kctd20	potassium channel tetramerisation domain containing 20 [Source:MGI Symbol;Acc:MGI:1914239]	1843.33	0.344675	0.129835	2.65472	0.00793743	0.0720993
ENSMUSG00000005947	Itgae	integrin alpha E, epithelial-associated [Source:MGI Symbol;Acc:MGI:1298377]	577.291	0.146883	0.413418	0.35529	0.722372	0.857814
ENSMUSG00000005949	Ctns	cystinosis, nephropathic [Source:MGI Symbol;Acc:MGI:1932872]	407.228	0.130468	0.224878	0.58017	0.5618	0.755384
ENSMUSG00000005950	P2rx5	purinergic receptor P2X, ligand-gated ion channel, 5 [Source:MGI Symbol;Acc:MGI:2137026]	25.9806	-0.212233	0.38297	-0.554176	0.579459	0.765864
ENSMUSG00000005951	Shpk	sedoheptulokinase [Source:MGI Symbol;Acc:MGI:1921887]	72.2627	0.543998	0.324948	1.67411	0.0941089	0.28265
ENSMUSG00000005952	Trpv1	transient receptor potential cation channel, subfamily V, member 1 [Source:MGI Symbol;Acc:MGI:1341787]	0.618549	2.49327	2.92396	0.852704	0.393824	NA
ENSMUSG00000005958	Ephb3	Eph receptor B3 [Source:MGI Symbol;Acc:MGI:104770]	367.491	1.04442	0.344816	3.02892	0.00245428	0.0380095
ENSMUSG00000005968	Tuft1	tuftelin 1 [Source:MGI Symbol;Acc:MGI:109572]	2101.37	-0.169489	0.234452	-0.722916	0.469731	0.683507
ENSMUSG00000005973	Rcn1	reticulocalbin 1 [Source:MGI Symbol;Acc:MGI:104559]	1786.47	-0.00518772	0.273526	-0.0189661	0.984868	0.992524
ENSMUSG00000005980	Dnase1	deoxyribonuclease I [Source:MGI Symbol;Acc:MGI:103157]	6.44527	0.739032	0.806556	0.916281	0.359519	0.591222
ENSMUSG00000005981	Trap1	TNF receptor-associated protein 1 [Source:MGI Symbol;Acc:MGI:1915265]	2262.2	-0.0969428	0.175823	-0.551366	0.581383	0.767204
ENSMUSG00000005982	Naa60	N(alpha)-acetyltransferase 60, NatF catalytic subunit [Source:MGI Symbol;Acc:MGI:1922013]	1125.66	0.292178	0.155286	1.88155	0.0598976	0.218819
ENSMUSG00000005983	1700037C18Rik	RIKEN cDNA 1700037C18 gene [Source:MGI Symbol;Acc:MGI:1920511]	85.4308	-0.322145	0.294415	-1.09419	0.273873	0.508972
ENSMUSG00000005986	Ankrd13d	ankyrin repeat domain 13 family, member D [Source:MGI Symbol;Acc:MGI:1915673]	129.041	0.192296	0.237039	0.811245	0.417225	0.64252
ENSMUSG00000005994	Tyrp1	tyrosinase-related protein 1 [Source:MGI Symbol;Acc:MGI:98881]	0	NA	NA	NA	NA	NA
ENSMUSG00000006005	Tpr	translocated promoter region, nuclear basket protein [Source:MGI Symbol;Acc:MGI:1922066]	4211.83	0.368062	0.285493	1.28922	0.197323	0.423874
ENSMUSG00000006007	Pdc	phosducin [Source:MGI Symbol;Acc:MGI:98090]	0.0892439	0.209272	3.14975	0.0664408	0.947027	NA
ENSMUSG00000006010	Odr4	odr4 GPCR localization factor homolog [Source:MGI Symbol;Acc:MGI:2385108]	934.664	0.189322	0.169545	1.11664	0.264147	0.499109
ENSMUSG00000006014	Prg4	proteoglycan 4 (megakaryocyte stimulating factor, articular superficial zone protein) [Source:MGI Symbol;Acc:MGI:1891344]	33.4006	0.706691	0.592583	1.19256	0.233041	0.466033
ENSMUSG00000006019	Dhx34	DEAH (Asp-Glu-Ala-His) box polypeptide 34 [Source:MGI Symbol;Acc:MGI:1918973]	487.066	0.0342575	0.140565	0.243713	0.807453	0.906465
ENSMUSG00000006021	Kptn	kaptin [Source:MGI Symbol;Acc:MGI:1890380]	323.777	-0.462081	0.139265	-3.31799	0.000906672	0.021466
ENSMUSG00000006024	Napa	N-ethylmaleimide sensitive fusion protein attachment protein alpha [Source:MGI Symbol;Acc:MGI:104563]	2507.58	-0.249959	0.184143	-1.35742	0.174648	0.39837
ENSMUSG00000006050	Sra1	steroid receptor RNA activator 1 [Source:MGI Symbol;Acc:MGI:1344414]	2469.05	-0.753135	0.306904	-2.45398	0.0141285	0.0983158
ENSMUSG00000006056	Calcoco2	calcium binding and coiled-coil domain 2 [Source:MGI Symbol;Acc:MGI:1343177]	0	NA	NA	NA	NA	NA
ENSMUSG00000006058	Snf8	SNF8, ESCRT-II complex subunit, homolog (S. cerevisiae) [Source:MGI Symbol;Acc:MGI:1343161]	1752.57	-0.837228	0.288958	-2.8974	0.00376266	0.04833
ENSMUSG00000006095	Tbcb	tubulin folding cofactor B [Source:MGI Symbol;Acc:MGI:1913661]	1781.01	-0.620515	0.309792	-2.00301	0.0451763	0.188621
ENSMUSG00000006127	Inpp5k	inositol polyphosphate 5-phosphatase K [Source:MGI Symbol;Acc:MGI:1194899]	1000.8	-0.00969658	0.180798	-0.0536321	0.957228	0.979526
ENSMUSG00000006134	Crkl	v-crk avian sarcoma virus CT10 oncogene homolog-like [Source:MGI Symbol;Acc:MGI:104686]	1439.99	0.402418	0.221128	1.81984	0.0687828	0.237095
ENSMUSG00000006143	Upk3bl	uroplakin 3B-like [Source:MGI Symbol;Acc:MGI:1916915]	110.81	-0.682552	0.420817	-1.62197	0.10481	0.299287
ENSMUSG00000006154	Eps8l1	EPS8-like 1 [Source:MGI Symbol;Acc:MGI:1914675]	66.475	0.118656	0.369668	0.32098	0.748225	0.872888
ENSMUSG00000006169	Clint1	clathrin interactor 1 [Source:MGI Symbol;Acc:MGI:2144243]	3564.89	0.149676	0.212891	0.703064	0.482016	0.693489
ENSMUSG00000006179	Prss16	protease, serine 16 (thymus) [Source:MGI Symbol;Acc:MGI:1859181]	45.7423	0.189884	0.542535	0.349994	0.726343	0.860105
ENSMUSG00000006191	Cdkal1	CDK5 regulatory subunit associated protein 1-like 1 [Source:MGI Symbol;Acc:MGI:1921765]	306.186	-0.158379	0.19096	-0.82938	0.40689	0.634499
ENSMUSG00000006205	Htra1	HtrA serine peptidase 1 [Source:MGI Symbol;Acc:MGI:1929076]	757.407	0.0372746	0.313847	0.118767	0.90546	0.955998
ENSMUSG00000006215	Zbtb17	zinc finger and BTB domain containing 17 [Source:MGI Symbol;Acc:MGI:107410]	583.126	-0.139935	0.159037	-0.879892	0.378918	0.607632
ENSMUSG00000006216	Clcnkb	chloride channel, voltage-sensitive Kb [Source:MGI Symbol;Acc:MGI:1930643]	0.513121	-1.30439	2.64187	-0.493737	0.621492	NA
ENSMUSG00000006218	Fam131c	family with sequence similarity 131, member C [Source:MGI Symbol;Acc:MGI:2685539]	16.0854	0.532904	0.496821	1.07263	0.283438	0.518336
ENSMUSG00000006219	Fblim1	filamin binding LIM protein 1 [Source:MGI Symbol;Acc:MGI:1921452]	2632.9	0.220512	0.175759	1.25463	0.209614	0.437969
ENSMUSG00000006221	Hspb7	heat shock protein family, member 7 (cardiovascular) [Source:MGI Symbol;Acc:MGI:1352494]	94.3292	0.730423	0.526555	1.38717	0.165389	0.386679
ENSMUSG00000006235	Epor	erythropoietin receptor [Source:MGI Symbol;Acc:MGI:95408]	49.5934	-0.525182	0.408929	-1.28429	0.199041	0.425835
ENSMUSG00000006241	Ccdc159	coiled-coil domain containing 159 [Source:MGI Symbol;Acc:MGI:1914369]	75.1264	-1.01355	0.396814	-2.55421	0.0106429	0.0848367
ENSMUSG00000006262	Mob1b	MOB kinase activator 1B [Source:MGI Symbol;Acc:MGI:1915723]	1449.25	0.324181	0.177155	1.82993	0.0672599	0.233905
ENSMUSG00000006269	Atp6v1b1	ATPase, H+ transporting, lysosomal V1 subunit B1 [Source:MGI Symbol;Acc:MGI:103285]	0.5586	-1.44975	2.17476	-0.666626	0.505011	NA
ENSMUSG00000006270	Vax1	ventral anterior homeobox 1 [Source:MGI Symbol;Acc:MGI:1277163]	0	NA	NA	NA	NA	NA
ENSMUSG00000006273	Atp6v1b2	ATPase, H+ transporting, lysosomal V1 subunit B2 [Source:MGI Symbol;Acc:MGI:109618]	3434.85	0.194875	0.158078	1.23277	0.21766	0.447288
ENSMUSG00000006276	Eps15l1	epidermal growth factor receptor pathway substrate 15-like 1 [Source:MGI Symbol;Acc:MGI:104582]	1201.62	-0.0677202	0.222924	-0.303782	0.761294	0.8813
ENSMUSG00000006281	Tep1	telomerase associated protein 1 [Source:MGI Symbol;Acc:MGI:109573]	1074.41	0.270935	0.181087	1.49616	0.134612	0.343129
ENSMUSG00000006288	Ttc5	tetratricopeptide repeat domain 5 [Source:MGI Symbol;Acc:MGI:2683584]	852.965	-0.368009	0.143888	-2.55761	0.0105394	0.0845004
ENSMUSG00000006289	Osgep	O-sialoglycoprotein endopeptidase [Source:MGI Symbol;Acc:MGI:1913496]	824.722	-0.224634	0.219845	-1.02178	0.306883	0.541037
ENSMUSG00000006299	Aamp	angio-associated migratory protein [Source:MGI Symbol;Acc:MGI:107809]	4936.79	-0.330153	0.221219	-1.49243	0.135587	0.344648
ENSMUSG00000006301	Tmbim1	transmembrane BAX inhibitor motif containing 1 [Source:MGI Symbol;Acc:MGI:1916910]	3216.4	-0.261205	0.196423	-1.32981	0.183581	0.408408
ENSMUSG00000006304	Arpc2	actin related protein 2/3 complex, subunit 2 [Source:MGI Symbol;Acc:MGI:1923959]	14604.1	-0.390584	0.224635	-1.73875	0.0820785	0.262039
ENSMUSG00000006307	Kmt2b	lysine (K)-specific methyltransferase 2B [Source:MGI Symbol;Acc:MGI:109565]	1487.88	0.459559	0.272051	1.68924	0.0911737	0.277807
ENSMUSG00000006310	Zbtb32	zinc finger and BTB domain containing 32 [Source:MGI Symbol;Acc:MGI:1891838]	78.3395	-0.126216	0.546184	-0.231088	0.817247	0.91134
ENSMUSG00000006311	Etv2	ets variant 2 [Source:MGI Symbol;Acc:MGI:99253]	0.421209	1.92782	2.69862	0.714374	0.474996	NA
ENSMUSG00000006313	Upk1a	uroplakin 1A [Source:MGI Symbol;Acc:MGI:98911]	16.1885	0.0460143	0.542057	0.0848883	0.93235	0.969351
ENSMUSG00000006315	Tmem147	transmembrane protein 147 [Source:MGI Symbol;Acc:MGI:1915011]	1757.32	-0.399633	0.270897	-1.47522	0.140153	0.351577
ENSMUSG00000006333	Rps9	ribosomal protein S9 [Source:MGI Symbol;Acc:MGI:1924096]	32629.4	-0.918709	0.338741	-2.71213	0.00668534	0.0656771
ENSMUSG00000006335	Tfpt	TCF3 (E2A) fusion partner [Source:MGI Symbol;Acc:MGI:1916964]	420.722	-0.241982	0.208815	-1.15884	0.246523	0.480121
ENSMUSG00000006342	Susd2	sushi domain containing 2 [Source:MGI Symbol;Acc:MGI:1918983]	120.581	-0.137268	0.37621	-0.36487	0.715208	0.853242
ENSMUSG00000006344	Ggt5	gamma-glutamyltransferase 5 [Source:MGI Symbol;Acc:MGI:1346063]	214.082	0.344921	0.273213	1.26246	0.206783	0.434422
ENSMUSG00000006345	Ggt1	gamma-glutamyltransferase 1 [Source:MGI Symbol;Acc:MGI:95706]	59.818	-0.861728	0.485157	-1.77618	0.0757027	0.250335
ENSMUSG00000006356	Crip2	cysteine rich protein 2 [Source:MGI Symbol;Acc:MGI:1915587]	1091.59	0.146358	0.451856	0.323904	0.74601	0.871482
ENSMUSG00000006360	Crip1	cysteine-rich protein 1 (intestinal) [Source:MGI Symbol;Acc:MGI:88501]	8278.38	-0.652722	0.44578	-1.46422	0.143133	0.356289
ENSMUSG00000006362	Cbfa2t3	CBFA2/RUNX1 translocation partner 3 [Source:MGI Symbol;Acc:MGI:1338013]	367.197	0.252539	0.2271	1.11202	0.266132	0.501173
ENSMUSG00000006369	Fbln1	fibulin 1 [Source:MGI Symbol;Acc:MGI:95487]	1246.68	0.681155	0.294507	2.31286	0.0207303	0.12161
ENSMUSG00000006373	Pgrmc1	progesterone receptor membrane component 1 [Source:MGI Symbol;Acc:MGI:1858305]	3658.54	0.242358	0.153647	1.57737	0.114711	0.313506
ENSMUSG00000006378	Gcat	glycine C-acetyltransferase (2-amino-3-ketobutyrate-coenzyme A ligase) [Source:MGI Symbol;Acc:MGI:1349389]	123.099	-1.51474	0.390812	-3.87588	0.00010624	0.00639134
ENSMUSG00000006386	Tek	TEK receptor tyrosine kinase [Source:MGI Symbol;Acc:MGI:98664]	117.883	0.238431	0.341806	0.697561	0.485452	0.696716
ENSMUSG00000006389	Mpl	myeloproliferative leukemia virus oncogene [Source:MGI Symbol;Acc:MGI:97076]	1.08076	1.81782	1.59025	1.14311	0.252993	NA
ENSMUSG00000006390	Elovl1	elongation of very long chain fatty acids (FEN1/Elo2, SUR4/Elo3, yeast)-like 1 [Source:MGI Symbol;Acc:MGI:1858959]	1791.11	0.161906	0.145515	1.11264	0.265861	0.501
ENSMUSG00000006392	Med8	mediator complex subunit 8 [Source:MGI Symbol;Acc:MGI:1915269]	1022.28	-0.428127	0.247449	-1.73016	0.0836014	0.264471
ENSMUSG00000006395	Hyi	hydroxypyruvate isomerase (putative) [Source:MGI Symbol;Acc:MGI:1915430]	369.793	-0.787363	0.279597	-2.81606	0.00486169	0.0556677
ENSMUSG00000006398	Cdc20	cell division cycle 20 [Source:MGI Symbol;Acc:MGI:1859866]	1471.46	-0.271349	0.246572	-1.10048	0.271121	0.506148
ENSMUSG00000006403	Adamts4	a disintegrin-like and metallopeptidase (reprolysin type) with thrombospondin type 1 motif, 4 [Source:MGI Symbol;Acc:MGI:1339949]	516.607	0.318371	0.365306	0.871519	0.383471	0.612381
ENSMUSG00000006411	Nectin4	nectin cell adhesion molecule 4 [Source:MGI Symbol;Acc:MGI:1918990]	107.706	0.990546	0.339978	2.91356	0.00357337	0.0469266
ENSMUSG00000006412	Pfdn2	prefoldin 2 [Source:MGI Symbol;Acc:MGI:1276111]	2526.61	-0.518428	0.286797	-1.80765	0.0706617	0.240442
ENSMUSG00000006418	Rnf114	ring finger protein 114 [Source:MGI Symbol;Acc:MGI:1933159]	2728.19	0.152035	0.220589	0.68922	0.490685	0.701119
ENSMUSG00000006423	C330007P06Rik	RIKEN cDNA C330007P06 gene [Source:MGI Symbol;Acc:MGI:1924894]	894.577	0.509114	0.176839	2.87897	0.00398977	0.0497728
ENSMUSG00000006435	Neurl1a	neuralized E3 ubiquitin protein ligase 1A [Source:MGI Symbol;Acc:MGI:1334263]	119.026	0.961516	0.416077	2.31091	0.0208379	0.121859
ENSMUSG00000006442	Srm	spermidine synthase [Source:MGI Symbol;Acc:MGI:102690]	1346.76	-0.601039	0.255127	-2.35584	0.0184808	0.113782
ENSMUSG00000006445	Epha2	Eph receptor A2 [Source:MGI Symbol;Acc:MGI:95278]	2424.93	0.375058	0.258917	1.44856	0.14746	0.362665
ENSMUSG00000006456	Rbm14	RNA binding motif protein 14 [Source:MGI Symbol;Acc:MGI:1929092]	791.564	-0.204346	0.183393	-1.11425	0.265171	0.500279
ENSMUSG00000006457	Actn3	actinin alpha 3 [Source:MGI Symbol;Acc:MGI:99678]	39.9489	-2.14508	1.16153	-1.84678	NA	NA
ENSMUSG00000006463	Zdhhc24	zinc finger, DHHC domain containing 24 [Source:MGI Symbol;Acc:MGI:1917855]	352.773	-0.358327	0.193991	-1.84713	0.0647283	0.228641
ENSMUSG00000006464	Bbs1	Bardet-Biedl syndrome 1 (human) [Source:MGI Symbol;Acc:MGI:1277215]	100.225	-0.120534	0.361501	-0.333426	0.738812	0.867788
ENSMUSG00000006469	Slc34a3	solute carrier family 34 (sodium phosphate), member 3 [Source:MGI Symbol;Acc:MGI:2159410]	0.086844	-0.848691	3.14975	-0.269447	0.787586	NA
ENSMUSG00000006471	Ndor1	NADPH dependent diflavin oxidoreductase 1 [Source:MGI Symbol;Acc:MGI:1926047]	147.664	-0.0548448	0.250995	-0.218509	0.827032	0.915785
ENSMUSG00000006476	Nsmf	NMDA receptor synaptonuclear signaling and neuronal migration factor [Source:MGI Symbol;Acc:MGI:1861755]	1799.68	-0.220366	0.213929	-1.03009	0.30297	0.536716
ENSMUSG00000006494	Pdk1	pyruvate dehydrogenase kinase, isoenzyme 1 [Source:MGI Symbol;Acc:MGI:1926119]	1180.7	-0.188488	0.217339	-0.867256	0.385802	0.614169
ENSMUSG00000006517	Mvd	mevalonate (diphospho) decarboxylase [Source:MGI Symbol;Acc:MGI:2179327]	975.508	-0.838357	0.189815	-4.4167	1.0022e-05	0.00123107
ENSMUSG00000006519	Cyba	cytochrome b-245, alpha polypeptide [Source:MGI Symbol;Acc:MGI:1316658]	9785.01	-0.683848	0.328531	-2.08153	0.0373854	0.169243
ENSMUSG00000006522	Itih3	inter-alpha trypsin inhibitor, heavy chain 3 [Source:MGI Symbol;Acc:MGI:96620]	9.23188	0.480515	0.623567	0.770591	0.440949	0.662317
ENSMUSG00000006526	Stimate	STIM activating enhancer [Source:MGI Symbol;Acc:MGI:1921500]	522.327	-0.0969051	0.176247	-0.549824	0.58244	0.767888
ENSMUSG00000006527	Sfmbt1	Scm-like with four mbt domains 1 [Source:MGI Symbol;Acc:MGI:1859609]	368.065	0.450595	0.266177	1.69284	0.0904856	0.276484
ENSMUSG00000006529	Itih1	inter-alpha trypsin inhibitor, heavy chain 1 [Source:MGI Symbol;Acc:MGI:96618]	8.95108	0.82863	0.956348	0.866452	0.386242	0.614583
ENSMUSG00000006538	Ihh	Indian hedgehog [Source:MGI Symbol;Acc:MGI:96533]	187.792	0.0128937	0.898659	0.0143477	0.988553	0.994225
ENSMUSG00000006542	Prkag3	protein kinase, AMP-activated, gamma 3 non-catalytic subunit [Source:MGI Symbol;Acc:MGI:1891343]	8.67994	-0.510558	0.691853	-0.737956	0.460541	0.676368
ENSMUSG00000006546	Cryba2	crystallin, beta A2 [Source:MGI Symbol;Acc:MGI:104336]	0.532876	-2.82744	2.43141	-1.16288	0.244877	NA
ENSMUSG00000006567	Atp7b	ATPase, Cu++ transporting, beta polypeptide [Source:MGI Symbol;Acc:MGI:103297]	620.871	-0.272495	0.903106	-0.301731	0.762857	0.882431
ENSMUSG00000006574	Slc4a1	solute carrier family 4 (anion exchanger), member 1 [Source:MGI Symbol;Acc:MGI:109393]	44.8411	5.28812	0.757616	6.97995	2.95287e-12	6.84254e-09
ENSMUSG00000006575	Rundc3a	RUN domain containing 3A [Source:MGI Symbol;Acc:MGI:1858752]	103.617	-0.163495	0.492741	-0.331806	0.740036	0.868373
ENSMUSG00000006576	Slc4a3	solute carrier family 4 (anion exchanger), member 3 [Source:MGI Symbol;Acc:MGI:109350]	299.668	-0.230669	0.197733	-1.16657	0.243384	0.477444
ENSMUSG00000006585	Cdt1	chromatin licensing and DNA replication factor 1 [Source:MGI Symbol;Acc:MGI:1914427]	1158.76	-0.274257	0.162728	-1.68537	0.091918	0.279389
ENSMUSG00000006586	Runx1t1	RUNX1 translocation partner 1 [Source:MGI Symbol;Acc:MGI:104793]	24.0444	-0.59855	0.550095	-1.08808	0.276558	0.511609
ENSMUSG00000006587	Snai3	snail family zinc finger 3 [Source:MGI Symbol;Acc:MGI:1353563]	54.9831	-1.38992	0.40715	-3.41378	0.000640693	0.0178301
ENSMUSG00000006589	Aprt	adenine phosphoribosyl transferase [Source:MGI Symbol;Acc:MGI:88061]	6638.32	-0.81292	0.302009	-2.69171	0.00710868	0.0676322
ENSMUSG00000006599	Gtf2h1	general transcription factor II H, polypeptide 1 [Source:MGI Symbol;Acc:MGI:1277216]	1263.53	-0.0131842	0.154604	-0.0852769	0.932041	0.969214
ENSMUSG00000006611	Hfe	homeostatic iron regulator [Source:MGI Symbol;Acc:MGI:109191]	819.087	0.270142	0.187972	1.43714	0.150677	0.366776
ENSMUSG00000006638	Abhd1	abhydrolase domain containing 1 [Source:MGI Symbol;Acc:MGI:1931013]	73.4254	-0.480498	0.260812	-1.84232	0.0654284	0.230154
ENSMUSG00000006641	Slc5a6	solute carrier family 5 (sodium-dependent vitamin transporter), member 6 [Source:MGI Symbol;Acc:MGI:2660847]	167.551	-0.115297	0.256668	-0.449208	0.653281	0.815228
ENSMUSG00000006642	Tcf23	transcription factor 23 [Source:MGI Symbol;Acc:MGI:1934960]	43.1795	-0.174591	0.738703	-0.236348	0.813163	0.909522
ENSMUSG00000006649	Nphs1	nephrosis 1, nephrin [Source:MGI Symbol;Acc:MGI:1859637]	0.473606	-1.93352	3.10021	-0.623673	0.532842	NA
ENSMUSG00000006651	Aplp1	amyloid beta (A4) precursor-like protein 1 [Source:MGI Symbol;Acc:MGI:88046]	176.947	0.531534	0.337453	1.57514	0.115225	0.313823
ENSMUSG00000006673	Qrich1	glutamine-rich 1 [Source:MGI Symbol;Acc:MGI:1916482]	1918.63	-0.022242	0.145678	-0.152679	0.878651	0.942236
ENSMUSG00000006675	P4htm	prolyl 4-hydroxylase, transmembrane (endoplasmic reticulum) [Source:MGI Symbol;Acc:MGI:1921693]	34.9141	0.204399	0.300906	0.67928	0.496961	0.705934
ENSMUSG00000006676	Usp19	ubiquitin specific peptidase 19 [Source:MGI Symbol;Acc:MGI:1918722]	2603.82	0.239128	0.241465	0.990322	0.322017	0.556078
ENSMUSG00000006678	Pola1	polymerase (DNA directed), alpha 1 [Source:MGI Symbol;Acc:MGI:99660]	566.97	0.659479	0.222788	2.96012	0.00307521	0.0431554
ENSMUSG00000006699	Cdc42	cell division cycle 42 [Source:MGI Symbol;Acc:MGI:106211]	13223.7	0.00838099	0.151169	0.0554411	0.955787	0.979187
ENSMUSG00000006705	Pknox1	Pbx/knotted 1 homeobox [Source:MGI Symbol;Acc:MGI:1201409]	521.694	0.000887775	0.18324	0.00484487	0.996134	0.998399
ENSMUSG00000006711	D130043K22Rik	RIKEN cDNA D130043K22 gene [Source:MGI Symbol;Acc:MGI:3036268]	1.92334	-1.46597	1.25543	-1.16771	0.242923	NA
ENSMUSG00000006715	Gmnn	geminin [Source:MGI Symbol;Acc:MGI:1927344]	825.778	-0.588582	0.272004	-2.16387	0.0304741	0.150527
ENSMUSG00000006717	Acot13	acyl-CoA thioesterase 13 [Source:MGI Symbol;Acc:MGI:1914084]	583.694	-0.52187	0.265763	-1.96367	0.0495689	0.199286
ENSMUSG00000006724	Cyp27b1	cytochrome P450, family 27, subfamily b, polypeptide 1 [Source:MGI Symbol;Acc:MGI:1098274]	4.0656	-0.150308	0.895623	-0.167825	0.866721	NA
ENSMUSG00000006728	Cdk4	cyclin-dependent kinase 4 [Source:MGI Symbol;Acc:MGI:88357]	10045.9	-0.334887	0.28499	-1.17508	0.239961	0.473637
ENSMUSG00000006731	B4galnt1	beta-1,4-N-acetyl-galactosaminyl transferase 1 [Source:MGI Symbol;Acc:MGI:1342057]	4581.66	0.571632	0.184943	3.09086	0.00199578	0.0339118
ENSMUSG00000006732	Mettl1	methyltransferase like 1 [Source:MGI Symbol;Acc:MGI:1339986]	534.541	-0.427047	0.350896	-1.21702	0.223597	0.454168
ENSMUSG00000006736	Tspan31	tetraspanin 31 [Source:MGI Symbol;Acc:MGI:1914375]	3017.44	-0.109854	0.25144	-0.436899	0.662185	0.820999
ENSMUSG00000006740	Kif5b	kinesin family member 5B [Source:MGI Symbol;Acc:MGI:1098268]	4196.77	0.199862	0.306957	0.651108	0.514977	0.719657
ENSMUSG00000006763	Saal1	serum amyloid A-like 1 [Source:MGI Symbol;Acc:MGI:1926185]	444.062	-0.29648	0.189294	-1.56624	0.117292	0.316592
ENSMUSG00000006764	Tph2	tryptophan hydroxylase 2 [Source:MGI Symbol;Acc:MGI:2651811]	0.163901	-0.367797	3.14975	-0.11677	0.907042	NA
ENSMUSG00000006777	Krt23	keratin 23 [Source:MGI Symbol;Acc:MGI:2148866]	1423.2	-0.749882	0.464059	-1.61592	0.106112	0.30161
ENSMUSG00000006782	Cnp	2',3'-cyclic nucleotide 3' phosphodiesterase [Source:MGI Symbol;Acc:MGI:88437]	1394.02	-0.103634	0.196744	-0.526748	0.598369	0.77941
ENSMUSG00000006784	Odad4	outer dynein arm complex subunit 4 [Source:MGI Symbol;Acc:MGI:1921657]	10.1292	-0.265681	0.472198	-0.562648	0.573675	0.762295
ENSMUSG00000006800	Sulf2	sulfatase 2 [Source:MGI Symbol;Acc:MGI:1919293]	1070.17	0.522577	0.370963	1.4087	0.158923	0.378286
ENSMUSG00000006818	Sod2	superoxide dismutase 2, mitochondrial [Source:MGI Symbol;Acc:MGI:98352]	2569.22	-0.0516832	0.337825	-0.152988	0.878407	0.942143
ENSMUSG00000006850	Tmco6	transmembrane and coiled-coil domains 6 [Source:MGI Symbol;Acc:MGI:1919233]	353.776	-0.640998	0.213588	-3.00109	0.00269014	0.0398339
ENSMUSG00000006906	Stambp	STAM binding protein [Source:MGI Symbol;Acc:MGI:1917777]	589.643	-0.203245	0.16315	-1.24575	0.212856	0.441823
ENSMUSG00000006920	Ezh1	enhancer of zeste 1 polycomb repressive complex 2 subunit [Source:MGI Symbol;Acc:MGI:1097695]	840.609	0.254461	0.195701	1.30025	0.193515	0.419282
ENSMUSG00000006930	Hap1	huntingtin-associated protein 1 [Source:MGI Symbol;Acc:MGI:1261831]	447.025	0.00602319	0.380707	0.015821	0.987377	0.99381
ENSMUSG00000006931	P3h4	prolyl 3-hydroxylase family member 4 (non-enzymatic) [Source:MGI Symbol;Acc:MGI:1913430]	1393.01	-0.128679	0.235284	-0.546909	0.584441	0.769049
ENSMUSG00000006932	Ctnnb1	catenin (cadherin associated protein), beta 1 [Source:MGI Symbol;Acc:MGI:88276]	22265.2	-0.122531	0.272273	-0.450028	0.65269	0.814895
ENSMUSG00000006941	Eif1b	eukaryotic translation initiation factor 1B [Source:MGI Symbol;Acc:MGI:1916219]	903.075	-0.607512	0.278214	-2.18361	0.0289907	0.146041
ENSMUSG00000006948	Klk4	kallikrein related-peptidase 4 (prostase, enamel matrix, prostate) [Source:MGI Symbol;Acc:MGI:1861379]	0.45376	-1.86811	3.10298	-0.602037	0.547149	NA
ENSMUSG00000006958	Chrd	chordin [Source:MGI Symbol;Acc:MGI:1313268]	223.273	1.08723	0.386511	2.81293	0.00490919	0.0557652
ENSMUSG00000006998	Psmd2	proteasome (prosome, macropain) 26S subunit, non-ATPase, 2 [Source:MGI Symbol;Acc:MGI:1096584]	7120.01	0.134233	0.124707	1.07639	0.281754	0.516615
ENSMUSG00000007021	Syngr3	synaptogyrin 3 [Source:MGI Symbol;Acc:MGI:1341881]	11.7558	1.01074	0.603651	1.67437	0.0940573	0.282645
ENSMUSG00000007029	Vars	valyl-tRNA synthetase [Source:MGI Symbol;Acc:MGI:90675]	4407.54	0.322694	0.250422	1.2886	0.197537	0.423918
ENSMUSG00000007030	Vwa7	von Willebrand factor A domain containing 7 [Source:MGI Symbol;Acc:MGI:1306798]	35.1131	-0.0788899	0.437063	-0.1805	0.85676	0.930822
ENSMUSG00000007033	Hspa1l	heat shock protein 1-like [Source:MGI Symbol;Acc:MGI:96231]	5.43477	-0.737807	0.636779	-1.15865	0.246597	0.480191
ENSMUSG00000007034	Slc44a4	solute carrier family 44, member 4 [Source:MGI Symbol;Acc:MGI:1917379]	536.696	-1.2461	0.603688	-2.06415	0.0390036	0.172991
ENSMUSG00000007035	Msh5	mutS homolog 5 [Source:MGI Symbol;Acc:MGI:1329021]	94.5595	-0.365278	0.298785	-1.22255	0.221501	0.451378
ENSMUSG00000007036	Abhd16a	abhydrolase domain containing 16A [Source:MGI Symbol;Acc:MGI:99476]	1824.14	0.0800384	0.194243	0.412053	0.680301	0.832821
ENSMUSG00000007038	Neu1	neuraminidase 1 [Source:MGI Symbol;Acc:MGI:97305]	1935.81	0.0499999	0.237184	0.210806	0.833038	0.919176
ENSMUSG00000007039	Ddah2	dimethylarginine dimethylaminohydrolase 2 [Source:MGI Symbol;Acc:MGI:1859016]	1635.8	-0.466579	0.276092	-1.68994	0.0910402	0.277655
ENSMUSG00000007041	Clic1	chloride intracellular channel 1 [Source:MGI Symbol;Acc:MGI:2148924]	17678.9	-0.112467	0.246242	-0.456731	0.647864	0.811684
ENSMUSG00000007050	Lsm2	LSM2 homolog, U6 small nuclear RNA and mRNA degradation associated [Source:MGI Symbol;Acc:MGI:90676]	1645.99	-0.735462	0.283366	-2.59545	0.00944676	0.0798984
ENSMUSG00000007080	Pole	polymerase (DNA directed), epsilon [Source:MGI Symbol;Acc:MGI:1196391]	543.862	0.203164	0.316679	0.641546	0.521168	0.724516
ENSMUSG00000007097	Atp1a2	ATPase, Na+/K+ transporting, alpha 2 polypeptide [Source:MGI Symbol;Acc:MGI:88106]	85.4027	0.43487	0.40706	1.06832	0.285378	0.520652
ENSMUSG00000007107	Atp1a4	ATPase, Na+/K+ transporting, alpha 4 polypeptide [Source:MGI Symbol;Acc:MGI:1351335]	2.12252	-0.27584	1.23785	-0.222838	0.823662	NA
ENSMUSG00000007122	Casq1	calsequestrin 1 [Source:MGI Symbol;Acc:MGI:1309468]	33.8254	-1.17193	0.506326	-2.31458	0.0206357	0.121443
ENSMUSG00000007207	Stx1a	syntaxin 1A (brain) [Source:MGI Symbol;Acc:MGI:109355]	230.745	-0.548581	0.25673	-2.1368	0.0326144	0.157081
ENSMUSG00000007209	Ceacam9	carcinoembryonic antigen-related cell adhesion molecule 9 [Source:MGI Symbol;Acc:MGI:1347247]	0	NA	NA	NA	NA	NA
ENSMUSG00000007279	Scube2	signal peptide, CUB domain, EGF-like 2 [Source:MGI Symbol;Acc:MGI:1928765]	15.2905	1.15924	0.627664	1.84691	0.0647595	0.228669
ENSMUSG00000007338	Mrpl49	mitochondrial ribosomal protein L49 [Source:MGI Symbol;Acc:MGI:108180]	1561.69	-0.464547	0.128508	-3.61492	0.000300438	0.0114962
ENSMUSG00000007379	Dennd2c	DENN/MADD domain containing 2C [Source:MGI Symbol;Acc:MGI:3036254]	151.438	0.209316	0.279773	0.748162	0.454362	0.671903
ENSMUSG00000007411	Mark3	MAP/microtubule affinity regulating kinase 3 [Source:MGI Symbol;Acc:MGI:1341865]	1794.14	0.0199472	0.145718	0.136889	0.891119	0.947711
ENSMUSG00000007415	Gatad1	GATA zinc finger domain containing 1 [Source:MGI Symbol;Acc:MGI:1914460]	3305.06	-0.526508	0.272044	-1.93538	0.0529443	0.206237
ENSMUSG00000007440	Pcdha11	protocadherin alpha 11 [Source:MGI Symbol;Acc:MGI:1298372]	0.502536	0.507755	2.03982	0.248921	0.803422	NA
ENSMUSG00000007458	M6pr	mannose-6-phosphate receptor, cation dependent [Source:MGI Symbol;Acc:MGI:96904]	5965.85	-0.00680827	0.153578	-0.0443311	0.964641	0.983692
ENSMUSG00000007476	Lrrc8a	leucine rich repeat containing 8A VRAC subunit A [Source:MGI Symbol;Acc:MGI:2652847]	473.484	-0.352396	0.367028	-0.960135	0.336987	0.570059
ENSMUSG00000007480	Mc5r	melanocortin 5 receptor [Source:MGI Symbol;Acc:MGI:99420]	0	NA	NA	NA	NA	NA
ENSMUSG00000007564	Ppp2r1a	protein phosphatase 2, regulatory subunit A, alpha [Source:MGI Symbol;Acc:MGI:1926334]	5726.26	0.208726	0.139248	1.49895	0.133886	0.342429
ENSMUSG00000007570	Fance	Fanconi anemia, complementation group E [Source:MGI Symbol;Acc:MGI:1920025]	634.918	-0.124849	0.212997	-0.586153	0.557773	0.752065
ENSMUSG00000007589	Tinf2	Terf1 (TRF1)-interacting nuclear factor 2 [Source:MGI Symbol;Acc:MGI:107246]	593.654	-0.296649	0.240767	-1.2321	0.217911	0.447654
ENSMUSG00000007591	Tssk4	testis-specific serine kinase 4 [Source:MGI Symbol;Acc:MGI:1918349]	27.4899	-0.222915	0.379719	-0.587053	0.557168	0.751807
ENSMUSG00000007594	Hapln4	hyaluronan and proteoglycan link protein 4 [Source:MGI Symbol;Acc:MGI:2679531]	44.7395	-0.312164	0.505226	-0.617869	0.536662	0.737045
ENSMUSG00000007603	Dus3l	dihydrouridine synthase 3-like (S. cerevisiae) [Source:MGI Symbol;Acc:MGI:2147092]	781.579	-0.289565	0.155205	-1.8657	0.062084	0.222959
ENSMUSG00000007610	Gtpbp3	GTP binding protein 3 [Source:MGI Symbol;Acc:MGI:1917609]	695.792	-0.323813	0.164495	-1.96853	0.0490076	0.198363
ENSMUSG00000007613	Tgfbr1	transforming growth factor, beta receptor I [Source:MGI Symbol;Acc:MGI:98728]	2586.63	0.406034	0.239667	1.69416	0.0902351	0.276478
ENSMUSG00000007617	Homer1	homer scaffolding protein 1 [Source:MGI Symbol;Acc:MGI:1347345]	313.171	-0.0914388	0.211614	-0.432102	0.665667	0.822962
ENSMUSG00000007646	Rad51c	RAD51 paralog C [Source:MGI Symbol;Acc:MGI:2150020]	96.4413	-0.354284	0.279084	-1.26946	0.204279	0.431312
ENSMUSG00000007653	Gabrb2	gamma-aminobutyric acid (GABA) A receptor, subunit beta 2 [Source:MGI Symbol;Acc:MGI:95620]	0.593332	-2.27927	2.45732	-0.927545	0.353644	NA
ENSMUSG00000007655	Cav1	caveolin 1, caveolae protein [Source:MGI Symbol;Acc:MGI:102709]	1426.53	0.0146231	0.219961	0.0664803	0.946995	0.975408
ENSMUSG00000007656	Arpp19	cAMP-regulated phosphoprotein 19 [Source:MGI Symbol;Acc:MGI:1891691]	3827.53	-0.677848	0.287813	-2.35517	0.0185143	0.113867
ENSMUSG00000007659	Bcl2l1	BCL2-like 1 [Source:MGI Symbol;Acc:MGI:88139]	2911.24	-0.190109	0.194794	-0.975947	0.329091	0.562336
ENSMUSG00000007670	Khsrp	KH-type splicing regulatory protein [Source:MGI Symbol;Acc:MGI:1336214]	3230.87	0.0534861	0.21997	0.243152	0.807888	0.906466
ENSMUSG00000007682	Dio2	deiodinase, iodothyronine, type II [Source:MGI Symbol;Acc:MGI:1338833]	24.9352	0.784233	0.619605	1.2657	0.205621	0.432914
ENSMUSG00000007721	Ccdc124	coiled-coil domain containing 124 [Source:MGI Symbol;Acc:MGI:1916403]	1834.52	-0.688475	0.291901	-2.35859	0.0183444	0.113583
ENSMUSG00000007739	Cct4	chaperonin containing Tcp1, subunit 4 (delta) [Source:MGI Symbol;Acc:MGI:104689]	5957.21	-0.414605	0.169063	-2.45237	0.0141919	0.098545
ENSMUSG00000007783	Cpt1c	carnitine palmitoyltransferase 1c [Source:MGI Symbol;Acc:MGI:2446526]	164.627	-0.205908	0.234677	-0.877411	0.380264	0.609171
ENSMUSG00000007805	Twist2	twist basic helix-loop-helix transcription factor 2 [Source:MGI Symbol;Acc:MGI:104685]	82.881	0.0675037	0.645029	0.104652	0.916652	0.961082
ENSMUSG00000007812	Zfp655	zinc finger protein 655 [Source:MGI Symbol;Acc:MGI:1919861]	987.103	0.21913	0.132988	1.64774	0.0994056	0.291122
ENSMUSG00000007815	Rhoa	ras homolog family member A [Source:MGI Symbol;Acc:MGI:1096342]	14539.4	-0.0448285	0.176718	-0.253673	0.799748	0.902797
ENSMUSG00000007817	Zmiz1	zinc finger, MIZ-type containing 1 [Source:MGI Symbol;Acc:MGI:3040693]	2267.64	0.613422	0.356867	1.71891	0.0856308	0.268327
ENSMUSG00000007827	Ankrd26	ankyrin repeat domain 26 [Source:MGI Symbol;Acc:MGI:1917887]	341.642	-0.29871	0.320055	-0.933306	0.350662	0.582593
ENSMUSG00000007833	Aldh16a1	aldehyde dehydrogenase 16 family, member A1 [Source:MGI Symbol;Acc:MGI:1916998]	931.876	0.217469	0.184205	1.18059	0.237767	0.471214
ENSMUSG00000007836	Hnrnpa0	heterogeneous nuclear ribonucleoprotein A0 [Source:MGI Symbol;Acc:MGI:1924384]	6579.31	-0.099083	0.153779	-0.644321	0.519367	0.723054
ENSMUSG00000007850	Hnrnph1	heterogeneous nuclear ribonucleoprotein H1 [Source:MGI Symbol;Acc:MGI:1891925]	7024.94	-0.41276	0.144047	-2.86546	0.0041641	0.0509532
ENSMUSG00000007867	Ift43	intraflagellar transport 43 [Source:MGI Symbol;Acc:MGI:1923661]	972.869	-0.781476	0.290723	-2.68805	0.00718713	0.0679424
ENSMUSG00000007872	Id3	inhibitor of DNA binding 3 [Source:MGI Symbol;Acc:MGI:96398]	1233.76	-0.441285	0.37221	-1.18558	0.235788	0.469115
ENSMUSG00000007877	Tcap	titin-cap [Source:MGI Symbol;Acc:MGI:1330233]	26.5091	-4.85673	1.24288	-3.90763	NA	NA
ENSMUSG00000007880	Arid1a	AT rich interactive domain 1A (SWI-like) [Source:MGI Symbol;Acc:MGI:1935147]	2324.21	0.355288	0.268586	1.32281	0.185898	0.411129
ENSMUSG00000007888	Crlf1	cytokine receptor-like factor 1 [Source:MGI Symbol;Acc:MGI:1340030]	1028.02	0.0574953	0.41617	0.138153	0.890119	0.947246
ENSMUSG00000007891	Ctsd	cathepsin D [Source:MGI Symbol;Acc:MGI:88562]	11397.3	-0.253568	0.27621	-0.918026	0.358605	0.590452
ENSMUSG00000007892	Rplp1	ribosomal protein, large, P1 [Source:MGI Symbol;Acc:MGI:1927099]	48724.9	-1.05339	0.384996	-2.73612	0.00621683	0.0631493
ENSMUSG00000007907	Cabs1	calcium binding protein, spermatid specific 1 [Source:MGI Symbol;Acc:MGI:1918227]	0	NA	NA	NA	NA	NA
ENSMUSG00000007908	Hmgcll1	3-hydroxymethyl-3-methylglutaryl-Coenzyme A lyase-like 1 [Source:MGI Symbol;Acc:MGI:2446108]	986.245	-0.187864	0.286248	-0.656299	0.511632	0.717295
ENSMUSG00000007944	Ttc9b	tetratricopeptide repeat domain 9B [Source:MGI Symbol;Acc:MGI:1920282]	0	NA	NA	NA	NA	NA
ENSMUSG00000007946	Phox2a	paired-like homeobox 2a [Source:MGI Symbol;Acc:MGI:106633]	3.10213	0.421614	0.964981	0.436914	0.662173	NA
ENSMUSG00000007950	Abhd8	abhydrolase domain containing 8 [Source:MGI Symbol;Acc:MGI:1918946]	710.483	-0.0431334	0.21974	-0.196293	0.84438	0.924634
ENSMUSG00000007987	Ift22	intraflagellar transport 22 [Source:MGI Symbol;Acc:MGI:1914536]	494.207	-0.281684	0.28922	-0.973946	0.330083	0.563368
ENSMUSG00000007989	Fzd3	frizzled class receptor 3 [Source:MGI Symbol;Acc:MGI:108476]	43.4735	0.416321	0.441134	0.943752	0.345297	0.577092
ENSMUSG00000008028	1700008O03Rik	RIKEN cDNA 1700008O03 gene [Source:MGI Symbol;Acc:MGI:1916599]	3.6183	0.116937	0.687874	0.169998	0.865012	NA
ENSMUSG00000008035	Mid1ip1	Mid1 interacting protein 1 (gastrulation specific G12-like (zebrafish)) [Source:MGI Symbol;Acc:MGI:1915291]	2016.91	0.751688	0.21897	3.43284	0.000597291	0.0172256
ENSMUSG00000008036	Ap2s1	adaptor-related protein complex 2, sigma 1 subunit [Source:MGI Symbol;Acc:MGI:2141861]	3788.59	-0.758121	0.324166	-2.33868	0.0193518	0.116931
ENSMUSG00000008090	Fgfrl1	fibroblast growth factor receptor-like 1 [Source:MGI Symbol;Acc:MGI:2150920]	590.704	0.461873	0.22683	2.03621	0.0417293	0.179651
ENSMUSG00000008129	Brme1	break repair meiotic recombinase recruitment factor 1 [Source:MGI Symbol;Acc:MGI:1921916]	38.0142	-0.0300903	0.362711	-0.0829594	0.933884	0.970151
ENSMUSG00000008136	Fhl2	four and a half LIM domains 2 [Source:MGI Symbol;Acc:MGI:1338762]	1525.52	-0.661237	0.15914	-4.15507	3.25189e-05	0.00302715
ENSMUSG00000008140	Emc10	ER membrane protein complex subunit 10 [Source:MGI Symbol;Acc:MGI:1916933]	2396.17	-0.179734	0.185993	-0.966348	0.33387	0.566369
ENSMUSG00000008153	Clstn3	calsyntenin 3 [Source:MGI Symbol;Acc:MGI:2178323]	15.4378	1.03276	0.601889	1.71586	0.0861881	0.269527
ENSMUSG00000008193	Spib	Spi-B transcription factor (Spi-1/PU.1 related) [Source:MGI Symbol;Acc:MGI:892986]	151.856	1.18469	0.451641	2.62308	0.0087139	0.0759823
ENSMUSG00000008200	Fnbp4	formin binding protein 4 [Source:MGI Symbol;Acc:MGI:1860513]	1454.54	-0.0741006	0.183336	-0.40418	0.68608	0.836142
ENSMUSG00000008206	Cers4	ceramide synthase 4 [Source:MGI Symbol;Acc:MGI:1914510]	167.664	0.152095	0.227345	0.669005	0.503492	0.711054
ENSMUSG00000008226	Scrn3	secernin 3 [Source:MGI Symbol;Acc:MGI:1921866]	339.901	-0.257065	0.242075	-1.06192	0.288271	0.522637
ENSMUSG00000008301	Phax	phosphorylated adaptor for RNA export [Source:MGI Symbol;Acc:MGI:1891839]	1233.81	-0.295252	0.214163	-1.37863	0.168009	0.390299
ENSMUSG00000008305	Tle1	transducin-like enhancer of split 1 [Source:MGI Symbol;Acc:MGI:104636]	447.122	0.0550872	0.194704	0.282929	0.777232	0.890392
ENSMUSG00000008318	Relt	RELT tumor necrosis factor receptor [Source:MGI Symbol;Acc:MGI:2443373]	331.356	0.444217	0.19325	2.29866	0.0215241	0.123917
ENSMUSG00000008333	Snrpb2	U2 small nuclear ribonucleoprotein B [Source:MGI Symbol;Acc:MGI:104805]	2063.14	-0.647409	0.253374	-2.55515	0.0106143	0.0847804
ENSMUSG00000008348	Ubc	ubiquitin C [Source:MGI Symbol;Acc:MGI:98889]	8882.35	0.175629	0.226232	0.776321	0.43756	0.65947
ENSMUSG00000008373	Prpf31	pre-mRNA processing factor 31 [Source:MGI Symbol;Acc:MGI:1916238]	1636.1	0.0211771	0.198454	0.10671	0.915019	0.960619
ENSMUSG00000008384	Sertad1	SERTA domain containing 1 [Source:MGI Symbol;Acc:MGI:1913438]	1013.17	-0.738453	0.336639	-2.19361	0.0282637	0.144353
ENSMUSG00000008393	Carhsp1	calcium regulated heat stable protein 1 [Source:MGI Symbol;Acc:MGI:1196368]	4073.04	-0.0356001	0.184229	-0.193238	0.846772	0.925832
ENSMUSG00000008398	Elk3	ELK3, member of ETS oncogene family [Source:MGI Symbol;Acc:MGI:101762]	3462.64	0.354608	0.173392	2.04513	0.0408424	0.177523
ENSMUSG00000008429	Herpud2	HERPUD family member 2 [Source:MGI Symbol;Acc:MGI:1915393]	1119.67	0.0706425	0.103484	0.682644	0.494832	0.704438
ENSMUSG00000008435	Rdh13	retinol dehydrogenase 13 (all-trans and 9-cis) [Source:MGI Symbol;Acc:MGI:1918732]	325.121	0.0753795	0.171102	0.440552	0.659537	0.81939
ENSMUSG00000008438	Adam21	a disintegrin and metallopeptidase domain 21 [Source:MGI Symbol;Acc:MGI:1861229]	1.72781	1.27704	1.16151	1.09946	0.271566	NA
ENSMUSG00000008461	Fut1	fucosyltransferase 1 [Source:MGI Symbol;Acc:MGI:109375]	5.8693	0.0970378	1.09078	0.0889617	0.929112	0.968123
ENSMUSG00000008475	Arpc5	actin related protein 2/3 complex, subunit 5 [Source:MGI Symbol;Acc:MGI:1915021]	8100.38	-0.0720053	0.19314	-0.372813	0.709287	0.849623
ENSMUSG00000008482	Rnf151	ring finger protein 151 [Source:MGI Symbol;Acc:MGI:1914754]	3.97253	-1.61626	0.95829	-1.68661	0.0916787	NA
ENSMUSG00000008489	Elavl2	ELAV like RNA binding protein 1 [Source:MGI Symbol;Acc:MGI:1100887]	0.254005	-0.367797	3.14975	-0.11677	0.907042	NA
ENSMUSG00000008496	Pou2f2	POU domain, class 2, transcription factor 2 [Source:MGI Symbol;Acc:MGI:101897]	413.615	0.684947	0.374222	1.83032	0.0672019	0.233863
ENSMUSG00000008540	Mgst1	microsomal glutathione S-transferase 1 [Source:MGI Symbol;Acc:MGI:1913850]	1041.23	0.108819	0.320482	0.339549	0.734196	0.864758
ENSMUSG00000008575	Nfib	nuclear factor I/B [Source:MGI Symbol;Acc:MGI:103188]	2191.31	-0.414816	0.395739	-1.04821	NA	NA
ENSMUSG00000008590	Htr3b	5-hydroxytryptamine (serotonin) receptor 3B [Source:MGI Symbol;Acc:MGI:1861899]	0	NA	NA	NA	NA	NA
ENSMUSG00000008601	Rab25	RAB25, member RAS oncogene family [Source:MGI Symbol;Acc:MGI:1858203]	17.354	-0.571548	0.753532	-0.758492	0.448157	0.666839
ENSMUSG00000008604	Ubqln4	ubiquilin 4 [Source:MGI Symbol;Acc:MGI:2150152]	2659.29	0.0089899	0.199159	0.0451392	0.963996	0.9834
ENSMUSG00000008658	Rbfox1	RNA binding protein, fox-1 homolog (C. elegans) 1 [Source:MGI Symbol;Acc:MGI:1926224]	9.16358	0.166825	0.681782	0.24469	0.806696	0.90639
ENSMUSG00000008683	Rps15a	ribosomal protein S15A [Source:MGI Symbol;Acc:MGI:2389091]	17868.1	-0.817838	0.378539	-2.16051	0.0307332	0.151283
ENSMUSG00000008690	Ncaph2	non-SMC condensin II complex, subunit H2 [Source:MGI Symbol;Acc:MGI:1289164]	4267.05	-0.335769	0.168327	-1.99474	0.0460712	0.191067
ENSMUSG00000008730	Hipk1	homeodomain interacting protein kinase 1 [Source:MGI Symbol;Acc:MGI:1314873]	2633.56	0.450685	0.29857	1.50948	0.131177	0.338543
ENSMUSG00000008734	Gprc5b	G protein-coupled receptor, family C, group 5, member B [Source:MGI Symbol;Acc:MGI:1927596]	1561.7	0.898794	0.244835	3.67102	0.00024158	0.00999647
ENSMUSG00000008763	Man1a2	mannosidase, alpha, class 1A, member 2 [Source:MGI Symbol;Acc:MGI:104676]	2878.99	0.401567	0.327968	1.22441	0.220798	0.450391
ENSMUSG00000008789	Ceacam5	carcinoembryonic antigen-related cell adhesion molecule 5 [Source:MGI Symbol;Acc:MGI:1920500]	0	NA	NA	NA	NA	NA
ENSMUSG00000008813	Tppp2	tubulin polymerization-promoting protein family member 2 [Source:MGI Symbol;Acc:MGI:2684923]	0	NA	NA	NA	NA	NA
ENSMUSG00000008843	Cldn13	claudin 13 [Source:MGI Symbol;Acc:MGI:1913102]	4.09969	3.5043	1.1818	2.96522	0.00302463	NA
ENSMUSG00000008845	Cd163	CD163 antigen [Source:MGI Symbol;Acc:MGI:2135946]	138.397	1.53273	0.45734	3.35141	0.000804021	0.0202018
ENSMUSG00000008855	Hdac5	histone deacetylase 5 [Source:MGI Symbol;Acc:MGI:1333784]	1522.07	-0.014777	0.195212	-0.0756973	0.93966	0.972445
ENSMUSG00000008859	Rala	v-ral simian leukemia viral oncogene A (ras related) [Source:MGI Symbol;Acc:MGI:1927243]	2941.07	-0.358694	0.21445	-1.67262	0.0944019	0.282839
ENSMUSG00000008874	Clec3a	C-type lectin domain family 3, member a [Source:MGI Symbol;Acc:MGI:2685642]	0	NA	NA	NA	NA	NA
ENSMUSG00000008892	Vdac3	voltage-dependent anion channel 3 [Source:MGI Symbol;Acc:MGI:106922]	3250.12	-0.614356	0.235279	-2.61118	0.00902303	0.0776165
ENSMUSG00000008932	Slc1a7	solute carrier family 1 (glutamate transporter), member 7 [Source:MGI Symbol;Acc:MGI:2444087]	0.577212	2.38656	2.14446	1.11289	0.265755	NA
ENSMUSG00000008958	Vps72	vacuolar protein sorting 72 [Source:MGI Symbol;Acc:MGI:1202305]	1876.41	-0.150183	0.17308	-0.867707	0.385555	0.613985
ENSMUSG00000008976	Gabpa	GA repeat binding protein, alpha [Source:MGI Symbol;Acc:MGI:95610]	1514.25	0.372741	0.19848	1.87798	0.0603839	0.219804
ENSMUSG00000008999	Bmp7	bone morphogenetic protein 7 [Source:MGI Symbol;Acc:MGI:103302]	16.6381	-0.803656	0.567165	-1.41697	0.156492	0.374764
ENSMUSG00000009030	Pdcl	phosducin-like [Source:MGI Symbol;Acc:MGI:1914716]	957.554	-0.0211956	0.151315	-0.140076	0.8886	0.946376
ENSMUSG00000009035	Tmem184b	transmembrane protein 184b [Source:MGI Symbol;Acc:MGI:2445179]	2173.42	0.288373	0.175644	1.6418	0.100632	0.293093
ENSMUSG00000009047	Gm5965	predicted gene 5965 [Source:MGI Symbol;Acc:MGI:3645197]	0	NA	NA	NA	NA	NA
ENSMUSG00000009070	Rsph14	radial spoke head homolog 14 (Chlamydomonas) [Source:MGI Symbol;Acc:MGI:1918486]	0	NA	NA	NA	NA	NA
ENSMUSG00000009073	Nf2	neurofibromin 2 [Source:MGI Symbol;Acc:MGI:97307]	1692.6	0.2532	0.237808	1.06473	0.286999	0.521863
ENSMUSG00000009075	Cabp7	calcium binding protein 7 [Source:MGI Symbol;Acc:MGI:2183437]	0.370192	-0.665441	3.13886	-0.212001	0.832106	NA
ENSMUSG00000009076	Zmat5	zinc finger, matrin type 5 [Source:MGI Symbol;Acc:MGI:1914428]	538.13	-0.69543	0.258612	-2.68908	0.00716485	0.0678912
ENSMUSG00000009079	Ewsr1	Ewing sarcoma breakpoint region 1 [Source:MGI Symbol;Acc:MGI:99960]	6719.15	0.113191	0.174079	0.650228	0.515545	0.720043
ENSMUSG00000009090	Ap1b1	adaptor protein complex AP-1, beta 1 subunit [Source:MGI Symbol;Acc:MGI:1096368]	2277.95	0.194573	0.195031	0.997651	0.318449	0.552309
ENSMUSG00000009092	Derl3	Der1-like domain family, member 3 [Source:MGI Symbol;Acc:MGI:1917627]	46.1559	1.47801	0.52283	2.82694	0.00469944	0.0546957
ENSMUSG00000009093	Gstt4	glutathione S-transferase, theta 4 [Source:MGI Symbol;Acc:MGI:1923136]	2.21584	2.19143	1.87592	1.16818	NA	NA
ENSMUSG00000009097	Tbx1	T-box 1 [Source:MGI Symbol;Acc:MGI:98493]	35.8267	-1.48071	1.34536	-1.10061	NA	NA
ENSMUSG00000009108	Gnat2	guanine nucleotide binding protein, alpha transducing 2 [Source:MGI Symbol;Acc:MGI:95779]	34.4877	-1.22925	0.379509	-3.23905	0.0011993	0.0253124
ENSMUSG00000009112	Bcl2l13	BCL2-like 13 (apoptosis facilitator) [Source:MGI Symbol;Acc:MGI:2136959]	1333.84	0.0578112	0.215327	0.268481	0.788329	0.897126
ENSMUSG00000009114	2610028H24Rik	RIKEN cDNA 2610028H24 gene [Source:MGI Symbol;Acc:MGI:1924214]	0	NA	NA	NA	NA	NA
ENSMUSG00000009115	Spatc1l	spermatogenesis and centriole associated 1 like [Source:MGI Symbol;Acc:MGI:1923823]	0.836096	-1.53711	2.06768	-0.743398	0.457241	NA
ENSMUSG00000009145	Dqx1	DEAQ RNA-dependent ATPase [Source:MGI Symbol;Acc:MGI:2136388]	304.063	-1.27161	0.451847	-2.81425	0.00488919	0.0557633
ENSMUSG00000009185	Ccl8	chemokine (C-C motif) ligand 8 [Source:MGI Symbol;Acc:MGI:101878]	6973.98	-0.160445	0.420901	-0.381194	0.703059	0.845769
ENSMUSG00000009207	Lnpk	lunapark, ER junction formation factor [Source:MGI Symbol;Acc:MGI:1918115]	411.882	0.0218332	0.122437	0.178322	0.85847	0.931806
ENSMUSG00000009210	Prr29	proline rich 29 [Source:MGI Symbol;Acc:MGI:1922823]	2.46481	-1.44908	0.947625	-1.52917	0.126222	NA
ENSMUSG00000009214	Mymk	myomaker, myoblast fusion factor [Source:MGI Symbol;Acc:MGI:1913389]	1.08913	0.288323	1.28737	0.223963	0.822786	NA
ENSMUSG00000009216	Fam163b	family with sequence similarity 163, member B [Source:MGI Symbol;Acc:MGI:1926106]	0	NA	NA	NA	NA	NA
ENSMUSG00000009246	Trpm5	transient receptor potential cation channel, subfamily M, member 5 [Source:MGI Symbol;Acc:MGI:1861718]	13.1655	-2.39415	1.12191	-2.134	0.0328429	0.157608
ENSMUSG00000009248	Ascl2	achaete-scute family bHLH transcription factor 2 [Source:MGI Symbol;Acc:MGI:96920]	7.99626	-0.0521019	0.650883	-0.080048	0.936199	0.971087
ENSMUSG00000009281	Rarres2	retinoic acid receptor responder (tazarotene induced) 2 [Source:MGI Symbol;Acc:MGI:1918910]	838.763	-0.278392	0.408019	-0.682301	0.495049	0.704527
ENSMUSG00000009291	Pttg1ip	pituitary tumor-transforming 1 interacting protein [Source:MGI Symbol;Acc:MGI:2652132]	4636.48	0.0822994	0.197577	0.416544	0.677012	0.830441
ENSMUSG00000009292	Trpm2	transient receptor potential cation channel, subfamily M, member 2 [Source:MGI Symbol;Acc:MGI:1351901]	629.711	0.950086	0.335233	2.83411	0.00459541	0.0543009
ENSMUSG00000009293	Ube2g2	ubiquitin-conjugating enzyme E2G 2 [Source:MGI Symbol;Acc:MGI:1343188]	1140.42	0.0198386	0.143843	0.137919	0.890305	0.947343
ENSMUSG00000009350	Mpo	myeloperoxidase [Source:MGI Symbol;Acc:MGI:97137]	950.422	5.54486	0.922943	6.0078	1.8806e-09	1.83487e-06
ENSMUSG00000009356	Lpo	lactoperoxidase [Source:MGI Symbol;Acc:MGI:1923363]	0	NA	NA	NA	NA	NA
ENSMUSG00000009376	Met	met proto-oncogene [Source:MGI Symbol;Acc:MGI:96969]	2329.7	0.338714	0.280186	1.20889	0.226705	0.45806
ENSMUSG00000009378	Slc16a12	solute carrier family 16 (monocarboxylic acid transporters), member 12 [Source:MGI Symbol;Acc:MGI:2147716]	24.4156	0.624659	0.419072	1.49058	0.136073	0.345408
ENSMUSG00000009394	Syn2	synapsin II [Source:MGI Symbol;Acc:MGI:103020]	35.1761	0.889876	0.379436	2.34526	0.0190137	0.11587
ENSMUSG00000009406	Elk1	ELK1, member of ETS oncogene family [Source:MGI Symbol;Acc:MGI:101833]	535.479	0.396087	0.141531	2.79859	0.0051327	0.0568235
ENSMUSG00000009418	Nav1	neuron navigator 1 [Source:MGI Symbol;Acc:MGI:2183683]	994.621	0.124465	0.258029	0.482369	0.629544	0.799467
ENSMUSG00000009470	Tnpo1	transportin 1 [Source:MGI Symbol;Acc:MGI:2681523]	4211.35	0.256786	0.260908	0.984199	0.325018	0.558788
ENSMUSG00000009471	Myod1	myogenic differentiation 1 [Source:MGI Symbol;Acc:MGI:97275]	0	NA	NA	NA	NA	NA
ENSMUSG00000009487	Otog	otogelin [Source:MGI Symbol;Acc:MGI:1202064]	0.086844	-0.848691	3.14975	-0.269447	0.787586	NA
ENSMUSG00000009535	Rnmt	RNA (guanine-7-) methyltransferase [Source:MGI Symbol;Acc:MGI:1915147]	1278.15	-0.15975	0.141989	-1.12509	0.260553	0.495347
ENSMUSG00000009545	Kcnq1	potassium voltage-gated channel, subfamily Q, member 1 [Source:MGI Symbol;Acc:MGI:108083]	118.532	-0.601642	0.353037	-1.70419	0.0883458	0.273506
ENSMUSG00000009549	Srp14	signal recognition particle 14 [Source:MGI Symbol;Acc:MGI:107169]	2742.09	-0.851872	0.332654	-2.56083	0.0104421	0.0843713
ENSMUSG00000009555	Cdk9	cyclin-dependent kinase 9 (CDC2-related kinase) [Source:MGI Symbol;Acc:MGI:1328368]	2616	-0.436716	0.19143	-2.28133	0.0225288	0.126826
ENSMUSG00000009563	Tor2a	torsin family 2, member A [Source:MGI Symbol;Acc:MGI:1353596]	933.715	-0.0485137	0.169327	-0.286509	0.774489	0.888991
ENSMUSG00000009566	Fpgs	folylpolyglutamyl synthetase [Source:MGI Symbol;Acc:MGI:95576]	647.524	-0.385012	0.247318	-1.55675	0.11953	0.319979
ENSMUSG00000009569	Mrtfb	myocardin related transcription factor B [Source:MGI Symbol;Acc:MGI:3050795]	739.66	0.268691	0.330884	0.81204	0.416769	0.642233
ENSMUSG00000009580	Odam	odontogenic, ameloblast asssociated [Source:MGI Symbol;Acc:MGI:1916842]	0	NA	NA	NA	NA	NA
ENSMUSG00000009585	Apobec3	apolipoprotein B mRNA editing enzyme, catalytic polypeptide 3 [Source:MGI Symbol;Acc:MGI:1933111]	3929.73	0.078148	0.259415	0.301247	0.763226	0.882653
ENSMUSG00000009588	St6galnac1	ST6 (alpha-N-acetyl-neuraminyl-2,3-beta-galactosyl-1,3)-N-acetylgalactosaminide alpha-2,6-sialyltransferase 1 [Source:MGI Symbol;Acc:MGI:1341826]	0.560019	0.600657	2.57876	0.232925	0.81582	NA
ENSMUSG00000009596	Taf7l	TATA-box binding protein associated factor 7 like [Source:MGI Symbol;Acc:MGI:1921719]	0.440784	0.0192213	2.74178	0.00701052	0.994406	NA
ENSMUSG00000009614	Sardh	sarcosine dehydrogenase [Source:MGI Symbol;Acc:MGI:2183102]	1042.55	-0.308082	0.235417	-1.30867	0.190647	0.416488
ENSMUSG00000009621	Vav2	vav 2 oncogene [Source:MGI Symbol;Acc:MGI:102718]	1200.14	0.605136	0.240825	2.51276	0.011979	0.0898697
ENSMUSG00000009628	Tex15	testis expressed gene 15 [Source:MGI Symbol;Acc:MGI:1934816]	4.02922	1.45873	0.8847	1.64884	0.0991807	NA
ENSMUSG00000009630	Ppp2cb	protein phosphatase 2 (formerly 2A), catalytic subunit, beta isoform [Source:MGI Symbol;Acc:MGI:1321161]	3296.61	-0.456554	0.205009	-2.227	0.0259471	0.1373
ENSMUSG00000009633	G0s2	G0/G1 switch gene 2 [Source:MGI Symbol;Acc:MGI:1316737]	159.293	-0.0376633	0.422926	-0.089054	0.929039	0.968113
ENSMUSG00000009640	Dmap1	DNA methyltransferase 1-associated protein 1 [Source:MGI Symbol;Acc:MGI:1913483]	477.609	-0.139879	0.188807	-0.740855	0.458781	0.675366
ENSMUSG00000009646	Pla2g12b	phospholipase A2, group XIIB [Source:MGI Symbol;Acc:MGI:1917086]	1.14054	-2.08981	1.98884	-1.05077	0.293364	NA
ENSMUSG00000009647	Mcu	mitochondrial calcium uniporter [Source:MGI Symbol;Acc:MGI:3026965]	1647.04	0.138136	0.285539	0.483774	0.628546	0.799112
ENSMUSG00000009654	Oit3	oncoprotein induced transcript 3 [Source:MGI Symbol;Acc:MGI:1201782]	53.2523	-0.701967	0.377457	-1.85973	0.0629243	0.224541
ENSMUSG00000009670	Tex11	testis expressed gene 11 [Source:MGI Symbol;Acc:MGI:1933237]	0.822607	2.14901	2.07284	1.03675	0.299853	NA
ENSMUSG00000009681	Bcr	BCR activator of RhoGEF and GTPase [Source:MGI Symbol;Acc:MGI:88141]	1536.39	0.289771	0.25006	1.15881	0.246536	0.480121
ENSMUSG00000009731	Kcnd1	potassium voltage-gated channel, Shal-related family, member 1 [Source:MGI Symbol;Acc:MGI:96671]	421.8	-0.0144504	0.328251	-0.0440224	0.964887	0.983692
ENSMUSG00000009733	Tfcp2	transcription factor CP2 [Source:MGI Symbol;Acc:MGI:98509]	403.605	-0.108017	0.201173	-0.536937	0.591311	0.773817
ENSMUSG00000009734	Pou6f2	POU domain, class 6, transcription factor 2 [Source:MGI Symbol;Acc:MGI:2443631]	0.216559	-1.49938	3.14275	-0.477091	0.633297	NA
ENSMUSG00000009739	Pou6f1	POU domain, class 6, transcription factor 1 [Source:MGI Symbol;Acc:MGI:102935]	392.959	0.506498	0.206086	2.45771	0.0139827	0.0979638
ENSMUSG00000009741	Ubp1	upstream binding protein 1 [Source:MGI Symbol;Acc:MGI:104889]	2177.16	-0.225177	0.20185	-1.11557	0.264607	0.499673
ENSMUSG00000009772	Nuak2	NUAK family, SNF1-like kinase, 2 [Source:MGI Symbol;Acc:MGI:1921387]	902.225	0.262711	0.244654	1.07381	0.282909	0.517675
ENSMUSG00000009828	Cilk1	ciliogenesis associated kinase 1 [Source:MGI Symbol;Acc:MGI:1934157]	1321.96	0.00149895	0.318214	0.0047105	0.996242	0.998399
ENSMUSG00000009863	Sdhb	succinate dehydrogenase complex, subunit B, iron sulfur (Ip) [Source:MGI Symbol;Acc:MGI:1914930]	2868.89	-0.380166	0.278214	-1.36645	0.171797	0.395476
ENSMUSG00000009876	Cox4i2	cytochrome c oxidase subunit 4I2 [Source:MGI Symbol;Acc:MGI:2135755]	54.8633	-0.520973	0.503345	-1.03502	0.300659	0.534588
ENSMUSG00000009894	Snap47	synaptosomal-associated protein, 47 [Source:MGI Symbol;Acc:MGI:1915076]	877.393	-0.257087	0.209864	-1.22501	0.22057	0.450173
ENSMUSG00000009900	Wnt3a	wingless-type MMTV integration site family, member 3A [Source:MGI Symbol;Acc:MGI:98956]	0	NA	NA	NA	NA	NA
ENSMUSG00000009905	Kdsr	3-ketodihydrosphingosine reductase [Source:MGI Symbol;Acc:MGI:1918000]	1096.36	-0.221348	0.255002	-0.868024	0.385381	0.613985
ENSMUSG00000009907	Vps4b	vacuolar protein sorting 4B [Source:MGI Symbol;Acc:MGI:1100499]	2716.49	0.158304	0.15868	0.997626	0.318461	0.552309
ENSMUSG00000009927	Rps25	ribosomal protein S25 [Source:MGI Symbol;Acc:MGI:1922867]	18115	-0.868906	0.338968	-2.56338	0.0103658	0.0841336
ENSMUSG00000009941	Nxf2	nuclear RNA export factor 2 [Source:MGI Symbol;Acc:MGI:1933192]	5.19969	-0.883187	0.794036	-1.11228	0.26602	0.501163
ENSMUSG00000009995	Taz	tafazzin [Source:MGI Symbol;Acc:MGI:109626]	897.41	-0.125236	0.147968	-0.846373	0.397345	0.625508
ENSMUSG00000010021	Kif19a	kinesin family member 19A [Source:MGI Symbol;Acc:MGI:2447024]	72.9876	0.0305469	0.389655	0.0783947	0.937514	0.971255
ENSMUSG00000010025	Aldh3a2	aldehyde dehydrogenase family 3, subfamily A2 [Source:MGI Symbol;Acc:MGI:1353452]	1842.48	0.317598	0.282059	1.126	0.260166	0.495017
ENSMUSG00000010044	Zmynd10	zinc finger, MYND domain containing 10 [Source:MGI Symbol;Acc:MGI:2387863]	4.57816	-0.954705	0.83992	-1.13666	0.25568	0.489772
ENSMUSG00000010045	Tmem115	transmembrane protein 115 [Source:MGI Symbol;Acc:MGI:1930765]	957.495	0.0608445	0.124902	0.487137	0.626161	0.797777
ENSMUSG00000010047	Hyal2	hyaluronoglucosaminidase 2 [Source:MGI Symbol;Acc:MGI:1196334]	1707.6	-0.534002	0.222714	-2.3977	0.0164983	0.107089
ENSMUSG00000010048	Ifrd2	interferon-related developmental regulator 2 [Source:MGI Symbol;Acc:MGI:1316708]	912.304	-0.557087	0.208752	-2.66865	0.00761565	0.0702677
ENSMUSG00000010051	Hyal1	hyaluronoglucosaminidase 1 [Source:MGI Symbol;Acc:MGI:96298]	57.3163	-0.618406	0.341936	-1.80854	0.0705222	0.240383
ENSMUSG00000010054	Tusc2	tumor suppressor 2, mitochondrial calcium regulator [Source:MGI Symbol;Acc:MGI:1931086]	757.061	-0.468938	0.182149	-2.57448	0.0100391	0.0824204
ENSMUSG00000010057	Nprl2	NPR2 like, GATOR1 complex subunit [Source:MGI Symbol;Acc:MGI:1914482]	403.656	-0.583542	0.189391	-3.08115	0.00206203	0.0345194
ENSMUSG00000010064	Slc38a3	solute carrier family 38, member 3 [Source:MGI Symbol;Acc:MGI:1923507]	28.0944	-0.227875	0.563573	-0.40434	0.685963	0.836054
ENSMUSG00000010066	Cacna2d2	calcium channel, voltage-dependent, alpha 2/delta subunit 2 [Source:MGI Symbol;Acc:MGI:1929813]	1.86548	1.74629	1.09548	1.59409	0.110917	NA
ENSMUSG00000010067	Rassf1	Ras association (RalGDS/AF-6) domain family member 1 [Source:MGI Symbol;Acc:MGI:1928386]	1363.27	-0.19366	0.19157	-1.01091	0.312058	0.546316
ENSMUSG00000010080	Epn3	epsin 3 [Source:MGI Symbol;Acc:MGI:1919139]	636.664	-0.311082	0.423724	-0.734162	0.46285	0.67777
ENSMUSG00000010086	Rnf112	ring finger protein 112 [Source:MGI Symbol;Acc:MGI:106611]	0.512907	-2.79722	3.0823	-0.907511	0.364137	NA
ENSMUSG00000010095	Slc3a2	solute carrier family 3 (activators of dibasic and neutral amino acid transport), member 2 [Source:MGI Symbol;Acc:MGI:96955]	4322.71	0.129684	0.157264	0.824625	0.409585	0.636826
ENSMUSG00000010097	Nxf1	nuclear RNA export factor 1 [Source:MGI Symbol;Acc:MGI:1858330]	3794.32	-0.473745	0.146532	-3.23304	0.00122481	0.0255692
ENSMUSG00000010110	Stx5a	syntaxin 5A [Source:MGI Symbol;Acc:MGI:1928483]	2382.75	-0.248234	0.172128	-1.44215	0.14926	0.364942
ENSMUSG00000010122	Slc47a1	solute carrier family 47, member 1 [Source:MGI Symbol;Acc:MGI:1914723]	7.08935	-2.25687	1.01187	-2.2304	0.0257207	0.136583
ENSMUSG00000010136	Pifo	primary cilia formation [Source:MGI Symbol;Acc:MGI:1923670]	0	NA	NA	NA	NA	NA
ENSMUSG00000010142	Tnfrsf13b	tumor necrosis factor receptor superfamily, member 13b [Source:MGI Symbol;Acc:MGI:1889411]	346.931	0.564267	0.173356	3.25496	0.00113406	0.0248824
ENSMUSG00000010154	Spire2	spire type actin nucleation factor 2 [Source:MGI Symbol;Acc:MGI:2446256]	810.431	-0.693615	0.25654	-2.70373	0.00685663	0.0666186
ENSMUSG00000010175	Prox1	prospero homeobox 1 [Source:MGI Symbol;Acc:MGI:97772]	50.1721	-0.368389	0.826313	-0.445823	0.655725	0.816979
ENSMUSG00000010205	Raver1	ribonucleoprotein, PTB-binding 1 [Source:MGI Symbol;Acc:MGI:1919016]	0	NA	NA	NA	NA	NA
ENSMUSG00000010277	2610507B11Rik	RIKEN cDNA 2610507B11 gene [Source:MGI Symbol;Acc:MGI:1919753]	7562.32	0.236046	0.252747	0.933922	0.350344	0.58243
ENSMUSG00000010290	AI597479	expressed sequence AI597479 [Source:MGI Symbol;Acc:MGI:2138299]	530.713	-0.0907136	0.19455	-0.466274	0.64102	0.807394
ENSMUSG00000010307	Tmem86a	transmembrane protein 86A [Source:MGI Symbol;Acc:MGI:1915143]	1198.8	0.467144	0.256102	1.82406	0.0681434	0.235866
ENSMUSG00000010311	Optc	opticin [Source:MGI Symbol;Acc:MGI:2151113]	2.5711	1.09249	1.23252	0.886383	0.375411	NA
ENSMUSG00000010342	Tex14	testis expressed gene 14 [Source:MGI Symbol;Acc:MGI:1933227]	9.02004	0.807622	0.658171	1.22707	0.219796	0.449707
ENSMUSG00000010358	Ifi35	interferon-induced protein 35 [Source:MGI Symbol;Acc:MGI:1917360]	1498.04	-0.154399	0.340142	-0.453925	0.649883	0.812594
ENSMUSG00000010362	Rdm1	RAD52 motif 1 [Source:MGI Symbol;Acc:MGI:1913849]	248.541	-0.646722	0.337164	-1.91812	0.0550956	0.210157
ENSMUSG00000010376	Nedd8	neural precursor cell expressed, developmentally down-regulated gene 8 [Source:MGI Symbol;Acc:MGI:97301]	3034.83	-0.740799	0.330694	-2.24013	0.0250824	0.13512
ENSMUSG00000010392	Gosr1	golgi SNAP receptor complex member 1 [Source:MGI Symbol;Acc:MGI:1858260]	1310.93	0.139606	0.169859	0.821894	0.411137	0.637743
ENSMUSG00000010406	Mrpl52	mitochondrial ribosomal protein L52 [Source:MGI Symbol;Acc:MGI:1916086]	1754.57	-1.15491	0.396799	-2.91056	0.00360783	0.0472214
ENSMUSG00000010435	Spaca7	sperm acrosome associated 7 [Source:MGI Symbol;Acc:MGI:1925884]	41.9212	-0.973504	0.736526	-1.32175	0.186251	0.411626
ENSMUSG00000010453	Kansl3	KAT8 regulatory NSL complex subunit 3 [Source:MGI Symbol;Acc:MGI:1918055]	1902.48	0.310198	0.222452	1.39445	0.163183	0.384186
ENSMUSG00000010461	Eya4	EYA transcriptional coactivator and phosphatase 4 [Source:MGI Symbol;Acc:MGI:1337104]	35.0501	0.0238994	0.418913	0.0570509	0.954505	0.978197
ENSMUSG00000010476	Ebf3	early B cell factor 3 [Source:MGI Symbol;Acc:MGI:894289]	92.9626	0.0431369	0.378535	0.113958	0.909271	0.95833
ENSMUSG00000010505	Myt1	myelin transcription factor 1 [Source:MGI Symbol;Acc:MGI:1100535]	0.517468	-1.3635	2.24266	-0.607985	0.543198	NA
ENSMUSG00000010517	Faf1	Fas-associated factor 1 [Source:MGI Symbol;Acc:MGI:109419]	1171.58	-0.00330233	0.1877	-0.0175937	0.985963	0.992872
ENSMUSG00000010538	Tsacc	TSSK6 activating co-chaperone [Source:MGI Symbol;Acc:MGI:1924177]	26.5634	-0.801504	0.402229	-1.99266	0.0462992	0.191712
ENSMUSG00000010554	Mettl16	methyltransferase like 16 [Source:MGI Symbol;Acc:MGI:1914743]	1109.05	-0.155485	0.172645	-0.900606	0.367798	0.598458
ENSMUSG00000010592	Dazl	deleted in azoospermia-like [Source:MGI Symbol;Acc:MGI:1342328]	0.394729	-0.533464	2.78128	-0.191806	0.847894	NA
ENSMUSG00000010601	Apol7a	apolipoprotein L 7a [Source:MGI Symbol;Acc:MGI:1923011]	610.497	0.222088	0.477513	0.465092	0.641865	0.80802
ENSMUSG00000010607	Pigyl	phosphatidylinositol glycan anchor biosynthesis, class Y-like [Source:MGI Symbol;Acc:MGI:1913518]	682.253	-0.7339	0.278556	-2.63465	0.00842232	0.0747236
ENSMUSG00000010608	Rbm25	RNA binding motif protein 25 [Source:MGI Symbol;Acc:MGI:1914289]	4778.93	-0.355634	0.215284	-1.65193	0.0985484	0.290124
ENSMUSG00000010609	Psen2	presenilin 2 [Source:MGI Symbol;Acc:MGI:109284]	1048.6	0.380125	0.203267	1.87008	0.0614732	0.221754
ENSMUSG00000010651	Acaa1b	acetyl-Coenzyme A acyltransferase 1B [Source:MGI Symbol;Acc:MGI:3605455]	103.515	-1.03523	0.529211	-1.95618	0.0504444	0.200803
ENSMUSG00000010660	Plcd1	phospholipase C, delta 1 [Source:MGI Symbol;Acc:MGI:97614]	210.351	0.0469053	0.244259	0.192031	0.847718	0.926173
ENSMUSG00000010663	Fads1	fatty acid desaturase 1 [Source:MGI Symbol;Acc:MGI:1923517]	3486.43	0.0772286	0.193302	0.399523	0.689508	0.838225
ENSMUSG00000010721	Lmbr1	limb region 1 [Source:MGI Symbol;Acc:MGI:1861746]	351.827	-0.268002	0.255058	-1.05075	0.293373	0.527858
ENSMUSG00000010751	Tnfrsf22	tumor necrosis factor receptor superfamily, member 22 [Source:MGI Symbol;Acc:MGI:1930270]	947.5	0.561355	0.281951	1.99097	0.0464845	0.191965
ENSMUSG00000010755	Cars	cysteinyl-tRNA synthetase [Source:MGI Symbol;Acc:MGI:1351477]	1200.57	0.0731889	0.202272	0.361834	0.717476	0.854762
ENSMUSG00000010760	Phlda2	pleckstrin homology like domain, family A, member 2 [Source:MGI Symbol;Acc:MGI:1202307]	305.861	-0.859807	0.44923	-1.91396	0.0556254	0.210919
ENSMUSG00000010796	Asz1	ankyrin repeat, SAM and basic leucine zipper domain containing 1 [Source:MGI Symbol;Acc:MGI:1921318]	5.82335	-2.17492	1.11864	-1.94424	0.0518661	0.203932
ENSMUSG00000010797	Wnt2	wingless-type MMTV integration site family, member 2 [Source:MGI Symbol;Acc:MGI:98954]	49.0409	-0.405593	0.716353	-0.566191	0.571264	0.760837
ENSMUSG00000010803	Gabra1	gamma-aminobutyric acid (GABA) A receptor, subunit alpha 1 [Source:MGI Symbol;Acc:MGI:95613]	0.177852	0.690166	3.14975	0.219117	0.826559	NA
ENSMUSG00000010825	Grid2ip	glutamate receptor, ionotropic, delta 2 (Grid2) interacting protein 1 [Source:MGI Symbol;Acc:MGI:2176213]	0.0892439	0.209272	3.14975	0.0664408	0.947027	NA
ENSMUSG00000010830	Kdelr3	KDEL (Lys-Asp-Glu-Leu) endoplasmic reticulum protein retention receptor 3 [Source:MGI Symbol;Acc:MGI:2145953]	1016.1	-0.339592	0.321681	-1.05568	0.291114	0.525735
ENSMUSG00000010841	Cfap97d1	CFAP97 domain containing 1 [Source:MGI Symbol;Acc:MGI:1922687]	0.0940449	-0.848691	3.14975	-0.269447	0.787586	NA
ENSMUSG00000010911	Apip	APAF1 interacting protein [Source:MGI Symbol;Acc:MGI:1926788]	797.123	-0.763082	0.311767	-2.44761	0.0143809	0.0990987
ENSMUSG00000010914	Pdhx	pyruvate dehydrogenase complex, component X [Source:MGI Symbol;Acc:MGI:1351627]	603.828	-0.195826	0.121589	-1.61056	0.107277	0.303571
ENSMUSG00000010936	Vac14	Vac14 homolog (S. cerevisiae) [Source:MGI Symbol;Acc:MGI:2157980]	1359.65	-0.0266021	0.155786	-0.17076	0.864412	0.935353
ENSMUSG00000011008	Mcoln2	mucolipin 2 [Source:MGI Symbol;Acc:MGI:1915529]	97.6765	-0.0570928	0.315786	-0.180796	0.856528	0.930788
ENSMUSG00000011034	Slc5a1	solute carrier family 5 (sodium/glucose cotransporter), member 1 [Source:MGI Symbol;Acc:MGI:107678]	6.33496	-0.865262	2.05051	-0.421974	NA	NA
ENSMUSG00000011096	Akt1s1	AKT1 substrate 1 (proline-rich) [Source:MGI Symbol;Acc:MGI:1914855]	1896.49	-0.395937	0.212347	-1.86458	0.0622407	0.223305
ENSMUSG00000011114	Tbrg1	transforming growth factor beta regulated gene 1 [Source:MGI Symbol;Acc:MGI:1100877]	3652.81	-0.0409267	0.173537	-0.235839	0.813558	0.909579
ENSMUSG00000011118	Panx3	pannexin 3 [Source:MGI Symbol;Acc:MGI:1918881]	0.353897	-1.49938	3.14275	-0.477091	0.633297	NA
ENSMUSG00000011148	Adssl1	adenylosuccinate synthetase like 1 [Source:MGI Symbol;Acc:MGI:87947]	830.374	-0.248379	0.379967	-0.653687	0.513313	0.718553
ENSMUSG00000011154	Cfap161	cilia and flagella associated protein 161 [Source:MGI Symbol;Acc:MGI:1922806]	2.14373	-1.07198	0.95175	-1.12633	0.260027	NA
ENSMUSG00000011158	Brf1	BRF1, RNA polymerase III transcription initiation factor 90 kDa subunit [Source:MGI Symbol;Acc:MGI:1919558]	1069.41	-0.00418264	0.136188	-0.0307123	0.975499	0.988024
ENSMUSG00000011171	Vipr2	vasoactive intestinal peptide receptor 2 [Source:MGI Symbol;Acc:MGI:107166]	38.743	0.801313	0.553525	1.44765	0.147714	0.36298
ENSMUSG00000011179	Odc1	ornithine decarboxylase, structural 1 [Source:MGI Symbol;Acc:MGI:97402]	7897.02	-0.364914	0.272493	-1.33917	0.180515	0.405098
ENSMUSG00000011254	Thg1l	tRNA-histidine guanylyltransferase 1-like (S. cerevisiae) [Source:MGI Symbol;Acc:MGI:1913878]	455.637	-0.708457	0.26348	-2.68885	0.00716988	0.0678912
ENSMUSG00000011257	Pabpc4	poly(A) binding protein, cytoplasmic 4 [Source:MGI Symbol;Acc:MGI:2385206]	3857.01	-0.323803	0.199429	-1.62365	0.104451	0.299003
ENSMUSG00000011263	Exoc3l2	exocyst complex component 3-like 2 [Source:MGI Symbol;Acc:MGI:1921713]	125.974	0.398171	0.279478	1.4247	0.154245	0.371455
ENSMUSG00000011267	Zfp296	zinc finger protein 296 [Source:MGI Symbol;Acc:MGI:1926956]	55.3812	-0.240449	0.327506	-0.734181	0.462838	0.67777
ENSMUSG00000011305	Plin5	perilipin 5 [Source:MGI Symbol;Acc:MGI:1914218]	5.49726	1.07668	0.682984	1.57643	0.114926	0.313632
ENSMUSG00000011306	Sugp1	SURP and G patch domain containing 1 [Source:MGI Symbol;Acc:MGI:1917866]	1022.18	-0.0932515	0.182969	-0.509657	0.610291	0.787525
ENSMUSG00000011349	Dmrtc2	doublesex and mab-3 related transcription factor like family C2 [Source:MGI Symbol;Acc:MGI:1918491]	0	NA	NA	NA	NA	NA
ENSMUSG00000011382	Dhdh	dihydrodiol dehydrogenase (dimeric) [Source:MGI Symbol;Acc:MGI:1919005]	100.006	0.528736	0.310118	1.70495	0.0882037	0.273343
ENSMUSG00000011427	Zfp790	zinc finger protein 790 [Source:MGI Symbol;Acc:MGI:1923431]	281.254	0.239179	0.19416	1.23186	0.218001	0.44779
ENSMUSG00000011463	Cpb1	carboxypeptidase B1 (tissue) [Source:MGI Symbol;Acc:MGI:1923953]	654.254	-2.35193	2.89767	-0.811662	NA	NA
ENSMUSG00000011486	Slc25a41	solute carrier family 25, member 41 [Source:MGI Symbol;Acc:MGI:2144215]	0.088926	0.209272	3.14975	0.0664408	0.947027	NA
ENSMUSG00000011589	Fsd1	fibronectin type 3 and SPRY domain-containing protein [Source:MGI Symbol;Acc:MGI:1934858]	2.65398	-1.1007	1.13074	-0.973435	0.330337	NA
ENSMUSG00000011632	Pinlyp	phospholipase A2 inhibitor and LY6/PLAUR domain containing [Source:MGI Symbol;Acc:MGI:3615324]	1.17076	-2.78092	1.90529	-1.45958	0.144406	NA
ENSMUSG00000011658	Fuz	fuzzy planar cell polarity protein [Source:MGI Symbol;Acc:MGI:1917550]	237.648	0.115479	0.207476	0.556591	0.577807	0.764826
ENSMUSG00000011751	Sptbn4	spectrin beta, non-erythrocytic 4 [Source:MGI Symbol;Acc:MGI:1890574]	15.7019	-1.2247	0.380477	-3.21885	0.00128706	0.0264526
ENSMUSG00000011752	Pgam1	phosphoglycerate mutase 1 [Source:MGI Symbol;Acc:MGI:97552]	5265.12	-0.107464	0.228492	-0.470319	0.638127	0.805362
ENSMUSG00000011831	Evi5	ecotropic viral integration site 5 [Source:MGI Symbol;Acc:MGI:104736]	2055.65	0.143073	0.276437	0.51756	0.604765	0.783722
ENSMUSG00000011832	Evi5l	ecotropic viral integration site 5 like [Source:MGI Symbol;Acc:MGI:2442167]	385.51	-0.0774805	0.203693	-0.38038	0.703663	0.84624
ENSMUSG00000011837	Snapc2	small nuclear RNA activating complex, polypeptide 2 [Source:MGI Symbol;Acc:MGI:1914861]	753.885	-0.704539	0.23974	-2.93877	0.00329523	0.0450566
ENSMUSG00000011877	Git1	GIT ArfGAP 1 [Source:MGI Symbol;Acc:MGI:1927140]	2556.3	0.0707296	0.170384	0.415119	0.678055	0.831224
ENSMUSG00000011884	Gltp	glycolipid transfer protein [Source:MGI Symbol;Acc:MGI:1929253]	3081.61	0.110924	0.174701	0.634933	0.525472	0.728151
ENSMUSG00000011958	Bnip2	BCL2/adenovirus E1B interacting protein 2 [Source:MGI Symbol;Acc:MGI:109327]	2568.53	0.0246475	0.164424	0.149902	0.880842	0.94296
ENSMUSG00000011960	Ccnt1	cyclin T1 [Source:MGI Symbol;Acc:MGI:1328363]	1254.18	0.0652209	0.257563	0.253223	0.800096	0.902859
ENSMUSG00000012017	Scarf2	scavenger receptor class F, member 2 [Source:MGI Symbol;Acc:MGI:1858430]	2133.59	0.24066	0.31126	0.773179	0.439416	0.660978
ENSMUSG00000012042	4930579F01Rik	RIKEN cDNA 4930579F01 gene [Source:MGI Symbol;Acc:MGI:1914991]	0	NA	NA	NA	NA	NA
ENSMUSG00000012076	Brms1l	breast cancer metastasis-suppressor 1-like [Source:MGI Symbol;Acc:MGI:1196337]	609.432	-0.0105509	0.164582	-0.0641076	0.948885	0.975803
ENSMUSG00000012114	Med15	mediator complex subunit 15 [Source:MGI Symbol;Acc:MGI:2137379]	1495.81	0.244485	0.206023	1.18669	0.23535	0.468608
ENSMUSG00000012117	Dhdds	dehydrodolichyl diphosphate synthase [Source:MGI Symbol;Acc:MGI:1914672]	727.077	-0.00453573	0.160283	-0.0282982	0.977424	0.989142
ENSMUSG00000012123	Crybg2	crystallin beta-gamma domain containing 2 [Source:MGI Symbol;Acc:MGI:1334463]	24.1675	-0.190321	0.55966	-0.340065	0.733807	0.864743
ENSMUSG00000012126	Ubxn11	UBX domain protein 11 [Source:MGI Symbol;Acc:MGI:1914836]	85.3509	-0.253195	0.371973	-0.680681	0.496073	0.705297
ENSMUSG00000012187	Mogat1	monoacylglycerol O-acyltransferase 1 [Source:MGI Symbol;Acc:MGI:1915643]	1.81437	-2.38051	1.28242	-1.85626	0.0634158	NA
ENSMUSG00000012211	Tex22	testis expressed gene 22 [Source:MGI Symbol;Acc:MGI:1922921]	0.349324	0.608897	2.87454	0.211824	0.832244	NA
ENSMUSG00000012282	Wnt8a	wingless-type MMTV integration site family, member 8A [Source:MGI Symbol;Acc:MGI:107924]	0	NA	NA	NA	NA	NA
ENSMUSG00000012296	Tjap1	tight junction associated protein 1 [Source:MGI Symbol;Acc:MGI:1921344]	903.503	-0.209904	0.167101	-1.25615	0.209061	0.437374
ENSMUSG00000012350	Ehf	ets homologous factor [Source:MGI Symbol;Acc:MGI:1270840]	1206.35	-0.295162	0.521415	-0.56608	0.57134	0.760869
ENSMUSG00000012396	Nanog	Nanog homeobox [Source:MGI Symbol;Acc:MGI:1919200]	2.12834	1.33576	1.18825	1.12413	0.260956	NA
ENSMUSG00000012405	Rpl15	ribosomal protein L15 [Source:MGI Symbol;Acc:MGI:1913730]	13560	-0.74657	0.319027	-2.34014	0.0192763	0.116619
ENSMUSG00000012422	Tmem167	transmembrane protein 167 [Source:MGI Symbol;Acc:MGI:1913324]	2434.5	-0.658179	0.286019	-2.30117	0.021382	0.123646
ENSMUSG00000012428	Steap4	STEAP family member 4 [Source:MGI Symbol;Acc:MGI:1923560]	332.175	0.7897	0.454327	1.73818	0.0821795	0.262166
ENSMUSG00000012429	Mplkip	M-phase specific PLK1 intereacting protein [Source:MGI Symbol;Acc:MGI:1913558]	639.343	-0.582689	0.228295	-2.55235	0.0106998	0.0849544
ENSMUSG00000012443	Kif11	kinesin family member 11 [Source:MGI Symbol;Acc:MGI:1098231]	1594.44	0.318643	0.297411	1.07139	0.283995	0.518996
ENSMUSG00000012483	Rpa3	replication protein A3 [Source:MGI Symbol;Acc:MGI:1915490]	949.84	-1.16505	0.287516	-4.05213	5.0753e-05	0.00392329
ENSMUSG00000012519	Mlkl	mixed lineage kinase domain-like [Source:MGI Symbol;Acc:MGI:1921818]	1835.92	0.0609704	0.349874	0.174264	0.861658	0.933517
ENSMUSG00000012520	Phox2b	paired-like homeobox 2b [Source:MGI Symbol;Acc:MGI:1100882]	0.0641133	-0.848691	3.14975	-0.269447	0.787586	NA
ENSMUSG00000012535	Tnpo3	transportin 3 [Source:MGI Symbol;Acc:MGI:1196412]	2801.85	-0.154907	0.197081	-0.786006	0.431864	0.654933
ENSMUSG00000012705	Retn	resistin [Source:MGI Symbol;Acc:MGI:1888506]	47.6346	0.0288121	1.42638	0.0201995	0.983884	0.991818
ENSMUSG00000012777	Acp4	acid phosphatase 4 [Source:MGI Symbol;Acc:MGI:3644563]	0	NA	NA	NA	NA	NA
ENSMUSG00000012819	Cdh23	cadherin 23 (otocadherin) [Source:MGI Symbol;Acc:MGI:1890219]	18.3059	-0.769592	0.572475	-1.34432	0.178844	0.40304
ENSMUSG00000012848	Rps5	ribosomal protein S5 [Source:MGI Symbol;Acc:MGI:1097682]	23404.2	-1.062	0.3637	-2.92	0.00350035	0.0464824
ENSMUSG00000012889	Podnl1	podocan-like 1 [Source:MGI Symbol;Acc:MGI:2685352]	414.573	-0.0114083	0.459956	-0.0248029	0.980212	0.990309
ENSMUSG00000013033	Adgrl1	adhesion G protein-coupled receptor L1 [Source:MGI Symbol;Acc:MGI:1929461]	598.719	0.274676	0.296563	0.926199	0.354343	0.585968
ENSMUSG00000013076	Amotl1	angiomotin-like 1 [Source:MGI Symbol;Acc:MGI:1922973]	1475.21	0.199063	0.371637	0.535639	0.592208	0.774214
ENSMUSG00000013089	Etv5	ets variant 5 [Source:MGI Symbol;Acc:MGI:1096867]	1064.9	0.0886891	0.204213	0.434298	0.664072	0.821965
ENSMUSG00000013091	Tmem190	transmembrane protein 190 [Source:MGI Symbol;Acc:MGI:1925302]	11.2749	-2.84299	1.01633	-2.79733	0.00515277	0.0568583
ENSMUSG00000013150	Gfod2	glucose-fructose oxidoreductase domain containing 2 [Source:MGI Symbol;Acc:MGI:1917825]	535.639	-0.334041	0.182884	-1.82652	0.0677718	0.23514
ENSMUSG00000013155	Enkd1	enkurin domain containing 1 [Source:MGI Symbol;Acc:MGI:2142593]	382.046	-0.900686	0.329674	-2.73205	0.00629423	0.0634834
ENSMUSG00000013158	4933405L10Rik	RIKEN cDNA 4933405L10 gene [Source:MGI Symbol;Acc:MGI:1918296]	2.18394	-0.901533	0.94953	-0.949452	0.342391	NA
ENSMUSG00000013160	Atp6v0d1	ATPase, H+ transporting, lysosomal V0 subunit D1 [Source:MGI Symbol;Acc:MGI:1201778]	2391.72	-0.155552	0.22451	-0.692849	0.488404	0.699532
ENSMUSG00000013236	Ptprs	protein tyrosine phosphatase, receptor type, S [Source:MGI Symbol;Acc:MGI:97815]	3413.84	0.327511	0.243443	1.34533	0.178519	0.402553
ENSMUSG00000013275	Slc41a1	solute carrier family 41, member 1 [Source:MGI Symbol;Acc:MGI:2444823]	812.874	0.449214	0.235267	1.90938	0.0562137	0.211936
ENSMUSG00000013367	Iglon5	IgLON family member 5 [Source:MGI Symbol;Acc:MGI:2686277]	36.6677	1.95246	0.472913	4.12859	3.65001e-05	0.00321062
ENSMUSG00000013415	Igf2bp1	insulin-like growth factor 2 mRNA binding protein 1 [Source:MGI Symbol;Acc:MGI:1890357]	724.963	-0.203403	0.234358	-0.867918	0.385439	0.613985
ENSMUSG00000013418	B4galnt2	beta-1,4-N-acetyl-galactosaminyl transferase 2 [Source:MGI Symbol;Acc:MGI:1342058]	41.3815	1.13195	0.707441	1.60006	0.109585	0.30664
ENSMUSG00000013419	Zfp651	zinc finger protein 651 [Source:MGI Symbol;Acc:MGI:2670992]	714.936	0.207265	0.180306	1.14952	0.250342	0.483975
ENSMUSG00000013465	Nelfb	negative elongation factor complex member B [Source:MGI Symbol;Acc:MGI:1931035]	2094.92	-0.124121	0.163255	-0.760291	0.447081	0.666344
ENSMUSG00000013483	Card14	caspase recruitment domain family, member 14 [Source:MGI Symbol;Acc:MGI:2386258]	4.39022	-1.12359	0.842192	-1.33413	0.182162	0.406859
ENSMUSG00000013495	Tmem175	transmembrane protein 175 [Source:MGI Symbol;Acc:MGI:1919642]	474.196	0.0560084	0.237111	0.236212	0.813268	0.909579
ENSMUSG00000013523	Bcas1	breast carcinoma amplified sequence 1 [Source:MGI Symbol;Acc:MGI:1924210]	599.543	-0.435599	0.890248	-0.489301	0.624629	0.796649
ENSMUSG00000013539	Tango2	transport and golgi organization 2 [Source:MGI Symbol;Acc:MGI:101825]	364.875	-0.234225	0.241912	-0.968222	0.332933	0.565556
ENSMUSG00000013584	Aldh1a2	aldehyde dehydrogenase family 1, subfamily A2 [Source:MGI Symbol;Acc:MGI:107928]	1760.19	0.41914	0.336791	1.24451	0.213312	0.442226
ENSMUSG00000013593	Ndufs2	NADH:ubiquinone oxidoreductase core subunit S2 [Source:MGI Symbol;Acc:MGI:2385112]	6078.16	-0.426654	0.193279	-2.20745	0.0272825	0.141685
ENSMUSG00000013611	Snx31	sorting nexin 31 [Source:MGI Symbol;Acc:MGI:1913946]	2.01731	-1.50365	1.22473	-1.22773	0.219548	NA
ENSMUSG00000013622	Atraid	all-trans retinoic acid induced differentiation factor [Source:MGI Symbol;Acc:MGI:1918918]	1286.34	-0.381616	0.26488	-1.44071	0.149667	0.365405
ENSMUSG00000013629	Cad	carbamoyl-phosphate synthetase 2, aspartate transcarbamylase, and dihydroorotase [Source:MGI Symbol;Acc:MGI:1916969]	1219.21	0.164279	0.295738	0.555489	0.57856	0.765386
ENSMUSG00000013643	Lypd8	LY6/PLAUR domain containing 8 [Source:MGI Symbol;Acc:MGI:1917413]	31.0234	-1.05419	0.897522	-1.17456	0.240173	0.473853
ENSMUSG00000013646	Sh3bp5l	SH3 binding domain protein 5 like [Source:MGI Symbol;Acc:MGI:1933124]	813.495	-0.0575215	0.118443	-0.485648	0.627217	0.798307
ENSMUSG00000013662	Atad1	ATPase family, AAA domain containing 1 [Source:MGI Symbol;Acc:MGI:1915229]	2976.86	0.0122429	0.181462	0.0674685	0.946209	0.975086
ENSMUSG00000013663	Pten	phosphatase and tensin homolog [Source:MGI Symbol;Acc:MGI:109583]	3024.56	0.106003	0.184358	0.574984	0.565302	0.757297
ENSMUSG00000013668	4933402N03Rik	RIKEN cDNA 4933402N03 gene [Source:MGI Symbol;Acc:MGI:1914681]	0	NA	NA	NA	NA	NA
ENSMUSG00000013698	Pea15a	phosphoprotein enriched in astrocytes 15A [Source:MGI Symbol;Acc:MGI:104799]	6570.72	-0.0559548	0.210683	-0.265587	0.790557	0.898455
ENSMUSG00000013701	Timm23	translocase of inner mitochondrial membrane 23 [Source:MGI Symbol;Acc:MGI:1858317]	1533.42	-0.346263	0.32137	-1.07746	0.281275	0.516162
ENSMUSG00000013707	Tnfaip8l2	tumor necrosis factor, alpha-induced protein 8-like 2 [Source:MGI Symbol;Acc:MGI:1917019]	737.319	0.00389	0.269272	0.0144463	0.988474	0.994225
ENSMUSG00000013736	Trnt1	tRNA nucleotidyl transferase, CCA-adding, 1 [Source:MGI Symbol;Acc:MGI:1917297]	1158.53	-0.400246	0.141607	-2.82645	0.00470664	0.0546957
ENSMUSG00000013766	Ly6g6e	lymphocyte antigen 6 complex, locus G6E [Source:MGI Symbol;Acc:MGI:1917524]	29.7746	0.0720242	0.529597	0.135998	0.891823	0.948096
ENSMUSG00000013787	Ehmt2	euchromatic histone lysine N-methyltransferase 2 [Source:MGI Symbol;Acc:MGI:2148922]	5287.19	0.32758	0.167982	1.95009	0.051165	0.202497
ENSMUSG00000013822	Elof1	ELF1 homolog, elongation factor 1 [Source:MGI Symbol;Acc:MGI:1913376]	1502.07	-0.896465	0.302945	-2.95917	0.00308473	0.0432235
ENSMUSG00000013833	Med16	mediator complex subunit 16 [Source:MGI Symbol;Acc:MGI:2158394]	677.994	0.304704	0.164517	1.85212	0.064009	0.227303
ENSMUSG00000013846	St3gal1	ST3 beta-galactoside alpha-2,3-sialyltransferase 1 [Source:MGI Symbol;Acc:MGI:98304]	1503.4	0.6704	0.272972	2.45593	0.0140519	0.0981018
ENSMUSG00000013858	Tmem259	transmembrane protein 259 [Source:MGI Symbol;Acc:MGI:2177957]	2630.96	-0.0857195	0.172088	-0.498116	0.618402	0.792519
ENSMUSG00000013878	Rnf170	ring finger protein 170 [Source:MGI Symbol;Acc:MGI:1924983]	367.076	0.0189543	0.184047	0.102986	0.917974	0.961652
ENSMUSG00000013921	Clip3	CAP-GLY domain containing linker protein 3 [Source:MGI Symbol;Acc:MGI:1923936]	221.357	0.863436	0.340831	2.53333	0.0112986	0.0874178
ENSMUSG00000013936	Myl2	myosin, light polypeptide 2, regulatory, cardiac, slow [Source:MGI Symbol;Acc:MGI:97272]	8.82693	-2.52579	1.34395	-1.87938	NA	NA
ENSMUSG00000013973	Dedd	death effector domain-containing [Source:MGI Symbol;Acc:MGI:1333874]	1140.57	-0.226573	0.215313	-1.0523	0.292664	0.527301
ENSMUSG00000013974	Mcemp1	mast cell expressed membrane protein 1 [Source:MGI Symbol;Acc:MGI:1916439]	306.361	0.492436	0.425164	1.15822	0.246773	0.480393
ENSMUSG00000013997	Nit1	nitrilase 1 [Source:MGI Symbol;Acc:MGI:1350916]	1007.77	-0.176974	0.192869	-0.917586	0.358835	0.590562
ENSMUSG00000014030	Pax5	paired box 5 [Source:MGI Symbol;Acc:MGI:97489]	105.543	2.48963	0.445434	5.58922	2.2809e-08	1.24363e-05
ENSMUSG00000014039	Prdm15	PR domain containing 15 [Source:MGI Symbol;Acc:MGI:1930121]	266.72	0.0953027	0.232329	0.410206	0.681655	0.833225
ENSMUSG00000014074	Rnf168	ring finger protein 168 [Source:MGI Symbol;Acc:MGI:1917488]	823.864	-0.235458	0.178666	-1.31787	0.187547	0.412817
ENSMUSG00000014075	Dynlt2b	dynein light chain Tctex-type 2B [Source:MGI Symbol;Acc:MGI:1913311]	318.454	-0.74898	0.338528	-2.21246	0.0269347	0.140554
ENSMUSG00000014077	Chp1	calcineurin-like EF hand protein 1 [Source:MGI Symbol;Acc:MGI:1927185]	3644.26	0.236321	0.178897	1.32099	0.186504	0.411943
ENSMUSG00000014158	Trpv4	transient receptor potential cation channel, subfamily V, member 4 [Source:MGI Symbol;Acc:MGI:1926945]	186.759	0.583628	0.447461	1.30431	0.192128	0.418183
ENSMUSG00000014164	Klhl3	kelch-like 3 [Source:MGI Symbol;Acc:MGI:2445185]	53.1669	0.318097	0.325028	0.978676	0.32774	0.560601
ENSMUSG00000014177	Tvp23b	trans-golgi network vesicle protein 23B [Source:MGI Symbol;Acc:MGI:1914760]	1105.49	-0.295911	0.13906	-2.12794	0.0333419	0.159138
ENSMUSG00000014195	Dnajc7	DnaJ heat shock protein family (Hsp40) member C7 [Source:MGI Symbol;Acc:MGI:1928373]	3370.21	-0.122896	0.108448	-1.13323	0.257119	0.491643
ENSMUSG00000014198	Zfp385c	zinc finger protein 385C [Source:MGI Symbol;Acc:MGI:3608347]	4.40524	0.113673	0.747076	0.152158	0.879063	0.942405
ENSMUSG00000014226	Cacybp	calcyclin binding protein [Source:MGI Symbol;Acc:MGI:1270839]	2630.48	-0.420396	0.20511	-2.04961	0.0404021	0.176702
ENSMUSG00000014232	Cluap1	clusterin associated protein 1 [Source:MGI Symbol;Acc:MGI:1924029]	278.297	-0.348329	0.208266	-1.67252	0.0944219	0.282839
ENSMUSG00000014243	Zswim7	zinc finger SWIM-type containing 7 [Source:MGI Symbol;Acc:MGI:1916997]	199.055	-1.19751	0.402987	-2.97159	0.00296265	0.0423451
ENSMUSG00000014245	Pigl	phosphatidylinositol glycan anchor biosynthesis, class L [Source:MGI Symbol;Acc:MGI:2681271]	193.913	-0.0567901	0.233133	-0.243596	0.807544	0.906465
ENSMUSG00000014294	Ndufa2	NADH:ubiquinone oxidoreductase subunit A2 [Source:MGI Symbol;Acc:MGI:1343103]	3285.76	-1.41167	0.456323	-3.09359	0.00197753	0.0338187
ENSMUSG00000014301	Pam16	presequence translocase-asssociated motor 16 homolog (S. cerevisiae) [Source:MGI Symbol;Acc:MGI:1913699]	486.224	-0.926485	0.385308	-2.40453	0.0161933	0.105963
ENSMUSG00000014303	Glis2	GLIS family zinc finger 2 [Source:MGI Symbol;Acc:MGI:1932535]	1927.2	0.413383	0.254317	1.62546	0.104064	0.29849
ENSMUSG00000014313	Cox6c	cytochrome c oxidase subunit 6C [Source:MGI Symbol;Acc:MGI:104614]	4638.73	-0.962153	0.347879	-2.76577	0.00567891	0.0601195
ENSMUSG00000014329	Bicc1	BicC family RNA binding protein 1 [Source:MGI Symbol;Acc:MGI:1933388]	6164.21	0.321944	0.383448	0.839604	0.401131	0.629223
ENSMUSG00000014349	Ube2z	ubiquitin-conjugating enzyme E2Z [Source:MGI Symbol;Acc:MGI:1343160]	3707.27	0.0444469	0.153776	0.289036	0.772554	0.887877
ENSMUSG00000014351	Gip	gastric inhibitory polypeptide [Source:MGI Symbol;Acc:MGI:107504]	0.463716	-0.532196	2.69307	-0.197617	0.843345	NA
ENSMUSG00000014353	Tmem87b	transmembrane protein 87B [Source:MGI Symbol;Acc:MGI:1919727]	815.279	0.180353	0.193054	0.934208	0.350196	0.582289
ENSMUSG00000014355	Anapc1	anaphase promoting complex subunit 1 [Source:MGI Symbol;Acc:MGI:103097]	2559.53	0.218636	0.260288	0.839974	0.400923	0.62913
ENSMUSG00000014361	Mertk	MER proto-oncogene tyrosine kinase [Source:MGI Symbol;Acc:MGI:96965]	612.915	0.737455	0.231611	3.18402	0.00145245	0.0285227
ENSMUSG00000014402	Tsg101	tumor susceptibility gene 101 [Source:MGI Symbol;Acc:MGI:106581]	2169.98	-0.295854	0.192466	-1.53717	0.124251	0.327974
ENSMUSG00000014418	Hps5	HPS5, biogenesis of lysosomal organelles complex 2 subunit 2 [Source:MGI Symbol;Acc:MGI:2180307]	600.01	0.339379	0.226587	1.49779	0.134189	0.342643
ENSMUSG00000014426	Map3k4	mitogen-activated protein kinase kinase kinase 4 [Source:MGI Symbol;Acc:MGI:1346875]	929.665	0.320101	0.231108	1.38507	0.166031	0.387544
ENSMUSG00000014444	Piezo1	piezo-type mechanosensitive ion channel component 1 [Source:MGI Symbol;Acc:MGI:3603204]	2450.28	0.233152	0.243067	0.95921	0.337453	0.570385
ENSMUSG00000014453	Blk	B lymphoid kinase [Source:MGI Symbol;Acc:MGI:88169]	43.3776	2.08307	0.518983	4.01377	5.97575e-05	0.00439597
ENSMUSG00000014470	Rnf166	ring finger protein 166 [Source:MGI Symbol;Acc:MGI:1915968]	1366.12	-0.244677	0.165559	-1.47788	0.13944	0.350755
ENSMUSG00000014496	Ankrd28	ankyrin repeat domain 28 [Source:MGI Symbol;Acc:MGI:2145661]	1321.21	0.282442	0.239326	1.18015	0.237939	0.47127
ENSMUSG00000014503	Pkd2l2	polycystic kidney disease 2-like 2 [Source:MGI Symbol;Acc:MGI:1858231]	2.22421	1.81888	1.1011	1.65188	0.09856	NA
ENSMUSG00000014504	Srp19	signal recognition particle 19 [Source:MGI Symbol;Acc:MGI:1913634]	1343.7	-0.81197	0.312382	-2.59929	0.00934174	0.0794756
ENSMUSG00000014542	Clec4f	C-type lectin domain family 4, member f [Source:MGI Symbol;Acc:MGI:1859834]	0	NA	NA	NA	NA	NA
ENSMUSG00000014547	Wdfy2	WD repeat and FYVE domain containing 2 [Source:MGI Symbol;Acc:MGI:2442811]	631.804	0.425102	0.213394	1.9921	0.0463603	0.191781
ENSMUSG00000014550	Rbsn	rabenosyn, RAB effector [Source:MGI Symbol;Acc:MGI:1925537]	763.285	0.159401	0.247399	0.644308	0.519376	0.723054
ENSMUSG00000014551	Mrps25	mitochondrial ribosomal protein S25 [Source:MGI Symbol;Acc:MGI:1928140]	1068.61	-0.939826	0.280731	-3.34778	0.000814626	0.0203564
ENSMUSG00000014554	Dguok	deoxyguanosine kinase [Source:MGI Symbol;Acc:MGI:1351602]	714.946	-0.767582	0.277838	-2.76269	0.00573264	0.0602988
ENSMUSG00000014592	Camta1	calmodulin binding transcription activator 1 [Source:MGI Symbol;Acc:MGI:2140230]	238.068	-0.89913	0.394811	-2.27737	0.0227644	0.127533
ENSMUSG00000014599	Csf1	colony stimulating factor 1 (macrophage) [Source:MGI Symbol;Acc:MGI:1339753]	2274.5	0.895328	0.344862	2.5962	0.00942625	0.0798984
ENSMUSG00000014601	Strip1	striatin interacting protein 1 [Source:MGI Symbol;Acc:MGI:2443884]	1484.95	0.0922064	0.179845	0.512701	0.608161	0.785979
ENSMUSG00000014602	Kif1a	kinesin family member 1A [Source:MGI Symbol;Acc:MGI:108391]	103.103	0.226976	0.311563	0.728507	0.466303	0.680549
ENSMUSG00000014603	Alx3	aristaless-like homeobox 3 [Source:MGI Symbol;Acc:MGI:1277097]	0	NA	NA	NA	NA	NA
ENSMUSG00000014606	Slc25a11	solute carrier family 25 (mitochondrial carrier oxoglutarate carrier), member 11 [Source:MGI Symbol;Acc:MGI:1915113]	2079.93	-0.486599	0.198127	-2.456	0.0140495	0.0981018
ENSMUSG00000014609	Chrne	cholinergic receptor, nicotinic, epsilon polypeptide [Source:MGI Symbol;Acc:MGI:87894]	17.763	1.11088	0.773155	1.43681	0.150771	0.366776
ENSMUSG00000014633	Cmc2	COX assembly mitochondrial protein 2 [Source:MGI Symbol;Acc:MGI:1913781]	545.054	-1.07339	0.377313	-2.84481	0.00444378	0.0531134
ENSMUSG00000014668	Chfr	checkpoint with forkhead and ring finger domains [Source:MGI Symbol;Acc:MGI:2444898]	1210.45	-0.0424977	0.121636	-0.349384	0.726801	0.860462
ENSMUSG00000014686	Ceacam16	carcinoembryonic antigen-related cell adhesion molecule 16 [Source:MGI Symbol;Acc:MGI:2685615]	86.1269	-1.00982	0.300346	-3.36219	0.000773255	0.0197992
ENSMUSG00000014704	Hoxa2	homeobox A2 [Source:MGI Symbol;Acc:MGI:96174]	17.6779	0.262655	0.442869	0.593078	0.553129	0.748904
ENSMUSG00000014725	Adam28	a disintegrin and metallopeptidase domain 28 [Source:MGI Symbol;Acc:MGI:105988]	175.601	-0.493531	0.311528	-1.58422	0.113143	0.311101
ENSMUSG00000014747	Ankrd53	ankyrin repeat domain 53 [Source:MGI Symbol;Acc:MGI:1922555]	0	NA	NA	NA	NA	NA
ENSMUSG00000014748	Tex261	testis expressed gene 261 [Source:MGI Symbol;Acc:MGI:1096575]	2734.49	-0.345328	0.1538	-2.24531	0.0247485	0.134109
ENSMUSG00000014763	Fam120b	family with sequence similarity 120, member B [Source:MGI Symbol;Acc:MGI:1914794]	1204.21	0.0717827	0.216512	0.331542	0.740235	0.868373
ENSMUSG00000014767	Tbp	TATA box binding protein [Source:MGI Symbol;Acc:MGI:101838]	733.238	-0.100337	0.150058	-0.668651	0.503718	0.711298
ENSMUSG00000014769	Psmb1	proteasome (prosome, macropain) subunit, beta type 1 [Source:MGI Symbol;Acc:MGI:104884]	7313.64	-0.670333	0.303743	-2.20691	0.0273206	0.141685
ENSMUSG00000014771	Pdcd2	programmed cell death 2 [Source:MGI Symbol;Acc:MGI:104643]	873.469	-0.754286	0.274889	-2.74396	0.00607021	0.062226
ENSMUSG00000014773	Dll1	delta like canonical Notch ligand 1 [Source:MGI Symbol;Acc:MGI:104659]	708.473	0.249323	0.307069	0.811947	0.416822	0.642262
ENSMUSG00000014776	Nol3	nucleolar protein 3 (apoptosis repressor with CARD domain) [Source:MGI Symbol;Acc:MGI:1925938]	348.615	-0.439882	0.310167	-1.41821	0.156129	0.374282
ENSMUSG00000014778	Fhod1	formin homology 2 domain containing 1 [Source:MGI Symbol;Acc:MGI:2679008]	1717.07	-0.104983	0.159335	-0.658882	0.509972	0.71631
ENSMUSG00000014782	Plekhg4	pleckstrin homology domain containing, family G (with RhoGef domain) member 4 [Source:MGI Symbol;Acc:MGI:2142544]	79.8205	0.0951983	0.359957	0.264471	0.791417	0.898866
ENSMUSG00000014786	Slc9a5	solute carrier family 9 (sodium/hydrogen exchanger), member 5 [Source:MGI Symbol;Acc:MGI:2685542]	409.835	-0.58736	0.259275	-2.2654	0.0234883	0.130017
ENSMUSG00000014791	Elmo3	engulfment and cell motility 3 [Source:MGI Symbol;Acc:MGI:2679007]	474.661	-0.568985	0.316012	-1.80052	0.0717792	0.24257
ENSMUSG00000014813	Stc1	stanniocalcin 1 [Source:MGI Symbol;Acc:MGI:109131]	701.474	-0.426699	0.572755	-0.744994	0.456275	0.673334
ENSMUSG00000014837	4931428F04Rik	RIKEN cDNA 4931428F04 gene [Source:MGI Symbol;Acc:MGI:1921606]	442.98	-0.272474	0.219074	-1.24375	0.213591	0.44245
ENSMUSG00000014846	Tppp3	tubulin polymerization-promoting protein family member 3 [Source:MGI Symbol;Acc:MGI:1915221]	276.058	-0.438369	0.324449	-1.35112	0.176657	0.400938
ENSMUSG00000014850	Msh3	mutS homolog 3 [Source:MGI Symbol;Acc:MGI:109519]	496.036	0.0393766	0.19004	0.207202	0.835852	0.92046
ENSMUSG00000014852	Adamts13	a disintegrin-like and metallopeptidase (reprolysin type) with thrombospondin type 1 motif, 13 [Source:MGI Symbol;Acc:MGI:2685556]	2.01108	0.925248	1.17078	0.790284	0.429362	NA
ENSMUSG00000014856	Tmem208	transmembrane protein 208 [Source:MGI Symbol;Acc:MGI:1913570]	1298.57	-0.876621	0.336858	-2.60235	0.00925872	0.0789141
ENSMUSG00000014859	E2f4	E2F transcription factor 4 [Source:MGI Symbol;Acc:MGI:103012]	2012.81	-0.33197	0.133026	-2.49552	0.0125774	0.0923246
ENSMUSG00000014867	Surf4	surfeit gene 4 [Source:MGI Symbol;Acc:MGI:98445]	8117.49	0.0264474	0.110024	0.24038	0.810036	0.907722
ENSMUSG00000014873	Surf2	surfeit gene 2 [Source:MGI Symbol;Acc:MGI:98444]	590.719	-0.636957	0.226832	-2.80806	0.00498406	0.0562352
ENSMUSG00000014905	Dnajb9	DnaJ heat shock protein family (Hsp40) member B9 [Source:MGI Symbol;Acc:MGI:1351618]	1191.42	0.0692302	0.206929	0.334561	0.737956	0.867296
ENSMUSG00000014932	Yes1	YES proto-oncogene 1, Src family tyrosine kinase [Source:MGI Symbol;Acc:MGI:99147]	924.545	0.154207	0.21954	0.70241	0.482424	0.693968
ENSMUSG00000014956	Ppp1cb	protein phosphatase 1 catalytic subunit beta [Source:MGI Symbol;Acc:MGI:104871]	4720.58	0.0107646	0.171762	0.0626715	0.950028	0.976132
ENSMUSG00000014959	Gorasp2	golgi reassembly stacking protein 2 [Source:MGI Symbol;Acc:MGI:2135962]	3342.44	-0.0450983	0.158286	-0.284916	0.775709	0.889629
ENSMUSG00000014980	Tsen15	tRNA splicing endonuclease subunit 15 [Source:MGI Symbol;Acc:MGI:1913887]	436.893	-0.349245	0.206498	-1.69127	0.0907845	0.277122
ENSMUSG00000015001	Oc90	otoconin 90 [Source:MGI Symbol;Acc:MGI:1313269]	0	NA	NA	NA	NA	NA
ENSMUSG00000015002	Efr3a	EFR3 homolog A [Source:MGI Symbol;Acc:MGI:1923990]	2224.23	0.253649	0.261757	0.969027	0.332532	0.565473
ENSMUSG00000015013	Trappc2l	trafficking protein particle complex 2-like [Source:MGI Symbol;Acc:MGI:1916295]	1316.02	-1.13901	0.393962	-2.89117	0.00383805	0.0487327
ENSMUSG00000015016	Acsf3	acyl-CoA synthetase family member 3 [Source:MGI Symbol;Acc:MGI:2182591]	546.894	-0.310609	0.166117	-1.86982	0.0615094	0.221754
ENSMUSG00000015023	Ddx19a	DEAD box helicase 19a [Source:MGI Symbol;Acc:MGI:99526]	1868.85	0.077842	0.142309	0.546991	0.584385	0.769049
ENSMUSG00000015027	Galns	galactosamine (N-acetyl)-6-sulfate sulfatase [Source:MGI Symbol;Acc:MGI:1355303]	1002.97	0.563257	0.194116	2.90165	0.00371204	0.0478538
ENSMUSG00000015053	Gata2	GATA binding protein 2 [Source:MGI Symbol;Acc:MGI:95662]	94.6489	0.160706	0.273338	0.587939	0.556573	0.751202
ENSMUSG00000015083	C8g	complement component 8, gamma polypeptide [Source:MGI Symbol;Acc:MGI:88237]	29.1339	-0.99765	0.478301	-2.08582	0.036995	0.168546
ENSMUSG00000015085	Entpd2	ectonucleoside triphosphate diphosphohydrolase 2 [Source:MGI Symbol;Acc:MGI:1096863]	358.314	1.21585	0.328065	3.70614	0.000210445	0.00920955
ENSMUSG00000015087	Rabl6	RAB, member RAS oncogene family-like 6 [Source:MGI Symbol;Acc:MGI:2442633]	2302.92	-0.296359	0.143999	-2.05807	0.0395838	0.174383
ENSMUSG00000015090	Ptgds	prostaglandin D2 synthase (brain) [Source:MGI Symbol;Acc:MGI:99261]	158.46	-1.21788	0.416548	-2.92376	0.00345837	0.0461261
ENSMUSG00000015092	Edf1	endothelial differentiation-related factor 1 [Source:MGI Symbol;Acc:MGI:1891227]	5371.57	-0.786379	0.329488	-2.38667	0.0170017	0.108689
ENSMUSG00000015093	Clic3	chloride intracellular channel 3 [Source:MGI Symbol;Acc:MGI:1916704]	236.261	-0.703588	0.501668	-1.4025	0.160766	0.380867
ENSMUSG00000015094	Npdc1	neural proliferation, differentiation and control 1 [Source:MGI Symbol;Acc:MGI:1099802]	2897.95	-0.540487	0.259819	-2.08025	0.0375028	0.169526
ENSMUSG00000015095	Fbxw5	F-box and WD-40 domain protein 5 [Source:MGI Symbol;Acc:MGI:1354731]	1161.99	-0.170999	0.197791	-0.864542	0.38729	0.615534
ENSMUSG00000015112	Slc25a13	solute carrier family 25 (mitochondrial carrier, adenine nucleotide translocator), member 13 [Source:MGI Symbol;Acc:MGI:1354721]	673.659	-0.0880356	0.255384	-0.344718	0.730306	0.8625
ENSMUSG00000015120	Ube2i	ubiquitin-conjugating enzyme E2I [Source:MGI Symbol;Acc:MGI:107365]	5595.64	-0.283932	0.24145	-1.17595	0.239616	0.473187
ENSMUSG00000015126	Tsr3	TSR3 20S rRNA accumulation [Source:MGI Symbol;Acc:MGI:1915577]	642.129	-0.523221	0.22989	-2.27596	0.0228482	0.12781
ENSMUSG00000015127	Unkl	unkempt family like zinc finger [Source:MGI Symbol;Acc:MGI:1921404]	313.85	0.149858	0.226741	0.660923	0.508662	0.715391
ENSMUSG00000015133	Lrrk1	leucine-rich repeat kinase 1 [Source:MGI Symbol;Acc:MGI:2142227]	2738.79	0.433103	0.269155	1.60912	0.107589	0.30401
ENSMUSG00000015134	Aldh1a3	aldehyde dehydrogenase family 1, subfamily A3 [Source:MGI Symbol;Acc:MGI:1861722]	2488.71	-0.416245	0.473151	-0.879729	0.379006	0.607632
ENSMUSG00000015143	Actn1	actinin, alpha 1 [Source:MGI Symbol;Acc:MGI:2137706]	8217.08	-0.0234044	0.247295	-0.0946413	0.9246	0.965157
ENSMUSG00000015176	Nolc1	nucleolar and coiled-body phosphoprotein 1 [Source:MGI Symbol;Acc:MGI:1918019]	2578.03	-0.31844	0.254982	-1.24887	0.211712	0.440287
ENSMUSG00000015189	Casd1	CAS1 domain containing 1 [Source:MGI Symbol;Acc:MGI:2384865]	288.956	0.441146	0.244041	1.80767	0.0706572	0.240442
ENSMUSG00000015202	Cnksr3	Cnksr family member 3 [Source:MGI Symbol;Acc:MGI:2674130]	233.337	0.4936	0.22834	2.16169	0.0306423	0.151
ENSMUSG00000015222	Map2	microtubule-associated protein 2 [Source:MGI Symbol;Acc:MGI:97175]	42.1879	-0.63805	0.602732	-1.0586	0.289783	0.524404
ENSMUSG00000015224	Cyp2j9	cytochrome P450, family 2, subfamily j, polypeptide 9 [Source:MGI Symbol;Acc:MGI:1921769]	21.8753	0.527508	0.387268	1.36213	0.173158	0.396932
ENSMUSG00000015242	Nipsnap3a	nipsnap homolog 3A [Source:MGI Symbol;Acc:MGI:1920648]	0	NA	NA	NA	NA	NA
ENSMUSG00000015243	Abca1	ATP-binding cassette, sub-family A (ABC1), member 1 [Source:MGI Symbol;Acc:MGI:99607]	1346.09	0.708595	0.272022	2.60492	0.00918947	0.0785642
ENSMUSG00000015247	Nipsnap3b	nipsnap homolog 3B [Source:MGI Symbol;Acc:MGI:1913786]	704.772	-0.152532	0.18174	-0.839287	0.401308	0.629298
ENSMUSG00000015289	Lage3	L antigen family, member 3 [Source:MGI Symbol;Acc:MGI:1913442]	782.614	-0.412254	0.321559	-1.28205	0.199825	0.426475
ENSMUSG00000015290	Ubl4a	ubiquitin-like 4A [Source:MGI Symbol;Acc:MGI:95049]	995.19	-0.353087	0.271714	-1.29948	0.19378	0.419611
ENSMUSG00000015291	Gdi1	guanosine diphosphate (GDP) dissociation inhibitor 1 [Source:MGI Symbol;Acc:MGI:99846]	2808.27	0.0431786	0.111091	0.388678	0.697514	0.843038
ENSMUSG00000015305	Sash1	SAM and SH3 domain containing 1 [Source:MGI Symbol;Acc:MGI:1917347]	1047.23	0.412267	0.245266	1.6809	0.0927832	0.280773
ENSMUSG00000015312	Gadd45b	growth arrest and DNA-damage-inducible 45 beta [Source:MGI Symbol;Acc:MGI:107776]	576.597	-0.357016	0.235282	-1.51739	0.129167	0.335693
ENSMUSG00000015314	Slamf6	SLAM family member 6 [Source:MGI Symbol;Acc:MGI:1353620]	241.972	0.644915	0.261487	2.46634	0.0136501	0.0966191
ENSMUSG00000015316	Slamf1	signaling lymphocytic activation molecule family member 1 [Source:MGI Symbol;Acc:MGI:1351314]	44.7767	0.303972	0.410422	0.740633	0.458916	0.675374
ENSMUSG00000015335	Zdhhc12	zinc finger, DHHC domain containing 12 [Source:MGI Symbol;Acc:MGI:1913470]	834.302	-0.614268	0.212115	-2.89592	0.00378051	0.0483446
ENSMUSG00000015337	Endog	endonuclease G [Source:MGI Symbol;Acc:MGI:1261433]	218.585	-0.85327	0.309895	-2.75342	0.0058976	0.0613867
ENSMUSG00000015340	Cybb	cytochrome b-245, beta polypeptide [Source:MGI Symbol;Acc:MGI:88574]	5688.79	1.29411	0.319743	4.04734	5.18027e-05	0.00397541
ENSMUSG00000015341	Golga7	golgi autoantigen, golgin subfamily a, 7 [Source:MGI Symbol;Acc:MGI:1931029]	2725.85	-0.398484	0.185371	-2.14966	0.0315825	0.153709
ENSMUSG00000015342	Xk	X-linked Kx blood group [Source:MGI Symbol;Acc:MGI:103569]	125.319	0.451908	0.31673	1.42679	0.15364	0.370761
ENSMUSG00000015354	Pcolce2	procollagen C-endopeptidase enhancer 2 [Source:MGI Symbol;Acc:MGI:1923727]	588.959	-0.485178	0.308864	-1.57085	0.116218	0.314975
ENSMUSG00000015355	Cd48	CD48 antigen [Source:MGI Symbol;Acc:MGI:88339]	906.218	0.213234	0.236822	0.900395	0.36791	0.598588
ENSMUSG00000015357	Clpx	caseinolytic mitochondrial matrix peptidase chaperone subunit [Source:MGI Symbol;Acc:MGI:1346017]	853.724	0.246696	0.166222	1.48414	0.137772	0.34829
ENSMUSG00000015363	Trabd	TraB domain containing [Source:MGI Symbol;Acc:MGI:1915226]	1730.09	-0.188304	0.175121	-1.07528	0.28225	0.516982
ENSMUSG00000015365	Mov10l1	Mov10 like RISC complex RNA helicase 1 [Source:MGI Symbol;Acc:MGI:1891384]	0	NA	NA	NA	NA	NA
ENSMUSG00000015377	Dennd6b	DENN/MADD domain containing 6B [Source:MGI Symbol;Acc:MGI:1916690]	373.595	-0.778768	0.222069	-3.50688	0.000453392	0.014694
ENSMUSG00000015396	Cd83	CD83 antigen [Source:MGI Symbol;Acc:MGI:1328316]	569.569	0.362467	0.265818	1.36359	0.172696	0.396339
ENSMUSG00000015401	Cltrn	collectrin, amino acid transport regulator [Source:MGI Symbol;Acc:MGI:1926234]	8.60559	-0.892401	0.742781	-1.20143	0.229584	0.461677
ENSMUSG00000015405	Ace2	angiotensin I converting enzyme (peptidyl-dipeptidase A) 2 [Source:MGI Symbol;Acc:MGI:1917258]	64.9534	0.544472	1.1407	0.477313	0.633139	0.801967
ENSMUSG00000015437	Gzmb	granzyme B [Source:MGI Symbol;Acc:MGI:109267]	1184.47	0.61292	0.625386	0.980067	0.327053	0.560188
ENSMUSG00000015441	Gzmf	granzyme F [Source:MGI Symbol;Acc:MGI:109254]	1194.7	-1.21251	0.966957	-1.25394	0.209862	0.438064
ENSMUSG00000015443	Gzmn	granzyme N [Source:MGI Symbol;Acc:MGI:2675494]	3.62214	-1.04702	1.03042	-1.01611	0.309577	NA
ENSMUSG00000015452	Ager	advanced glycosylation end product-specific receptor [Source:MGI Symbol;Acc:MGI:893592]	117.472	-0.104349	0.305485	-0.341586	0.732663	0.864113
ENSMUSG00000015461	Atf6b	activating transcription factor 6 beta [Source:MGI Symbol;Acc:MGI:105121]	1475.3	0.430868	0.159686	2.69823	0.00697103	0.0670275
ENSMUSG00000015467	Egfl8	EGF-like domain 8 [Source:MGI Symbol;Acc:MGI:1932094]	34.0646	-0.402294	0.390713	-1.02964	0.303179	0.536854
ENSMUSG00000015474	Ppt2	palmitoyl-protein thioesterase 2 [Source:MGI Symbol;Acc:MGI:1860075]	501.558	0.165549	0.314709	0.526038	0.598862	0.779723
ENSMUSG00000015476	Prrt1	proline-rich transmembrane protein 1 [Source:MGI Symbol;Acc:MGI:1932118]	52.5151	0.132797	0.45614	0.291131	0.770951	0.886979
ENSMUSG00000015478	Rnf5	ring finger protein 5 [Source:MGI Symbol;Acc:MGI:1860076]	1520.8	-0.423116	0.268632	-1.57508	0.115238	0.313823
ENSMUSG00000015484	Fam163a	family with sequence similarity 163, member A [Source:MGI Symbol;Acc:MGI:3618859]	5.49028	-0.228736	0.969306	-0.235979	0.813449	0.909579
ENSMUSG00000015488	Cacfd1	calcium channel flower domain containing 1 [Source:MGI Symbol;Acc:MGI:1924317]	1054.41	-0.230126	0.27926	-0.824057	0.409907	0.63692
ENSMUSG00000015501	Hivep2	human immunodeficiency virus type I enhancer binding protein 2 [Source:MGI Symbol;Acc:MGI:1338076]	848.315	0.395109	0.222264	1.77766	0.0754597	0.249977
ENSMUSG00000015519	2310057J18Rik	RIKEN cDNA 2310057J18 gene [Source:MGI Symbol;Acc:MGI:1914969]	241.156	-1.23826	0.98805	-1.25323	0.210121	0.438356
ENSMUSG00000015522	Arnt	aryl hydrocarbon receptor nuclear translocator [Source:MGI Symbol;Acc:MGI:88071]	1519.52	0.264825	0.262269	1.00974	0.312618	0.546539
ENSMUSG00000015533	Itga2	integrin alpha 2 [Source:MGI Symbol;Acc:MGI:96600]	3231.36	-0.000666423	0.376257	-0.00177119	0.998587	0.999354
ENSMUSG00000015536	Mocs2	molybdenum cofactor synthesis 2 [Source:MGI Symbol;Acc:MGI:1336894]	1246.8	-0.573	0.250179	-2.29036	0.0220002	0.125112
ENSMUSG00000015542	Nat9	N-acetyltransferase 9 (GCN5-related, putative) [Source:MGI Symbol;Acc:MGI:1913426]	326.631	-0.606852	0.259645	-2.33724	0.0194268	0.117081
ENSMUSG00000015575	Atp6v0e	ATPase, H+ transporting, lysosomal V0 subunit E [Source:MGI Symbol;Acc:MGI:1328318]	3828.51	-0.764651	0.338862	-2.25653	0.0240378	0.132033
ENSMUSG00000015579	Nkx2-5	NK2 homeobox 5 [Source:MGI Symbol;Acc:MGI:97350]	0.394411	-0.53759	3.14275	-0.171057	0.864179	NA
ENSMUSG00000015597	Zfp318	zinc finger protein 318 [Source:MGI Symbol;Acc:MGI:1889348]	546.919	0.286175	0.268267	1.06676	0.286082	0.521173
ENSMUSG00000015599	Ttbk1	tau tubulin kinase 1 [Source:MGI Symbol;Acc:MGI:2147036]	15.4951	0.213191	0.494563	0.431069	0.666418	0.82333
ENSMUSG00000015605	Srf	serum response factor [Source:MGI Symbol;Acc:MGI:106658]	1448.67	0.164803	0.188563	0.873993	0.382122	0.611092
ENSMUSG00000015619	Gata3	GATA binding protein 3 [Source:MGI Symbol;Acc:MGI:95663]	184.496	0.359763	0.477737	0.753058	0.451415	0.66936
ENSMUSG00000015627	Gata5	GATA binding protein 5 [Source:MGI Symbol;Acc:MGI:109497]	1017.73	0.541937	0.353003	1.53522	0.124731	0.328913
ENSMUSG00000015647	Lama5	laminin, alpha 5 [Source:MGI Symbol;Acc:MGI:105382]	5791.23	0.345265	0.297192	1.16176	0.245334	0.47927
ENSMUSG00000015652	Steap1	six transmembrane epithelial antigen of the prostate 1 [Source:MGI Symbol;Acc:MGI:1917608]	1116.17	-0.427379	0.317429	-1.34638	0.178181	0.40223
ENSMUSG00000015653	Steap2	six transmembrane epithelial antigen of prostate 2 [Source:MGI Symbol;Acc:MGI:1921301]	3277.12	0.140919	0.18557	0.759381	0.447625	0.666693
ENSMUSG00000015656	Hspa8	heat shock protein 8 [Source:MGI Symbol;Acc:MGI:105384]	46618.9	-0.0910687	0.153997	-0.591366	0.554276	0.749899
ENSMUSG00000015659	Serac1	serine active site containing 1 [Source:MGI Symbol;Acc:MGI:2447813]	65.1855	0.24921	0.405404	0.614719	0.53874	0.738616
ENSMUSG00000015665	Awat1	acyl-CoA wax alcohol acyltransferase 1 [Source:MGI Symbol;Acc:MGI:3588200]	0	NA	NA	NA	NA	NA
ENSMUSG00000015668	Pdzd11	PDZ domain containing 11 [Source:MGI Symbol;Acc:MGI:1919871]	863.693	-0.208733	0.272432	-0.766184	0.443567	0.663984
ENSMUSG00000015671	Psma2	proteasome subunit alpha 2 [Source:MGI Symbol;Acc:MGI:104885]	5802.25	-0.639859	0.256343	-2.49611	0.0125564	0.0922964
ENSMUSG00000015672	Mrpl32	mitochondrial ribosomal protein L32 [Source:MGI Symbol;Acc:MGI:2137226]	799.634	-0.625862	0.244086	-2.56411	0.0103441	0.0840537
ENSMUSG00000015697	Setdb1	SET domain, bifurcated 1 [Source:MGI Symbol;Acc:MGI:1934229]	1439.25	0.0781966	0.293478	0.266448	0.789895	0.898182
ENSMUSG00000015702	Anxa9	annexin A9 [Source:MGI Symbol;Acc:MGI:1923711]	158.64	-0.728004	0.27788	-2.61985	0.00879679	0.0764147
ENSMUSG00000015709	Arnt2	aryl hydrocarbon receptor nuclear translocator 2 [Source:MGI Symbol;Acc:MGI:107188]	29.8896	0.685126	0.51753	1.32384	0.185557	0.410578
ENSMUSG00000015711	Prune1	prune exopolyphosphatase [Source:MGI Symbol;Acc:MGI:1925152]	1566.31	-0.0509509	0.250076	-0.203742	0.838555	0.921904
ENSMUSG00000015714	Cers2	ceramide synthase 2 [Source:MGI Symbol;Acc:MGI:1924143]	6184.7	0.107968	0.178554	0.604681	0.545391	0.743908
ENSMUSG00000015721	Nlrp5	NLR family, pyrin domain containing 5 [Source:MGI Symbol;Acc:MGI:1345193]	0	NA	NA	NA	NA	NA
ENSMUSG00000015733	Capza2	capping protein (actin filament) muscle Z-line, alpha 2 [Source:MGI Symbol;Acc:MGI:106222]	7865.37	-0.0516009	0.154946	-0.333024	0.739116	0.868003
ENSMUSG00000015745	Plekho1	pleckstrin homology domain containing, family O member 1 [Source:MGI Symbol;Acc:MGI:1914470]	2022.83	-0.29969	0.26437	-1.1336	0.256963	0.49148
ENSMUSG00000015747	Vps45	vacuolar protein sorting 45 [Source:MGI Symbol;Acc:MGI:891965]	624.851	-0.125293	0.140242	-0.893405	0.37164	0.601553
ENSMUSG00000015748	Prpf3	pre-mRNA processing factor 3 [Source:MGI Symbol;Acc:MGI:1918017]	1143.98	-0.113331	0.192032	-0.590166	0.55508	0.750521
ENSMUSG00000015749	Anp32e	acidic (leucine-rich) nuclear phosphoprotein 32 family, member E [Source:MGI Symbol;Acc:MGI:1913721]	4248.94	-0.00226264	0.231487	-0.0097744	0.992201	0.996178
ENSMUSG00000015750	Aph1a	aph1 homolog A, gamma secretase subunit [Source:MGI Symbol;Acc:MGI:2385110]	2096.73	-0.164371	0.148699	-1.10539	0.268989	0.504116
ENSMUSG00000015755	Tab2	TGF-beta activated kinase 1/MAP3K7 binding protein 2 [Source:MGI Symbol;Acc:MGI:1915902]	2671.23	0.371748	0.211268	1.75961	0.0784744	0.255669
ENSMUSG00000015757	Ppil4	peptidylprolyl isomerase (cyclophilin)-like 4 [Source:MGI Symbol;Acc:MGI:1914668]	702.792	0.191984	0.186109	1.03157	0.302274	0.536328
ENSMUSG00000015759	Cnih1	cornichon family AMPA receptor auxiliary protein 1 [Source:MGI Symbol;Acc:MGI:1277202]	2635.23	-0.691706	0.22814	-3.03194	0.0024299	0.0379122
ENSMUSG00000015766	Eps8	epidermal growth factor receptor pathway substrate 8 [Source:MGI Symbol;Acc:MGI:104684]	2422.31	0.305759	0.241654	1.26527	0.205773	0.433085
ENSMUSG00000015776	Med22	mediator complex subunit 22 [Source:MGI Symbol;Acc:MGI:98446]	1760.97	0.234105	0.175638	1.33288	0.18257	0.407375
ENSMUSG00000015787	Abo	ABO blood group (transferase A, alpha 1-3-N-acetylgalactosaminyltransferase, transferase B, alpha 1-3-galactosyltransferase) [Source:MGI Symbol;Acc:MGI:2135738]	0.10828	-0.848691	3.14975	-0.269447	0.787586	NA
ENSMUSG00000015790	Surf1	surfeit gene 1 [Source:MGI Symbol;Acc:MGI:98443]	1042.44	-0.565881	0.223314	-2.53402	0.0112762	0.0873179
ENSMUSG00000015804	Med28	mediator complex subunit 28 [Source:MGI Symbol;Acc:MGI:1914249]	2047.13	-0.919517	0.336617	-2.73164	0.00630193	0.0635265
ENSMUSG00000015806	Qdpr	quinoid dihydropteridine reductase [Source:MGI Symbol;Acc:MGI:97836]	1631.68	-0.407597	0.223416	-1.82439	0.0680938	0.23579
ENSMUSG00000015812	Gnrh1	gonadotropin releasing hormone 1 [Source:MGI Symbol;Acc:MGI:95789]	14.5271	-0.605131	0.474486	-1.27534	0.202188	0.42954
ENSMUSG00000015829	Tnr	tenascin R [Source:MGI Symbol;Acc:MGI:99516]	6.63979	1.0992	0.606854	1.8113	0.0700942	0.239566
ENSMUSG00000015837	Sqstm1	sequestosome 1 [Source:MGI Symbol;Acc:MGI:107931]	7536.88	0.0325727	0.177738	0.183262	0.854592	0.929753
ENSMUSG00000015839	Nfe2l2	nuclear factor, erythroid derived 2, like 2 [Source:MGI Symbol;Acc:MGI:108420]	4410.94	0.103102	0.147244	0.700208	0.483797	0.695081
ENSMUSG00000015843	Rxrg	retinoid X receptor gamma [Source:MGI Symbol;Acc:MGI:98216]	2.01909	0.249636	1.07274	0.232709	0.815987	NA
ENSMUSG00000015846	Rxra	retinoid X receptor alpha [Source:MGI Symbol;Acc:MGI:98214]	1704.99	0.340991	0.201276	1.69414	0.0902382	0.276478
ENSMUSG00000015850	Adamtsl4	ADAMTS-like 4 [Source:MGI Symbol;Acc:MGI:2389008]	664.94	0.567201	0.343343	1.65199	0.0985359	0.290124
ENSMUSG00000015852	Fcrls	Fc receptor-like S, scavenger receptor [Source:MGI Symbol;Acc:MGI:1933397]	490.298	-0.218114	0.39751	-0.5487	0.583212	0.768493
ENSMUSG00000015854	Cd5l	CD5 antigen-like [Source:MGI Symbol;Acc:MGI:1334419]	8.951	1.12266	0.749501	1.49788	0.134165	0.342643
ENSMUSG00000015869	Prpsap1	phosphoribosyl pyrophosphate synthetase-associated protein 1 [Source:MGI Symbol;Acc:MGI:1915013]	1527.71	-0.284336	0.118361	-2.40227	0.0162936	0.106318
ENSMUSG00000015879	Fam184b	family with sequence similarity 184, member B [Source:MGI Symbol;Acc:MGI:2442958]	0.651018	-2.41383	2.44518	-0.987179	0.323555	NA
ENSMUSG00000015880	Ncapg	non-SMC condensin I complex, subunit G [Source:MGI Symbol;Acc:MGI:1930197]	684.67	0.0838603	0.194904	0.430264	0.667004	0.823449
ENSMUSG00000015882	Lcorl	ligand dependent nuclear receptor corepressor-like [Source:MGI Symbol;Acc:MGI:2651932]	327.456	0.32863	0.247745	1.32648	0.184679	0.409503
ENSMUSG00000015889	Lta4h	leukotriene A4 hydrolase [Source:MGI Symbol;Acc:MGI:96836]	1979.85	0.341623	0.167657	2.03763	0.041587	0.179402
ENSMUSG00000015890	Amdhd1	amidohydrolase domain containing 1 [Source:MGI Symbol;Acc:MGI:1919011]	154.308	0.999528	0.561415	1.78037	0.0750149	0.249082
ENSMUSG00000015932	Dstn	destrin [Source:MGI Symbol;Acc:MGI:1929270]	9530.76	-0.176985	0.256401	-0.690265	0.490028	0.700522
ENSMUSG00000015937	Macroh2a1	macroH2A.1 histone [Source:MGI Symbol;Acc:MGI:1349392]	3885.87	-0.207181	0.130711	-1.58503	0.11296	0.310921
ENSMUSG00000015942	Gtf2ird2	GTF2I repeat domain containing 2 [Source:MGI Symbol;Acc:MGI:2149780]	345.417	-0.210582	0.210092	-1.00233	0.316183	0.550005
ENSMUSG00000015943	Bola1	bolA-like 1 (E. coli) [Source:MGI Symbol;Acc:MGI:1916418]	580.006	-0.947682	0.285572	-3.31854	0.000904897	0.0214514
ENSMUSG00000015944	Castor2	cytosolic arginine sensor for mTORC1 subunit 2 [Source:MGI Symbol;Acc:MGI:1933384]	804.721	0.675189	0.319276	2.11475	0.0344513	0.161981
ENSMUSG00000015947	Fcgr1	Fc receptor, IgG, high affinity I [Source:MGI Symbol;Acc:MGI:95498]	1545.24	0.618429	0.282868	2.18628	0.0287948	0.145568
ENSMUSG00000015950	Ncf1	neutrophil cytosolic factor 1 [Source:MGI Symbol;Acc:MGI:97283]	2515.01	0.640232	0.196145	3.26407	0.00109824	0.0243466
ENSMUSG00000015957	Wnt11	wingless-type MMTV integration site family, member 11 [Source:MGI Symbol;Acc:MGI:101948]	106.417	0.379528	0.349697	1.0853	0.277787	0.512304
ENSMUSG00000015961	Adss	adenylosuccinate synthetase, non muscle [Source:MGI Symbol;Acc:MGI:87948]	3505.74	-0.141966	0.150456	-0.943569	0.34539	0.577196
ENSMUSG00000015962	1700016C15Rik	RIKEN cDNA 1700016C15 gene [Source:MGI Symbol;Acc:MGI:1916678]	62.3129	-0.803285	0.446997	-1.79707	0.0723246	0.24364
ENSMUSG00000015966	Il17rb	interleukin 17 receptor B [Source:MGI Symbol;Acc:MGI:1355292]	4.5426	1.04819	0.752533	1.39288	0.163655	0.384712
ENSMUSG00000015968	Cacna1d	calcium channel, voltage-dependent, L type, alpha 1D subunit [Source:MGI Symbol;Acc:MGI:88293]	136.668	0.429013	0.317465	1.35137	0.176577	0.400806
ENSMUSG00000015970	Chdh	choline dehydrogenase [Source:MGI Symbol;Acc:MGI:1860776]	36.5267	1.11377	0.65373	1.70372	0.0884331	0.273594
ENSMUSG00000015971	Actr8	ARP8 actin-related protein 8 [Source:MGI Symbol;Acc:MGI:1860775]	665.312	-0.00440353	0.120239	-0.0366231	0.970786	0.985403
ENSMUSG00000015980	Lrrc27	leucine rich repeat containing 27 [Source:MGI Symbol;Acc:MGI:1923862]	63.8534	-0.0453436	0.324873	-0.139574	0.888997	0.946432
ENSMUSG00000015981	Stk32c	serine/threonine kinase 32C [Source:MGI Symbol;Acc:MGI:2385336]	81.1464	0.138976	0.310848	0.447087	0.654812	0.816336
ENSMUSG00000015994	Fnta	farnesyltransferase, CAAX box, alpha [Source:MGI Symbol;Acc:MGI:104683]	1866.51	-0.5011	0.166477	-3.01002	0.00261228	0.0392958
ENSMUSG00000016018	Mtrex	Mtr4 exosome RNA helicase [Source:MGI Symbol;Acc:MGI:1919448]	1437.53	0.0647369	0.290559	0.222801	0.82369	0.914619
ENSMUSG00000016024	Lbp	lipopolysaccharide binding protein [Source:MGI Symbol;Acc:MGI:1098776]	2799.33	0.154879	0.324717	0.476967	0.633385	0.802052
ENSMUSG00000016028	Celsr1	cadherin, EGF LAG seven-pass G-type receptor 1 [Source:MGI Symbol;Acc:MGI:1100883]	1054.86	1.22242	0.536169	2.27992	0.0226127	0.127067
ENSMUSG00000016087	Fli1	Friend leukemia integration 1 [Source:MGI Symbol;Acc:MGI:95554]	491.016	0.506985	0.212519	2.3856	0.0170512	0.108811
ENSMUSG00000016128	Stard13	StAR-related lipid transfer (START) domain containing 13 [Source:MGI Symbol;Acc:MGI:2385331]	297.599	0.221785	0.292739	0.75762	0.448678	0.667116
ENSMUSG00000016150	Tenm1	teneurin transmembrane protein 1 [Source:MGI Symbol;Acc:MGI:1345185]	135.85	0.649789	0.665261	0.976743	0.328696	0.561912
ENSMUSG00000016179	Camk1g	calcium/calmodulin-dependent protein kinase I gamma [Source:MGI Symbol;Acc:MGI:2388073]	12.648	-0.00318899	0.597456	-0.00533761	0.995741	0.998399
ENSMUSG00000016181	Utp25	UTP25 small subunit processome component [Source:MGI Symbol;Acc:MGI:2138080]	400.612	0.200479	0.184371	1.08737	0.276875	0.511837
ENSMUSG00000016194	Hsd11b1	hydroxysteroid 11-beta dehydrogenase 1 [Source:MGI Symbol;Acc:MGI:103562]	330.679	0.641774	0.309644	2.07262	0.0382078	0.171293
ENSMUSG00000016200	Syt14	synaptotagmin XIV [Source:MGI Symbol;Acc:MGI:2444490]	0.420135	1.09681	2.77862	0.394733	0.69304	NA
ENSMUSG00000016239	Lonrf3	LON peptidase N-terminal domain and ring finger 3 [Source:MGI Symbol;Acc:MGI:1921615]	89.1702	0.147369	0.32578	0.452358	0.651011	0.813657
ENSMUSG00000016252	Atp5e	ATP synthase, H+ transporting, mitochondrial F1 complex, epsilon subunit [Source:MGI Symbol;Acc:MGI:1855697]	4621.3	-1.55212	0.461524	-3.36303	0.000770926	0.0197668
ENSMUSG00000016253	Nelfcd	negative elongation factor complex member C/D, Th1l [Source:MGI Symbol;Acc:MGI:1926424]	790.608	-0.178777	0.156839	-1.13988	0.254337	0.488633
ENSMUSG00000016255	Tubb1	tubulin, beta 1 class VI [Source:MGI Symbol;Acc:MGI:107814]	3.32871	1.06508	1.07895	0.987148	0.32357	NA
ENSMUSG00000016256	Ctsz	cathepsin Z [Source:MGI Symbol;Acc:MGI:1891190]	9673.37	0.0643101	0.267149	0.240727	0.809766	0.907618
ENSMUSG00000016257	Prelid3b	PRELI domain containing 3B [Source:MGI Symbol;Acc:MGI:1913640]	1520	-0.252564	0.213474	-1.18311	0.236765	0.470435
ENSMUSG00000016262	Sertad4	SERTA domain containing 4 [Source:MGI Symbol;Acc:MGI:2443496]	130.138	0.491944	0.294179	1.67226	0.0944731	0.282839
ENSMUSG00000016308	Ube2a	ubiquitin-conjugating enzyme E2A [Source:MGI Symbol;Acc:MGI:102959]	1056.22	-0.293835	0.283253	-1.03736	0.299568	0.533422
ENSMUSG00000016319	Slc25a5	solute carrier family 25 (mitochondrial carrier, adenine nucleotide translocator), member 5 [Source:MGI Symbol;Acc:MGI:1353496]	8503.9	0.1063	0.225464	0.471475	0.637302	0.804691
ENSMUSG00000016344	Ppdpf	pancreatic progenitor cell differentiation and proliferation factor [Source:MGI Symbol;Acc:MGI:1913746]	1463.09	-1.06171	0.34974	-3.0357	0.00239977	0.037706
ENSMUSG00000016346	Kcnq2	potassium voltage-gated channel, subfamily Q, member 2 [Source:MGI Symbol;Acc:MGI:1309503]	0.176949	-0.848691	3.14975	-0.269447	0.787586	NA
ENSMUSG00000016349	Eef1a2	eukaryotic translation elongation factor 1 alpha 2 [Source:MGI Symbol;Acc:MGI:1096317]	10.08	-6.0619	2.73498	-2.21643	NA	NA
ENSMUSG00000016356	Col20a1	collagen, type XX, alpha 1 [Source:MGI Symbol;Acc:MGI:1920618]	20.8954	0.401663	0.430178	0.933713	0.350452	0.582464
ENSMUSG00000016382	Pls3	plastin 3 (T-isoform) [Source:MGI Symbol;Acc:MGI:104807]	3616.06	0.323746	0.179183	1.80679	0.0707955	0.240716
ENSMUSG00000016386	Mpped2	metallophosphoesterase domain containing 2 [Source:MGI Symbol;Acc:MGI:1924265]	0.822309	1.44388	1.88381	0.766469	0.443398	NA
ENSMUSG00000016409	Nkap	NFKB activating protein [Source:MGI Symbol;Acc:MGI:1914300]	507.731	0.128929	0.253768	0.508059	0.611412	0.788484
ENSMUSG00000016427	Ndufa1	NADH:ubiquinone oxidoreductase subunit A1 [Source:MGI Symbol;Acc:MGI:1929511]	1227.83	-0.530496	0.382992	-1.38514	0.166011	0.387544
ENSMUSG00000016458	Wt1	Wilms tumor 1 homolog [Source:MGI Symbol;Acc:MGI:98968]	218.847	0.51533	0.325627	1.58258	0.113517	0.311806
ENSMUSG00000016477	E2f3	E2F transcription factor 3 [Source:MGI Symbol;Acc:MGI:1096340]	707.199	-0.172828	0.185124	-0.933579	0.350521	0.582464
ENSMUSG00000016481	Cr1l	complement component (3b/4b) receptor 1-like [Source:MGI Symbol;Acc:MGI:88513]	1577.19	0.154281	0.1451	1.06327	0.287659	0.52223
ENSMUSG00000016487	Ppfibp1	PTPRF interacting protein, binding protein 1 (liprin beta 1) [Source:MGI Symbol;Acc:MGI:1914783]	3093.42	0.159494	0.266946	0.597474	0.550191	0.746972
ENSMUSG00000016493	Cd46	CD46 antigen, complement regulatory protein [Source:MGI Symbol;Acc:MGI:1203290]	32.0257	0.542589	0.30501	1.77892	0.0752524	0.249513
ENSMUSG00000016494	Cd34	CD34 antigen [Source:MGI Symbol;Acc:MGI:88329]	1186.5	-0.0377978	0.19951	-0.189454	0.849737	0.927024
ENSMUSG00000016495	Plgrkt	plasminogen receptor, C-terminal lysine transmembrane protein [Source:MGI Symbol;Acc:MGI:1915009]	1372.71	-0.391942	0.18556	-2.11221	0.0346682	0.162621
ENSMUSG00000016496	Cd274	CD274 antigen [Source:MGI Symbol;Acc:MGI:1926446]	1635.62	0.914678	0.48961	1.86818	0.0617375	0.222188
ENSMUSG00000016498	Pdcd1lg2	programmed cell death 1 ligand 2 [Source:MGI Symbol;Acc:MGI:1930125]	399.429	0.102178	0.509843	0.20041	0.84116	0.92309
ENSMUSG00000016503	Gtf3a	general transcription factor III A [Source:MGI Symbol;Acc:MGI:1913846]	2046.44	-0.711094	0.27782	-2.55955	0.0104808	0.0844019
ENSMUSG00000016510	Mtif3	mitochondrial translational initiation factor 3 [Source:MGI Symbol;Acc:MGI:1923616]	541.351	-0.185387	0.16922	-1.09554	0.273281	0.508541
ENSMUSG00000016520	Lnx2	ligand of numb-protein X 2 [Source:MGI Symbol;Acc:MGI:2155959]	591.775	0.340726	0.282685	1.20532	0.228078	0.459817
ENSMUSG00000016524	Il19	interleukin 19 [Source:MGI Symbol;Acc:MGI:1890472]	1.09215	-0.425922	1.44048	-0.29568	0.767474	NA
ENSMUSG00000016526	Dyrk3	dual-specificity tyrosine-(Y)-phosphorylation regulated kinase 3 [Source:MGI Symbol;Acc:MGI:1330300]	187.126	-0.235885	0.349024	-0.675843	0.499141	0.707371
ENSMUSG00000016528	Mapkapk2	MAP kinase-activated protein kinase 2 [Source:MGI Symbol;Acc:MGI:109298]	4945.11	0.101903	0.176125	0.578585	0.56287	0.756121
ENSMUSG00000016529	Il10	interleukin 10 [Source:MGI Symbol;Acc:MGI:96537]	18.1123	0.211578	0.490809	0.431079	0.666411	0.82333
ENSMUSG00000016541	Atxn10	ataxin 10 [Source:MGI Symbol;Acc:MGI:1859293]	5301.73	-0.0914916	0.154898	-0.590659	0.554749	0.750214
ENSMUSG00000016552	Foxred2	FAD-dependent oxidoreductase domain containing 2 [Source:MGI Symbol;Acc:MGI:106315]	97.5538	0.88082	0.365412	2.41049	0.0159312	0.105176
ENSMUSG00000016554	Eif3d	eukaryotic translation initiation factor 3, subunit D [Source:MGI Symbol;Acc:MGI:1933181]	4241.03	-0.200193	0.114726	-1.74497	0.0809908	0.260299
ENSMUSG00000016559	H3f3b	H3.3 histone B [Source:MGI Symbol;Acc:MGI:1101768]	20286.8	-0.345536	0.208805	-1.65482	0.0979606	0.289447
ENSMUSG00000016619	Nup50	nucleoporin 50 [Source:MGI Symbol;Acc:MGI:1351502]	2024.69	-0.0104896	0.163144	-0.0642964	0.948734	0.975803
ENSMUSG00000016624	Phf21b	PHD finger protein 21B [Source:MGI Symbol;Acc:MGI:2443812]	41.0207	-0.852432	0.366882	-2.32345	0.020155	0.11941
ENSMUSG00000016626	Nlrp14	NLR family, pyrin domain containing 14 [Source:MGI Symbol;Acc:MGI:1924108]	0	NA	NA	NA	NA	NA
ENSMUSG00000016637	Ift27	intraflagellar transport 27 [Source:MGI Symbol;Acc:MGI:1914292]	499.945	-0.199233	0.292727	-0.680611	0.496118	0.705297
ENSMUSG00000016664	Pacsin2	protein kinase C and casein kinase substrate in neurons 2 [Source:MGI Symbol;Acc:MGI:1345153]	4245.89	0.316145	0.267578	1.18151	0.237402	0.470942
ENSMUSG00000016757	Ttll12	tubulin tyrosine ligase-like family, member 12 [Source:MGI Symbol;Acc:MGI:3039573]	1834.89	0.0479754	0.18537	0.258808	0.795783	0.901086
ENSMUSG00000016758	Bik	BCL2-interacting killer [Source:MGI Symbol;Acc:MGI:1206591]	50.5671	-0.756524	0.406631	-1.86047	0.0628194	0.224383
ENSMUSG00000016763	Scube1	signal peptide, CUB domain, EGF-like 1 [Source:MGI Symbol;Acc:MGI:1890616]	31.4321	-0.563116	0.384394	-1.46495	0.142936	0.3561
ENSMUSG00000016831	Tox4	TOX high mobility group box family member 4 [Source:MGI Symbol;Acc:MGI:1915389]	1659.24	0.265002	0.16667	1.58998	0.111839	0.30952
ENSMUSG00000016833	Mrps18c	mitochondrial ribosomal protein S18C [Source:MGI Symbol;Acc:MGI:1915985]	447.58	-1.27933	0.353499	-3.61906	0.00029568	0.0114648
ENSMUSG00000016918	Sulf1	sulfatase 1 [Source:MGI Symbol;Acc:MGI:2138563]	1475.09	0.318802	0.312348	1.02066	0.307415	0.541641
ENSMUSG00000016921	Srsf6	serine and arginine-rich splicing factor 6 [Source:MGI Symbol;Acc:MGI:1915246]	5798.42	-0.420486	0.116572	-3.6071	0.000309641	0.0116907
ENSMUSG00000016933	Plcg1	phospholipase C, gamma 1 [Source:MGI Symbol;Acc:MGI:97615]	1853.07	0.255598	0.245867	1.03958	0.298535	0.532857
ENSMUSG00000016940	Kctd2	potassium channel tetramerisation domain containing 2 [Source:MGI Symbol;Acc:MGI:1917632]	931.846	-0.498777	0.225446	-2.21241	0.0269386	0.140554
ENSMUSG00000016942	Tmprss6	transmembrane serine protease 6 [Source:MGI Symbol;Acc:MGI:1919003]	130.096	0.388123	0.859203	0.451725	0.651467	0.813886
ENSMUSG00000016946	Kctd5	potassium channel tetramerisation domain containing 5 [Source:MGI Symbol;Acc:MGI:1916509]	1685.8	-0.124308	0.204726	-0.607193	0.543723	0.742674
ENSMUSG00000016982	Pom121l2	POM121 membrane glycoprotein-like 2 (rat) [Source:MGI Symbol;Acc:MGI:2684870]	0.217114	0.113096	3.14975	0.0359064	0.971357	NA
ENSMUSG00000016984	Etaa1	Ewing tumor-associated antigen 1 [Source:MGI Symbol;Acc:MGI:1915395]	461.921	-0.225123	0.175723	-1.28112	0.20015	0.426881
ENSMUSG00000016995	Matn4	matrilin 4 [Source:MGI Symbol;Acc:MGI:1328314]	28.2033	0.822139	0.645067	1.2745	0.202485	0.429924
ENSMUSG00000017002	Slpi	secretory leukocyte peptidase inhibitor [Source:MGI Symbol;Acc:MGI:109297]	973.005	1.85273	0.620624	2.98527	0.0028333	0.0414376
ENSMUSG00000017003	Svs3a	seminal vesicle secretory protein 3A [Source:MGI Symbol;Acc:MGI:1927635]	0	NA	NA	NA	NA	NA
ENSMUSG00000017007	Rbpjl	recombination signal binding protein for immunoglobulin kappa J region-like [Source:MGI Symbol;Acc:MGI:1196616]	11.5842	-2.56991	2.63922	-0.973736	NA	NA
ENSMUSG00000017009	Sdc4	syndecan 4 [Source:MGI Symbol;Acc:MGI:1349164]	7017.35	-0.33127	0.274254	-1.20789	0.227088	0.458629
ENSMUSG00000017049	Ccdc70	coiled-coil domain containing 70 [Source:MGI Symbol;Acc:MGI:1915179]	0	NA	NA	NA	NA	NA
ENSMUSG00000017057	Il13ra1	interleukin 13 receptor, alpha 1 [Source:MGI Symbol;Acc:MGI:105052]	2309.24	0.754482	0.234419	3.21852	0.00128853	0.0264526
ENSMUSG00000017119	Nbr1	NBR1, autophagy cargo receptor [Source:MGI Symbol;Acc:MGI:108498]	2736.71	0.174311	0.26019	0.669936	0.502899	0.710737
ENSMUSG00000017132	Cyth1	cytohesin 1 [Source:MGI Symbol;Acc:MGI:1334257]	1141.29	0.447384	0.189041	2.36659	0.0179526	0.112245
ENSMUSG00000017144	Rnd3	Rho family GTPase 3 [Source:MGI Symbol;Acc:MGI:1921444]	1182.49	0.66078	0.223377	2.95814	0.00309502	0.0433286
ENSMUSG00000017146	Brca1	breast cancer 1, early onset [Source:MGI Symbol;Acc:MGI:104537]	542.527	-0.372535	0.373196	-0.998227	0.318169	0.552062
ENSMUSG00000017165	Gast	gastrin [Source:MGI Symbol;Acc:MGI:104768]	0	NA	NA	NA	NA	NA
ENSMUSG00000017167	Cntnap1	contactin associated protein-like 1 [Source:MGI Symbol;Acc:MGI:1858201]	69.9478	-0.350363	0.387592	-0.90395	0.366022	0.597299
ENSMUSG00000017176	Nt5c3b	5'-nucleotidase, cytosolic IIIB [Source:MGI Symbol;Acc:MGI:1915356]	832.575	-0.557306	0.258503	-2.1559	0.0310912	0.152376
ENSMUSG00000017188	Coa3	cytochrome C oxidase assembly factor 3 [Source:MGI Symbol;Acc:MGI:1098757]	1678.35	-0.812295	0.301561	-2.69363	0.00706787	0.0674792
ENSMUSG00000017195	Zpbp2	zona pellucida binding protein 2 [Source:MGI Symbol;Acc:MGI:1916626]	2.95821	-0.0708947	0.793725	-0.089319	0.928828	NA
ENSMUSG00000017210	Med24	mediator complex subunit 24 [Source:MGI Symbol;Acc:MGI:1344385]	1172.88	-0.116328	0.229024	-0.50793	0.611502	0.788484
ENSMUSG00000017211	Gsdma2	gasdermin A2 [Source:MGI Symbol;Acc:MGI:1921490]	0.465483	2.08393	3.09782	0.672711	0.501131	NA
ENSMUSG00000017221	Psmd3	proteasome (prosome, macropain) 26S subunit, non-ATPase, 3 [Source:MGI Symbol;Acc:MGI:98858]	4169.58	-0.0577027	0.132712	-0.434796	0.66371	0.821846
ENSMUSG00000017264	Exosc10	exosome component 10 [Source:MGI Symbol;Acc:MGI:1355322]	1378.49	0.106813	0.193709	0.55141	0.581352	0.767204
ENSMUSG00000017286	Glod4	glyoxalase domain containing 4 [Source:MGI Symbol;Acc:MGI:1914451]	1460.13	-0.378197	0.209122	-1.80851	0.0705278	0.240383
ENSMUSG00000017288	Vps53	VPS53 GARP complex subunit [Source:MGI Symbol;Acc:MGI:1915549]	1038.49	-0.0458915	0.121347	-0.378186	0.705293	0.847302
ENSMUSG00000017291	Taok1	TAO kinase 1 [Source:MGI Symbol;Acc:MGI:1914490]	1766.04	0.191736	0.26595	0.720948	0.470942	0.684731
ENSMUSG00000017299	Dnttip1	deoxynucleotidyltransferase, terminal, interacting protein 1 [Source:MGI Symbol;Acc:MGI:1923483]	1107.05	-0.324021	0.206161	-1.57169	0.116022	0.314816
ENSMUSG00000017300	Tnnc2	troponin C2, fast [Source:MGI Symbol;Acc:MGI:98780]	55.0403	-6.97973	2.08989	-3.33976	NA	NA
ENSMUSG00000017307	Acot8	acyl-CoA thioesterase 8 [Source:MGI Symbol;Acc:MGI:2158201]	349.312	-0.560866	0.216104	-2.59535	0.00944951	0.0798984
ENSMUSG00000017309	Cd300lg	CD300 molecule like family member G [Source:MGI Symbol;Acc:MGI:1289168]	157.089	0.52252	0.272626	1.91662	0.0552868	0.210372
ENSMUSG00000017310	Spint4	serine protease inhibitor, Kunitz type 4 [Source:MGI Symbol;Acc:MGI:1925489]	0	NA	NA	NA	NA	NA
ENSMUSG00000017311	Pyy	peptide YY [Source:MGI Symbol;Acc:MGI:99924]	21.8867	-1.56753	2.90452	-0.539687	0.589413	0.772442
ENSMUSG00000017314	Mpp2	membrane protein, palmitoylated 2 (MAGUK p55 subfamily member 2) [Source:MGI Symbol;Acc:MGI:1858257]	161.077	0.878252	0.357275	2.4582	0.0139637	0.0979415
ENSMUSG00000017316	Ppy	pancreatic polypeptide [Source:MGI Symbol;Acc:MGI:97753]	27.6989	-1.49664	2.90292	-0.515563	0.60616	0.784534
ENSMUSG00000017344	Vtn	vitronectin [Source:MGI Symbol;Acc:MGI:98940]	68.8714	-0.288216	0.527797	-0.546074	0.585015	0.769368
ENSMUSG00000017376	Nlk	nemo like kinase [Source:MGI Symbol;Acc:MGI:1201387]	713.386	-0.172374	0.192171	-0.896985	0.369727	0.600421
ENSMUSG00000017386	Traf4	TNF receptor associated factor 4 [Source:MGI Symbol;Acc:MGI:1202880]	2813.87	-0.518318	0.232377	-2.2305	0.0257142	0.136583
ENSMUSG00000017390	Aldoc	aldolase C, fructose-bisphosphate [Source:MGI Symbol;Acc:MGI:101863]	471.163	-0.304902	0.256886	-1.18692	0.23526	0.468548
ENSMUSG00000017400	Stac2	SH3 and cysteine rich domain 2 [Source:MGI Symbol;Acc:MGI:2144518]	144.876	0.432874	0.347072	1.24722	0.212318	0.441173
ENSMUSG00000017404	Rpl19	ribosomal protein L19 [Source:MGI Symbol;Acc:MGI:98020]	17075.7	-0.862879	0.301731	-2.85976	0.00423956	0.0514591
ENSMUSG00000017405	Nek8	NIMA (never in mitosis gene a)-related expressed kinase 8 [Source:MGI Symbol;Acc:MGI:1890646]	498.646	-0.210691	0.186669	-1.12869	0.25903	0.494124
ENSMUSG00000017412	Cacnb4	calcium channel, voltage-dependent, beta 4 subunit [Source:MGI Symbol;Acc:MGI:103301]	17.6197	0.453402	0.611484	0.741478	0.458403	0.674917
ENSMUSG00000017417	Plxdc1	plexin domain containing 1 [Source:MGI Symbol;Acc:MGI:1919574]	64.193	0.24979	0.249748	1.00017	0.317229	0.550997
ENSMUSG00000017418	Arl5b	ADP-ribosylation factor-like 5B [Source:MGI Symbol;Acc:MGI:1923119]	569.386	0.182829	0.225431	0.811019	0.417355	0.64255
ENSMUSG00000017421	Zfp207	zinc finger protein 207 [Source:MGI Symbol;Acc:MGI:1340045]	4134.22	0.00243289	0.134212	0.0181271	0.985537	0.992767
ENSMUSG00000017428	Psmd11	proteasome (prosome, macropain) 26S subunit, non-ATPase, 11 [Source:MGI Symbol;Acc:MGI:1916327]	2644.1	-0.288992	0.144699	-1.9972	0.0458037	0.190255
ENSMUSG00000017446	C1qtnf1	C1q and tumor necrosis factor related protein 1 [Source:MGI Symbol;Acc:MGI:1919254]	707.38	1.16392	0.275673	4.22212	2.42019e-05	0.00243834
ENSMUSG00000017453	Pipox	pipecolic acid oxidase [Source:MGI Symbol;Acc:MGI:1197006]	277.736	-0.484798	0.801711	-0.604704	0.545375	0.743908
ENSMUSG00000017466	Timp2	tissue inhibitor of metalloproteinase 2 [Source:MGI Symbol;Acc:MGI:98753]	14518.4	0.354268	0.22666	1.563	0.118054	0.317724
ENSMUSG00000017478	Zc3h18	zinc finger CCCH-type containing 18 [Source:MGI Symbol;Acc:MGI:1923264]	2274.42	0.128671	0.22062	0.583224	0.559743	0.753668
ENSMUSG00000017485	Top2b	topoisomerase (DNA) II beta [Source:MGI Symbol;Acc:MGI:98791]	2288.33	0.493893	0.277094	1.7824	0.0746834	0.248605
ENSMUSG00000017491	Rarb	retinoic acid receptor, beta [Source:MGI Symbol;Acc:MGI:97857]	67.6392	-0.132254	0.365538	-0.361807	0.717497	0.854762
ENSMUSG00000017493	Igfbp4	insulin-like growth factor binding protein 4 [Source:MGI Symbol;Acc:MGI:96439]	39890.8	-0.0845216	0.219684	-0.384741	0.700429	0.844305
ENSMUSG00000017499	Cdc6	cell division cycle 6 [Source:MGI Symbol;Acc:MGI:1345150]	384.904	0.149911	0.273974	0.547173	0.58426	0.769049
ENSMUSG00000017548	Suz12	SUZ12 polycomb repressive complex 2 subunit [Source:MGI Symbol;Acc:MGI:1261758]	1789.26	0.0143933	0.18826	0.0764541	0.939058	0.97199
ENSMUSG00000017550	Atad5	ATPase family, AAA domain containing 5 [Source:MGI Symbol;Acc:MGI:2442925]	254.529	0.205998	0.290268	0.709683	0.477901	0.69014
ENSMUSG00000017561	Crlf3	cytokine receptor-like factor 3 [Source:MGI Symbol;Acc:MGI:1860086]	858.836	0.194827	0.198511	0.981445	0.326373	0.559747
ENSMUSG00000017588	Krt27	keratin 27 [Source:MGI Symbol;Acc:MGI:1339999]	4.02683	-1.3238	1.73515	-0.762928	0.445506	NA
ENSMUSG00000017607	Tns4	tensin 4 [Source:MGI Symbol;Acc:MGI:2144377]	2052.43	0.201598	0.37152	0.542631	0.587384	0.771098
ENSMUSG00000017615	Tnfaip1	tumor necrosis factor, alpha-induced protein 1 (endothelial) [Source:MGI Symbol;Acc:MGI:104961]	3334.96	-0.182209	0.136818	-1.33176	0.182938	0.407854
ENSMUSG00000017631	Abr	active BCR-related gene [Source:MGI Symbol;Acc:MGI:107771]	2627.53	0.439014	0.245654	1.78712	0.0739184	0.24699
ENSMUSG00000017639	Rab11fip4	RAB11 family interacting protein 4 (class II) [Source:MGI Symbol;Acc:MGI:2442920]	300.234	0.664839	0.39855	1.66814	0.0952876	0.284634
ENSMUSG00000017652	Cd40	CD40 antigen [Source:MGI Symbol;Acc:MGI:88336]	392.328	0.468104	0.378094	1.23806	0.215693	0.444919
ENSMUSG00000017664	Slc35c2	solute carrier family 35, member C2 [Source:MGI Symbol;Acc:MGI:2385166]	1264.22	-0.311302	0.198945	-1.56476	0.117639	0.3171
ENSMUSG00000017667	Zfp334	zinc finger protein 334 [Source:MGI Symbol;Acc:MGI:2388656]	184.365	0.930195	0.343165	2.71064	0.00671542	0.0659377
ENSMUSG00000017670	Elmo2	engulfment and cell motility 2 [Source:MGI Symbol;Acc:MGI:2153045]	1203.94	0.434727	0.167093	2.6017	0.00927619	0.0790266
ENSMUSG00000017677	Wsb1	WD repeat and SOCS box-containing 1 [Source:MGI Symbol;Acc:MGI:1926139]	2217.09	-0.225236	0.127543	-1.76596	0.0774032	0.253247
ENSMUSG00000017679	Ttpal	tocopherol (alpha) transfer protein-like [Source:MGI Symbol;Acc:MGI:1923330]	740.006	0.133028	0.164879	0.80682	0.41977	0.645035
ENSMUSG00000017686	Rhot1	ras homolog family member T1 [Source:MGI Symbol;Acc:MGI:1926078]	1119.83	-0.0856222	0.13311	-0.643242	0.520067	0.723528
ENSMUSG00000017688	Hnf4g	hepatocyte nuclear factor 4, gamma [Source:MGI Symbol;Acc:MGI:1353604]	17.9494	0.319787	0.774862	0.412701	0.679825	0.832459
ENSMUSG00000017692	Rhbdl3	rhomboid like 3 [Source:MGI Symbol;Acc:MGI:2179276]	58.0826	0.230678	0.534438	0.431626	0.666013	0.823213
ENSMUSG00000017697	Ada	adenosine deaminase [Source:MGI Symbol;Acc:MGI:87916]	255.58	-0.240156	0.18398	-1.30534	0.191777	0.417811
ENSMUSG00000017707	Serinc3	serine incorporator 3 [Source:MGI Symbol;Acc:MGI:1349457]	10748.5	0.637481	0.195916	3.25385	0.00113853	0.0248903
ENSMUSG00000017715	Pgs1	phosphatidylglycerophosphate synthase 1 [Source:MGI Symbol;Acc:MGI:1921701]	1740.75	-0.113775	0.245734	-0.463	0.643365	0.808699
ENSMUSG00000017716	Birc5	baculoviral IAP repeat-containing 5 [Source:MGI Symbol;Acc:MGI:1203517]	1618.66	-0.831982	0.308526	-2.69664	0.00700438	0.0672353
ENSMUSG00000017718	Afmid	arylformamidase [Source:MGI Symbol;Acc:MGI:2448704]	70.2343	-0.693974	0.299672	-2.31578	0.0205706	0.121175
ENSMUSG00000017720	Trp53tg5	transformation related protein 53 target 5 [Source:MGI Symbol;Acc:MGI:1920853]	0	NA	NA	NA	NA	NA
ENSMUSG00000017721	Pigt	phosphatidylinositol glycan anchor biosynthesis, class T [Source:MGI Symbol;Acc:MGI:1926178]	3098.03	0.0205328	0.1944	0.105621	0.915883	0.960762
ENSMUSG00000017723	Wfdc2	WAP four-disulfide core domain 2 [Source:MGI Symbol;Acc:MGI:1914951]	7771.25	-1.03172	0.253869	-4.06397	4.82459e-05	0.00382215
ENSMUSG00000017724	Etv4	ets variant 4 [Source:MGI Symbol;Acc:MGI:99423]	1664.07	-0.290041	0.30616	-0.947351	0.34346	0.575298
ENSMUSG00000017733	Eppin	epididymal peptidase inhibitor [Source:MGI Symbol;Acc:MGI:1922776]	0	NA	NA	NA	NA	NA
ENSMUSG00000017734	Dbndd2	dysbindin (dystrobrevin binding protein 1) domain containing 2 [Source:MGI Symbol;Acc:MGI:106562]	51.0778	-0.645429	0.324002	-1.99205	0.0463656	0.191781
ENSMUSG00000017737	Mmp9	matrix metallopeptidase 9 [Source:MGI Symbol;Acc:MGI:97011]	1746.97	0.973355	0.377291	2.57985	0.00988431	0.0817285
ENSMUSG00000017740	Slc12a5	solute carrier family 12, member 5 [Source:MGI Symbol;Acc:MGI:1862037]	40.9387	0.0365423	0.507525	0.072001	0.942601	0.97375
ENSMUSG00000017747	Ghdc	GH3 domain containing [Source:MGI Symbol;Acc:MGI:1931556]	425.974	-0.0417218	0.177984	-0.234413	0.814664	0.910048
ENSMUSG00000017754	Pltp	phospholipid transfer protein [Source:MGI Symbol;Acc:MGI:103151]	1823.72	0.66979	0.230553	2.90514	0.00367085	0.0476209
ENSMUSG00000017756	Slc12a7	solute carrier family 12, member 7 [Source:MGI Symbol;Acc:MGI:1342283]	2387.42	-0.213765	0.356425	-0.599747	0.548675	0.746028
ENSMUSG00000017760	Ctsa	cathepsin A [Source:MGI Symbol;Acc:MGI:97748]	6103.94	0.400612	0.16404	2.44216	0.0145998	0.0999817
ENSMUSG00000017764	Zswim1	zinc finger SWIM-type containing 1 [Source:MGI Symbol;Acc:MGI:1919221]	202.663	0.00844543	0.176331	0.0478954	0.9618	0.98205
ENSMUSG00000017765	Slc12a4	solute carrier family 12, member 4 [Source:MGI Symbol;Acc:MGI:1309465]	1708.64	0.124491	0.186323	0.668148	0.504039	0.711319
ENSMUSG00000017767	Spata25	spermatogenesis associated 25 [Source:MGI Symbol;Acc:MGI:1922892]	0.907762	-2.21702	1.77221	-1.25099	0.210937	NA
ENSMUSG00000017774	Myo1c	myosin IC [Source:MGI Symbol;Acc:MGI:106612]	6373.42	0.224206	0.233682	0.959448	0.337333	0.570385
ENSMUSG00000017776	Crk	v-crk avian sarcoma virus CT10 oncogene homolog [Source:MGI Symbol;Acc:MGI:88508]	3972.58	0.0220864	0.138793	0.159132	0.873565	0.939935
ENSMUSG00000017778	Cox7c	cytochrome c oxidase subunit 7C [Source:MGI Symbol;Acc:MGI:103226]	4646.01	-1.36071	0.376893	-3.61033	0.000305809	0.011617
ENSMUSG00000017781	Pitpna	phosphatidylinositol transfer protein, alpha [Source:MGI Symbol;Acc:MGI:99887]	7347.12	-0.138156	0.140942	-0.98023	0.326973	0.560101
ENSMUSG00000017801	Mlx	MAX-like protein X [Source:MGI Symbol;Acc:MGI:108398]	1064.81	-0.300245	0.152742	-1.96571	0.0493327	0.198925
ENSMUSG00000017802	Retreg3	reticulophagy regulator family member 3 [Source:MGI Symbol;Acc:MGI:1915248]	2253.55	0.136745	0.166784	0.819896	0.412275	0.638815
ENSMUSG00000017817	Jph2	junctophilin 2 [Source:MGI Symbol;Acc:MGI:1891496]	221.4	0.040522	0.242926	0.166808	0.867521	0.937259
ENSMUSG00000017830	Dhx58	DEXH (Asp-Glu-X-His) box polypeptide 58 [Source:MGI Symbol;Acc:MGI:1931560]	375.302	0.665311	0.395235	1.68333	0.0923114	0.279939
ENSMUSG00000017831	Rab5a	RAB5A, member RAS oncogene family [Source:MGI Symbol;Acc:MGI:105926]	2138.16	0.495305	0.189605	2.61231	0.00899339	0.0775439
ENSMUSG00000017832	Hspb9	heat shock protein, alpha-crystallin-related, B9 [Source:MGI Symbol;Acc:MGI:1922732]	1.0337	0.428172	1.84319	0.2323	0.816305	NA
ENSMUSG00000017837	Nkiras2	NFKB inhibitor interacting Ras-like protein 2 [Source:MGI Symbol;Acc:MGI:1919216]	956.428	-0.0662266	0.173672	-0.381331	0.702957	0.845769
ENSMUSG00000017843	Ppp2r5c	protein phosphatase 2, regulatory subunit B', gamma [Source:MGI Symbol;Acc:MGI:1349475]	3523.39	-0.19704	0.157306	-1.25259	0.210355	0.438597
ENSMUSG00000017858	Ift52	intraflagellar transport 52 [Source:MGI Symbol;Acc:MGI:2387217]	1032.47	-0.223909	0.168938	-1.32539	0.185043	0.409885
ENSMUSG00000017861	Mybl2	myeloblastosis oncogene-like 2 [Source:MGI Symbol;Acc:MGI:101785]	574.912	-0.0792406	0.286619	-0.276467	0.78219	0.893292
ENSMUSG00000017868	Sgk2	serum/glucocorticoid regulated kinase 2 [Source:MGI Symbol;Acc:MGI:1351318]	86.7673	0.670592	0.424846	1.57844	0.114466	0.31302
ENSMUSG00000017897	Eya2	EYA transcriptional coactivator and phosphatase 2 [Source:MGI Symbol;Acc:MGI:109341]	1195.01	0.436923	0.230654	1.89427	0.0581887	0.215738
ENSMUSG00000017922	Prl3c1	prolactin family 3, subfamily c, member 1 [Source:MGI Symbol;Acc:MGI:1351649]	0	NA	NA	NA	NA	NA
ENSMUSG00000017929	B4galt5	UDP-Gal:betaGlcNAc beta 1,4-galactosyltransferase, polypeptide 5 [Source:MGI Symbol;Acc:MGI:1927169]	1843.92	0.730618	0.211889	3.44812	0.000564504	0.0167974
ENSMUSG00000017943	Gdap1l1	ganglioside-induced differentiation-associated protein 1-like 1 [Source:MGI Symbol;Acc:MGI:2385163]	2.40145	-2.48077	1.04832	-2.36642	0.0179611	NA
ENSMUSG00000017950	Hnf4a	hepatic nuclear factor 4, alpha [Source:MGI Symbol;Acc:MGI:109128]	4195.49	-0.0872595	0.327828	-0.266175	0.790105	0.898208
ENSMUSG00000017969	Ptgis	prostaglandin I2 (prostacyclin) synthase [Source:MGI Symbol;Acc:MGI:1097156]	485.716	0.366698	0.362249	1.01228	0.311403	0.545806
ENSMUSG00000017978	Cadps2	Ca2+-dependent activator protein for secretion 2 [Source:MGI Symbol;Acc:MGI:2443963]	10.1955	0.518877	0.928113	0.559067	0.576116	0.763788
ENSMUSG00000017999	Ddx27	DEAD box helicase 27 [Source:MGI Symbol;Acc:MGI:2385884]	1625.91	-0.111934	0.142534	-0.785313	0.43227	0.655175
ENSMUSG00000018001	Cyth3	cytohesin 3 [Source:MGI Symbol;Acc:MGI:1335107]	1212.51	0.387281	0.225265	1.71922	0.0855737	0.268239
ENSMUSG00000018008	Cyth4	cytohesin 4 [Source:MGI Symbol;Acc:MGI:2441702]	2700.36	0.369045	0.202711	1.82054	0.0686763	0.23686
ENSMUSG00000018012	Rac3	Rac family small GTPase 3 [Source:MGI Symbol;Acc:MGI:2180784]	176.996	-1.24824	0.367659	-3.39511	0.000686022	0.0183537
ENSMUSG00000018040	Rrp7a	ribosomal RNA processing 7 homolog A [Source:MGI Symbol;Acc:MGI:1922028]	2155.97	-0.206097	0.160766	-1.28197	0.199852	0.426482
ENSMUSG00000018042	Cyb5r3	cytochrome b5 reductase 3 [Source:MGI Symbol;Acc:MGI:94893]	5809.02	0.140977	0.170999	0.824433	0.409694	0.636889
ENSMUSG00000018068	Ints2	integrator complex subunit 2 [Source:MGI Symbol;Acc:MGI:1917672]	594.762	-0.181264	0.27025	-0.670728	0.502394	0.710186
ENSMUSG00000018076	Med13l	mediator complex subunit 13-like [Source:MGI Symbol;Acc:MGI:2670178]	1097.15	0.326766	0.247193	1.32191	0.186198	0.411559
ENSMUSG00000018126	Baiap2l2	BAI1-associated protein 2-like 2 [Source:MGI Symbol;Acc:MGI:2652819]	154.142	0.395086	0.532405	0.742079	0.45804	0.6747
ENSMUSG00000018143	Mafk	v-maf musculoaponeurotic fibrosarcoma oncogene family, protein K (avian) [Source:MGI Symbol;Acc:MGI:99951]	1000.16	0.497818	0.231911	2.14659	0.0318258	0.154568
ENSMUSG00000018160	Med1	mediator complex subunit 1 [Source:MGI Symbol;Acc:MGI:1100846]	1198.21	-0.208123	0.220502	-0.943859	0.345242	0.577053
ENSMUSG00000018167	Stard3	START domain containing 3 [Source:MGI Symbol;Acc:MGI:1929618]	1520.55	-0.308778	0.159466	-1.93633	0.0528274	0.205955
ENSMUSG00000018168	Ikzf3	IKAROS family zinc finger 3 [Source:MGI Symbol;Acc:MGI:1342542]	379.255	0.42766	0.393544	1.08669	0.277173	0.512056
ENSMUSG00000018169	Mfng	MFNG O-fucosylpeptide 3-beta-N-acetylglucosaminyltransferase [Source:MGI Symbol;Acc:MGI:1095404]	362.779	-0.122107	0.19625	-0.622203	0.533808	0.734609
ENSMUSG00000018171	Vmp1	vacuole membrane protein 1 [Source:MGI Symbol;Acc:MGI:1923159]	7501.95	-1.06529	0.289713	-3.67704	0.000235953	0.00985158
ENSMUSG00000018189	Uchl5	ubiquitin carboxyl-terminal esterase L5 [Source:MGI Symbol;Acc:MGI:1914848]	1192.34	-0.391957	0.203656	-1.9246	0.0542797	0.208935
ENSMUSG00000018199	Ro60	Ro60, Y RNA binding protein [Source:MGI Symbol;Acc:MGI:106652]	1103.81	0.142149	0.275499	0.51597	0.605876	0.78432
ENSMUSG00000018209	Stk4	serine/threonine kinase 4 [Source:MGI Symbol;Acc:MGI:1929004]	1616.2	0.332229	0.254765	1.30406	0.192214	0.418269
ENSMUSG00000018217	Pmp22	peripheral myelin protein 22 [Source:MGI Symbol;Acc:MGI:97631]	587.374	-0.253334	0.267223	-0.948023	0.343118	0.575058
ENSMUSG00000018238	Gdf9	growth differentiation factor 9 [Source:MGI Symbol;Acc:MGI:95692]	10.8244	-0.916413	0.473004	-1.93743	0.0526929	0.20556
ENSMUSG00000018239	Zcchc10	zinc finger, CCHC domain containing 10 [Source:MGI Symbol;Acc:MGI:1196228]	513.323	-0.898095	0.264075	-3.40091	0.000671615	0.0182355
ENSMUSG00000018263	Tbx5	T-box 5 [Source:MGI Symbol;Acc:MGI:102541]	0.178488	0.690166	3.14975	0.219117	0.826559	NA
ENSMUSG00000018286	Psmb6	proteasome (prosome, macropain) subunit, beta type 6 [Source:MGI Symbol;Acc:MGI:104880]	4824.26	-0.721631	0.28254	-2.55408	0.0106469	0.0848367
ENSMUSG00000018287	Spag7	sperm associated antigen 7 [Source:MGI Symbol;Acc:MGI:107380]	1642.86	-0.31035	0.173743	-1.78626	0.0740573	0.24732
ENSMUSG00000018293	Pfn1	profilin 1 [Source:MGI Symbol;Acc:MGI:97549]	27644.4	-0.717455	0.271208	-2.64541	0.00815926	0.0733542
ENSMUSG00000018322	Tomm34	translocase of outer mitochondrial membrane 34 [Source:MGI Symbol;Acc:MGI:1914395]	1182.31	-0.416036	0.158134	-2.63091	0.00851568	0.0751374
ENSMUSG00000018326	Ywhab	tyrosine 3-monooxygenase/tryptophan 5-monooxygenase activation protein, beta polypeptide [Source:MGI Symbol;Acc:MGI:1891917]	7069.42	-0.0566233	0.116556	-0.485804	0.627106	0.798307
ENSMUSG00000018334	Ksr1	kinase suppressor of ras 1 [Source:MGI Symbol;Acc:MGI:105051]	870.383	0.147907	0.294679	0.501926	0.61572	0.790775
ENSMUSG00000018339	Gpx3	glutathione peroxidase 3 [Source:MGI Symbol;Acc:MGI:105102]	11098.7	0.556917	0.377993	1.47335	0.140656	0.352279
ENSMUSG00000018340	Anxa6	annexin A6 [Source:MGI Symbol;Acc:MGI:88255]	4208.47	0.428613	0.228746	1.87375	0.0609647	0.220857
ENSMUSG00000018341	Il12rb2	interleukin 12 receptor, beta 2 [Source:MGI Symbol;Acc:MGI:1270861]	84.1991	0.926039	0.572249	1.61824	0.10561	0.300679
ENSMUSG00000018347	Zkscan6	zinc finger with KRAB and SCAN domains 6 [Source:MGI Symbol;Acc:MGI:1289293]	319.259	-0.00957264	0.177418	-0.0539554	0.956971	0.979507
ENSMUSG00000018362	Kpna2	karyopherin (importin) alpha 2 [Source:MGI Symbol;Acc:MGI:103561]	3252.57	-0.138854	0.17106	-0.811727	0.416948	0.642349
ENSMUSG00000018363	Smurf2	SMAD specific E3 ubiquitin protein ligase 2 [Source:MGI Symbol;Acc:MGI:1913563]	1176.72	0.225202	0.238534	0.944108	0.345114	0.576892
ENSMUSG00000018372	Cep95	centrosomal protein 95 [Source:MGI Symbol;Acc:MGI:2443502]	376.16	-0.276497	0.218321	-1.26647	0.205344	0.432625
ENSMUSG00000018377	Vezf1	vascular endothelial zinc finger 1 [Source:MGI Symbol;Acc:MGI:1313291]	1717.69	0.298224	0.205507	1.45116	0.146735	0.361742
ENSMUSG00000018378	Cuedc1	CUE domain containing 1 [Source:MGI Symbol;Acc:MGI:2144281]	1112.26	-0.0117708	0.136081	-0.086499	0.93107	0.968747
ENSMUSG00000018379	Srsf1	serine and arginine-rich splicing factor 1 [Source:MGI Symbol;Acc:MGI:98283]	6384.86	-0.227732	0.118418	-1.92311	0.0544658	0.209026
ENSMUSG00000018381	Abi3	ABI family member 3 [Source:MGI Symbol;Acc:MGI:1913860]	681.083	0.136964	0.2381	0.575238	0.56513	0.757223
ENSMUSG00000018387	Shroom1	shroom family member 1 [Source:MGI Symbol;Acc:MGI:1919024]	460.894	-0.217146	0.297118	-0.73084	0.464877	0.679479
ENSMUSG00000018395	Kif3a	kinesin family member 3A [Source:MGI Symbol;Acc:MGI:107689]	867.002	-0.190822	0.232784	-0.819736	0.412367	0.638848
ENSMUSG00000018398	Septin8	septin 8 [Source:MGI Symbol;Acc:MGI:894310]	2323.97	0.321135	0.248018	1.29481	0.195386	0.421826
ENSMUSG00000018401	Mtmr4	myotubularin related protein 4 [Source:MGI Symbol;Acc:MGI:2180699]	1121.63	0.0732587	0.264423	0.277051	0.781741	0.893074
ENSMUSG00000018405	Mrm1	mitochondrial rRNA methyltransferase 1 [Source:MGI Symbol;Acc:MGI:2443470]	305.789	-0.15037	0.173235	-0.868011	0.385388	0.613985
ENSMUSG00000018411	Mapt	microtubule-associated protein tau [Source:MGI Symbol;Acc:MGI:97180]	35.1003	-0.519065	0.407959	-1.27234	0.203251	0.430588
ENSMUSG00000018412	Kansl1	KAT8 regulatory NSL complex subunit 1 [Source:MGI Symbol;Acc:MGI:1923969]	1358.13	0.225923	0.258733	0.873189	0.38256	0.611287
ENSMUSG00000018415	Gid4	GID complex subunit 4, VID24 homolog [Source:MGI Symbol;Acc:MGI:1914021]	659.99	-0.0549842	0.125171	-0.439273	0.660464	0.819941
ENSMUSG00000018417	Myo1b	myosin IB [Source:MGI Symbol;Acc:MGI:107752]	2011.27	0.136376	0.221522	0.615632	0.538138	0.738159
ENSMUSG00000018425	Dhx40	DEAH (Asp-Glu-Ala-His) box polypeptide 40 [Source:MGI Symbol;Acc:MGI:1914737]	1463.04	0.0644213	0.211813	0.304142	0.76102	0.881076
ENSMUSG00000018427	Ypel2	yippee like 2 [Source:MGI Symbol;Acc:MGI:1925114]	631.595	0.106654	0.3116	0.342279	0.732141	0.863771
ENSMUSG00000018428	Akap1	A kinase (PRKA) anchor protein 1 [Source:MGI Symbol;Acc:MGI:104729]	1009.29	-0.0522211	0.333084	-0.15678	0.875418	0.940424
ENSMUSG00000018433	Nol11	nucleolar protein 11 [Source:MGI Symbol;Acc:MGI:1916229]	985.798	-0.114397	0.192271	-0.594979	0.551857	0.748208
ENSMUSG00000018442	Derl2	Der1-like domain family, member 2 [Source:MGI Symbol;Acc:MGI:2151483]	1543.29	-0.545182	0.174201	-3.12961	0.00175039	0.0319692
ENSMUSG00000018446	C1qbp	complement component 1, q subcomponent binding protein [Source:MGI Symbol;Acc:MGI:1194505]	3522.09	-0.614279	0.172792	-3.55503	0.000377939	0.0132443
ENSMUSG00000018449	Rpain	RPA interacting protein [Source:MGI Symbol;Acc:MGI:1916973]	408.928	-0.796915	0.291651	-2.73243	0.00628689	0.0634726
ENSMUSG00000018451	6330403K07Rik	RIKEN cDNA 6330403K07 gene [Source:MGI Symbol;Acc:MGI:1918001]	18.5581	-0.328984	0.381157	-0.863118	0.388073	0.616143
ENSMUSG00000018459	Slc13a3	solute carrier family 13 (sodium-dependent dicarboxylate transporter), member 3 [Source:MGI Symbol;Acc:MGI:2149635]	126.232	0.722104	0.271446	2.66021	0.00780922	0.0712437
ENSMUSG00000018470	Kcnab3	potassium voltage-gated channel, shaker-related subfamily, beta member 3 [Source:MGI Symbol;Acc:MGI:1336208]	29.2182	0.182478	0.354786	0.514332	0.60702	0.785107
ENSMUSG00000018474	Chd3	chromodomain helicase DNA binding protein 3 [Source:MGI Symbol;Acc:MGI:1344395]	4095	0.105696	0.290832	0.363427	0.716286	0.853978
ENSMUSG00000018476	Kdm6b	KDM1 lysine (K)-specific demethylase 6B [Source:MGI Symbol;Acc:MGI:2448492]	1361.02	0.41761	0.255567	1.63405	0.102247	0.295704
ENSMUSG00000018479	1700125H20Rik	RIKEN cDNA 1700125H20 gene [Source:MGI Symbol;Acc:MGI:1920884]	1.60277	-3.80925	1.3034	-2.92255	0.00347176	NA
ENSMUSG00000018481	Appbp2	amyloid beta precursor protein (cytoplasmic tail) binding protein 2 [Source:MGI Symbol;Acc:MGI:1914134]	1552.95	0.0853757	0.198931	0.429172	0.667798	0.824101
ENSMUSG00000018486	Wnt9b	wingless-type MMTV integration site family, member 9B [Source:MGI Symbol;Acc:MGI:1197020]	0.732685	0.687115	1.88619	0.364288	0.715643	NA
ENSMUSG00000018500	Adora2b	adenosine A2b receptor [Source:MGI Symbol;Acc:MGI:99403]	102.665	-0.287378	0.39945	-0.719434	0.471874	0.685398
ENSMUSG00000018501	Ncor1	nuclear receptor co-repressor 1 [Source:MGI Symbol;Acc:MGI:1349717]	3309.05	-0.0599358	0.25988	-0.230629	0.817603	0.911573
ENSMUSG00000018507	Trpv2	transient receptor potential cation channel, subfamily V, member 2 [Source:MGI Symbol;Acc:MGI:1341836]	588.96	0.35822	0.284916	1.25728	0.208652	0.436961
ENSMUSG00000018509	Cenpv	centromere protein V [Source:MGI Symbol;Acc:MGI:1920389]	731.734	-0.645026	0.232735	-2.7715	0.00557993	0.0595514
ENSMUSG00000018537	Pcgf2	polycomb group ring finger 2 [Source:MGI Symbol;Acc:MGI:99161]	830.376	-0.335881	0.236824	-1.41827	0.156111	0.374282
ENSMUSG00000018541	Cwc25	CWC25 spliceosome-associated protein [Source:MGI Symbol;Acc:MGI:1914730]	593.581	-0.0315684	0.16073	-0.196406	0.844292	0.924634
ENSMUSG00000018543	1700001P01Rik	RIKEN cDNA 1700001P01 gene [Source:MGI Symbol;Acc:MGI:1919465]	2.37185	-1.59969	1.46861	-1.08925	0.276043	NA
ENSMUSG00000018547	Pip4k2b	phosphatidylinositol-5-phosphate 4-kinase, type II, beta [Source:MGI Symbol;Acc:MGI:1934234]	1379.3	0.464143	0.245248	1.89254	0.0584187	0.216161
ENSMUSG00000018548	Trim37	tripartite motif-containing 37 [Source:MGI Symbol;Acc:MGI:2153072]	888.407	-0.316811	0.21591	-1.46733	0.142287	0.35505
ENSMUSG00000018554	Ybx2	Y box protein 2 [Source:MGI Symbol;Acc:MGI:1096372]	1.87922	-0.458051	1.4704	-0.311516	0.755409	NA
ENSMUSG00000018559	Ctdnep1	CTD nuclear envelope phosphatase 1 [Source:MGI Symbol;Acc:MGI:1914431]	3197.22	-0.324344	0.183119	-1.77122	0.0765242	0.251888
ENSMUSG00000018565	Elp5	elongator acetyltransferase complex subunit 5 [Source:MGI Symbol;Acc:MGI:1859017]	1599.47	-0.67338	0.223179	-3.01722	0.00255102	0.0387531
ENSMUSG00000018566	Slc2a4	solute carrier family 2 (facilitated glucose transporter), member 4 [Source:MGI Symbol;Acc:MGI:95758]	14.9881	0.434646	0.447191	0.971947	0.331077	0.564071
ENSMUSG00000018567	Gabarap	gamma-aminobutyric acid receptor associated protein [Source:MGI Symbol;Acc:MGI:1861742]	10328.9	-0.733174	0.317156	-2.31171	0.0207935	0.121753
ENSMUSG00000018569	Cldn7	claudin 7 [Source:MGI Symbol;Acc:MGI:1859285]	265.99	-1.47777	1.03539	-1.42726	0.153504	0.370577
ENSMUSG00000018572	Phf23	PHD finger protein 23 [Source:MGI Symbol;Acc:MGI:1925496]	2267.75	-0.293633	0.181344	-1.6192	0.105404	0.300335
ENSMUSG00000018574	Acadvl	acyl-Coenzyme A dehydrogenase, very long chain [Source:MGI Symbol;Acc:MGI:895149]	1799.34	-0.0458346	0.132869	-0.344962	0.730123	0.862378
ENSMUSG00000018581	Dnah11	dynein, axonemal, heavy chain 11 [Source:MGI Symbol;Acc:MGI:1100864]	1.3895	-1.34871	1.53509	-0.878591	0.379623	NA
ENSMUSG00000018583	G3bp1	GTPase activating protein (SH3 domain) binding protein 1 [Source:MGI Symbol;Acc:MGI:1351465]	6030.08	-0.160013	0.145802	-1.09747	0.272437	0.507684
ENSMUSG00000018585	Atox1	antioxidant 1 copper chaperone [Source:MGI Symbol;Acc:MGI:1333855]	2813.08	-0.819186	0.366728	-2.23377	0.0254983	0.136103
ENSMUSG00000018589	Glra2	glycine receptor, alpha 2 subunit [Source:MGI Symbol;Acc:MGI:95748]	0	NA	NA	NA	NA	NA
ENSMUSG00000018593	Sparc	secreted acidic cysteine rich glycoprotein [Source:MGI Symbol;Acc:MGI:98373]	48234.8	0.263659	0.234555	1.12408	0.260978	0.495647
ENSMUSG00000018599	Mief2	mitochondrial elongation factor 2 [Source:MGI Symbol;Acc:MGI:2144199]	318.618	-0.33124	0.192392	-1.72169	0.0851254	0.267558
ENSMUSG00000018604	Tbx3	T-box 3 [Source:MGI Symbol;Acc:MGI:98495]	71.935	-0.655954	0.418874	-1.56599	0.117351	0.316705
ENSMUSG00000018620	Mmp20	matrix metallopeptidase 20 (enamelysin) [Source:MGI Symbol;Acc:MGI:1353466]	0.088926	0.209272	3.14975	0.0664408	0.947027	NA
ENSMUSG00000018623	Mmp7	matrix metallopeptidase 7 [Source:MGI Symbol;Acc:MGI:103189]	191.199	0.252152	1.91824	0.13145	0.89542	0.949965
ENSMUSG00000018634	Crhr1	corticotropin releasing hormone receptor 1 [Source:MGI Symbol;Acc:MGI:88498]	0.0775806	0.209272	3.14975	0.0664408	0.947027	NA
ENSMUSG00000018648	Dusp14	dual specificity phosphatase 14 [Source:MGI Symbol;Acc:MGI:1927168]	115.221	0.0843684	0.259341	0.325318	0.744941	0.870801
ENSMUSG00000018651	Tada2a	transcriptional adaptor 2A [Source:MGI Symbol;Acc:MGI:2144471]	349.376	-0.199579	0.172066	-1.1599	0.246089	0.479836
ENSMUSG00000018654	Ikzf1	IKAROS family zinc finger 1 [Source:MGI Symbol;Acc:MGI:1342540]	1027.87	0.937188	0.284296	3.29652	0.000978897	0.0225426
ENSMUSG00000018659	Pnpo	pyridoxine 5'-phosphate oxidase [Source:MGI Symbol;Acc:MGI:2144151]	669.42	-0.124103	0.158292	-0.78401	0.433034	0.656117
ENSMUSG00000018661	Cog1	component of oligomeric golgi complex 1 [Source:MGI Symbol;Acc:MGI:1333873]	791.893	0.223769	0.208364	1.07394	0.282851	0.51762
ENSMUSG00000018666	Cbx1	chromobox 1 [Source:MGI Symbol;Acc:MGI:105369]	2243.51	-0.378375	0.135116	-2.80038	0.00510426	0.0567614
ENSMUSG00000018669	Cdk5rap3	CDK5 regulatory subunit associated protein 3 [Source:MGI Symbol;Acc:MGI:1933126]	1779.86	-0.352481	0.171645	-2.05354	0.0400203	0.175514
ENSMUSG00000018672	Copz2	coatomer protein complex, subunit zeta 2 [Source:MGI Symbol;Acc:MGI:1929008]	585.762	-0.672623	0.368692	-1.82435	0.068099	0.23579
ENSMUSG00000018677	Slc25a39	solute carrier family 25, member 39 [Source:MGI Symbol;Acc:MGI:1196386]	4561.68	-0.424641	0.206109	-2.06027	0.0393724	0.174031
ENSMUSG00000018678	Sp2	Sp2 transcription factor [Source:MGI Symbol;Acc:MGI:1926162]	439.75	0.453165	0.230874	1.96282	0.049667	0.199508
ENSMUSG00000018697	Aatf	apoptosis antagonizing transcription factor [Source:MGI Symbol;Acc:MGI:1929608]	928.159	-0.191861	0.176659	-1.08605	0.277456	0.512248
ENSMUSG00000018698	Lhx1	LIM homeobox protein 1 [Source:MGI Symbol;Acc:MGI:99783]	0.995893	0.0662087	1.4071	0.0470535	0.962471	NA
ENSMUSG00000018707	Dync1h1	dynein cytoplasmic 1 heavy chain 1 [Source:MGI Symbol;Acc:MGI:103147]	5673.27	0.595487	0.252341	2.35985	0.0182823	0.113426
ENSMUSG00000018727	Cpsf4l	cleavage and polyadenylation specific factor 4-like [Source:MGI Symbol;Acc:MGI:1277182]	1.24862	-2.12093	1.37427	-1.54331	0.122755	NA
ENSMUSG00000018733	Pex12	peroxisomal biogenesis factor 12 [Source:MGI Symbol;Acc:MGI:2144177]	267.108	-0.428334	0.218634	-1.95913	0.050097	0.200265
ENSMUSG00000018736	Ndel1	nudE neurodevelopment protein 1 like 1 [Source:MGI Symbol;Acc:MGI:1932915]	1578.54	0.0818102	0.154947	0.527989	0.597507	0.77867
ENSMUSG00000018740	Slc25a35	solute carrier family 25, member 35 [Source:MGI Symbol;Acc:MGI:1919248]	55.114	0.0920303	0.347225	0.265045	0.790975	0.898678
ENSMUSG00000018750	Zbtb4	zinc finger and BTB domain containing 4 [Source:MGI Symbol;Acc:MGI:1922830]	1489.18	0.27884	0.227648	1.22487	0.220624	0.450174
ENSMUSG00000018752	Tnfsfm13	tumor necrosis factor (ligand) superfamily, membrane-bound member 13 [Source:MGI Symbol;Acc:MGI:3845075]	23.4901	0.56542	0.315625	1.79143	0.0732247	0.245605
ENSMUSG00000018761	Mpdu1	mannose-P-dolichol utilization defect 1 [Source:MGI Symbol;Acc:MGI:1346040]	1778.69	-0.676477	0.230232	-2.93824	0.00330079	0.0450566
ENSMUSG00000018765	Fxr2	fragile X mental retardation, autosomal homolog 2 [Source:MGI Symbol;Acc:MGI:1346074]	2138.53	-0.118705	0.15162	-0.782913	0.433678	0.656609
ENSMUSG00000018770	Atp5g3	ATP synthase, H+ transporting, mitochondrial F0 complex, subunit C3 (subunit 9) [Source:MGI Symbol;Acc:MGI:2442035]	7107.18	-0.84142	0.314931	-2.67176	0.00754545	0.0697644
ENSMUSG00000018776	Slc35g3	solute carrier family 35, member G3 [Source:MGI Symbol;Acc:MGI:1927128]	0.89541	1.71668	1.65667	1.03622	0.3001	NA
ENSMUSG00000018796	Acsl1	acyl-CoA synthetase long-chain family member 1 [Source:MGI Symbol;Acc:MGI:102797]	706.402	0.965192	0.271063	3.56076	0.000369778	0.0130659
ENSMUSG00000018800	Abca5	ATP-binding cassette, sub-family A (ABC1), member 5 [Source:MGI Symbol;Acc:MGI:2386607]	293.744	0.380878	0.22157	1.719	0.0856152	0.268324
ENSMUSG00000018809	Smyd4	SET and MYND domain containing 4 [Source:MGI Symbol;Acc:MGI:2442796]	192.815	-0.313146	0.217413	-1.44033	0.149775	0.36555
ENSMUSG00000018819	Lsp1	lymphocyte specific 1 [Source:MGI Symbol;Acc:MGI:96832]	3789.25	0.219811	0.209369	1.04987	0.293777	0.528075
ENSMUSG00000018820	Zfyve27	zinc finger, FYVE domain containing 27 [Source:MGI Symbol;Acc:MGI:1919602]	1025.14	-0.0850933	0.195848	-0.434487	0.663935	0.82194
ENSMUSG00000018821	Avpi1	arginine vasopressin-induced 1 [Source:MGI Symbol;Acc:MGI:1916784]	2006.78	-0.761884	0.238321	-3.19688	0.00138921	0.02775
ENSMUSG00000018822	Sfrp5	secreted frizzled-related sequence protein 5 [Source:MGI Symbol;Acc:MGI:1860298]	1.02018	0.677381	2.05005	0.330422	0.741081	NA
ENSMUSG00000018830	Myh11	myosin, heavy polypeptide 11, smooth muscle [Source:MGI Symbol;Acc:MGI:102643]	176.841	0.758306	0.407356	1.86153	0.0626691	0.224062
ENSMUSG00000018841	Rad51d	RAD51 paralog D [Source:MGI Symbol;Acc:MGI:1261809]	361.838	-0.181648	0.187158	-0.970559	0.331768	0.564871
ENSMUSG00000018844	Fndc8	fibronectin type III domain containing 8 [Source:MGI Symbol;Acc:MGI:1926169]	2.96211	-0.369495	0.981607	-0.376418	0.706606	NA
ENSMUSG00000018845	Unc45b	unc-45 myosin chaperone B [Source:MGI Symbol;Acc:MGI:2443377]	51.1567	-0.332883	0.329792	-1.00937	0.312795	0.546677
ENSMUSG00000018846	Pank3	pantothenate kinase 3 [Source:MGI Symbol;Acc:MGI:2387464]	1557.54	0.268844	0.290712	0.924777	0.355082	0.586729
ENSMUSG00000018848	Rars	arginyl-tRNA synthetase [Source:MGI Symbol;Acc:MGI:1914297]	3328.4	-0.0463703	0.165899	-0.27951	0.779854	0.891671
ENSMUSG00000018849	Wwc1	WW, C2 and coiled-coil domain containing 1 [Source:MGI Symbol;Acc:MGI:2388637]	2766.2	-0.102358	0.436514	-0.234491	0.814604	0.910048
ENSMUSG00000018858	Mrpl58	mitochondrial ribosomal protein L58 [Source:MGI Symbol;Acc:MGI:1915822]	945.975	-0.772276	0.309479	-2.4954	0.0125814	0.0923246
ENSMUSG00000018862	Otop3	otopetrin 3 [Source:MGI Symbol;Acc:MGI:1916852]	140.77	-1.75281	0.697235	-2.51394	0.0119391	0.0897636
ENSMUSG00000018865	Sult4a1	sulfotransferase family 4A, member 1 [Source:MGI Symbol;Acc:MGI:1888971]	1.83966	0.404739	1.14301	0.354101	0.723263	NA
ENSMUSG00000018868	Pnpla5	patatin-like phospholipase domain containing 5 [Source:MGI Symbol;Acc:MGI:1923022]	0	NA	NA	NA	NA	NA
ENSMUSG00000018882	Mrpl45	mitochondrial ribosomal protein L45 [Source:MGI Symbol;Acc:MGI:1914286]	1416.18	-0.717733	0.217009	-3.30738	0.000941721	0.0220248
ENSMUSG00000018893	Mb	myoglobin [Source:MGI Symbol;Acc:MGI:96922]	14.9325	-6.65433	2.96445	-2.24471	NA	NA
ENSMUSG00000018899	Irf1	interferon regulatory factor 1 [Source:MGI Symbol;Acc:MGI:96590]	8735.72	0.350046	0.381386	0.917824	0.358711	0.590462
ENSMUSG00000018900	Slc22a5	solute carrier family 22 (organic cation transporter), member 5 [Source:MGI Symbol;Acc:MGI:1329012]	325.615	0.0792144	0.206088	0.384372	0.700703	0.844305
ENSMUSG00000018906	P4ha2	procollagen-proline, 2-oxoglutarate 4-dioxygenase (proline 4-hydroxylase), alpha II polypeptide [Source:MGI Symbol;Acc:MGI:894286]	612.01	-0.144492	0.338234	-0.427195	0.669237	0.825218
ENSMUSG00000018909	Arrb1	arrestin, beta 1 [Source:MGI Symbol;Acc:MGI:99473]	1743.02	0.606961	0.291607	2.08143	0.0373944	0.169243
ENSMUSG00000018914	Il3	interleukin 3 [Source:MGI Symbol;Acc:MGI:96552]	0.266778	1.24954	3.14309	0.397551	0.690961	NA
ENSMUSG00000018916	Csf2	colony stimulating factor 2 (granulocyte-macrophage) [Source:MGI Symbol;Acc:MGI:1339752]	101.056	-1.27415	0.496811	-2.56465	0.0103279	0.0840102
ENSMUSG00000018919	Tm4sf5	transmembrane 4 superfamily member 5 [Source:MGI Symbol;Acc:MGI:1922854]	85.129	-1.34593	0.490006	-2.74676	0.00601871	0.0621241
ENSMUSG00000018920	Cxcl16	chemokine (C-X-C motif) ligand 16 [Source:MGI Symbol;Acc:MGI:1932682]	6404.51	-0.0607298	0.311411	-0.195015	0.845381	0.925129
ENSMUSG00000018921	Pelp1	proline, glutamic acid and leucine rich protein 1 [Source:MGI Symbol;Acc:MGI:1922523]	1141.68	-0.190675	0.163641	-1.1652	0.243937	0.478108
ENSMUSG00000018923	Med11	mediator complex subunit 11 [Source:MGI Symbol;Acc:MGI:1913422]	860.568	-0.89336	0.300695	-2.97098	0.00296852	0.0423963
ENSMUSG00000018924	Alox15	arachidonate 15-lipoxygenase [Source:MGI Symbol;Acc:MGI:87997]	157.437	1.43523	0.416302	3.44757	0.000565652	0.0168046
ENSMUSG00000018925	Heatr9	HEAT repeat containing 9 [Source:MGI Symbol;Acc:MGI:3650286]	13.7998	-1.0306	0.609323	-1.69138	0.0907643	0.277106
ENSMUSG00000018927	Ccl6	chemokine (C-C motif) ligand 6 [Source:MGI Symbol;Acc:MGI:98263]	6127.82	-0.794281	0.46917	-1.69295	0.090465	0.276484
ENSMUSG00000018930	Ccl4	chemokine (C-C motif) ligand 4 [Source:MGI Symbol;Acc:MGI:98261]	408.031	-0.506926	0.49275	-1.02877	0.303588	0.537169
ENSMUSG00000018931	Natd1	N-acetyltransferase domain containing 1 [Source:MGI Symbol;Acc:MGI:1344388]	619.929	0.313865	0.255278	1.2295	0.218883	0.448835
ENSMUSG00000018932	Map2k3	mitogen-activated protein kinase kinase 3 [Source:MGI Symbol;Acc:MGI:1346868]	2002.46	-0.393	0.168165	-2.33699	0.0194399	0.117081
ENSMUSG00000018965	Ywhah	tyrosine 3-monooxygenase/tryptophan 5-monooxygenase activation protein, eta polypeptide [Source:MGI Symbol;Acc:MGI:109194]	7587.45	-0.0709264	0.164761	-0.430482	0.666845	0.823412
ENSMUSG00000018973	Hoxb1	homeobox B1 [Source:MGI Symbol;Acc:MGI:96182]	0.153557	0.690166	3.14975	0.219117	0.826559	NA
ENSMUSG00000018974	Sart3	squamous cell carcinoma antigen recognized by T cells 3 [Source:MGI Symbol;Acc:MGI:1858230]	1547.43	0.185016	0.194268	0.952377	0.340906	0.573238
ENSMUSG00000018983	E2f2	E2F transcription factor 2 [Source:MGI Symbol;Acc:MGI:1096341]	375.591	0.880142	0.272076	3.23491	0.0012168	0.0254307
ENSMUSG00000018986	Slfn3	schlafen 3 [Source:MGI Symbol;Acc:MGI:1329005]	38.5762	0.926293	0.432646	2.14099	0.0322746	0.156094
ENSMUSG00000018995	Nars2	asparaginyl-tRNA synthetase 2 (mitochondrial)(putative) [Source:MGI Symbol;Acc:MGI:2142075]	168.896	-0.168001	0.208947	-0.804036	0.421376	0.646276
ENSMUSG00000018999	Slc35b4	solute carrier family 35, member B4 [Source:MGI Symbol;Acc:MGI:1931249]	1050.77	0.0434147	0.212896	0.203925	0.838412	0.921801
ENSMUSG00000019027	Dnah1	dynein, axonemal, heavy chain 1 [Source:MGI Symbol;Acc:MGI:107721]	25.9533	0.503431	0.433822	1.16046	0.245863	0.479668
ENSMUSG00000019039	Dalrd3	DALR anticodon binding domain containing 3 [Source:MGI Symbol;Acc:MGI:1915039]	835.911	-0.560129	0.214524	-2.61103	0.00902692	0.0776165
ENSMUSG00000019054	Fis1	fission, mitochondrial 1 [Source:MGI Symbol;Acc:MGI:1913687]	3436.69	-0.715822	0.334555	-2.13963	0.032385	0.156362
ENSMUSG00000019055	Plod1	procollagen-lysine, 2-oxoglutarate 5-dioxygenase 1 [Source:MGI Symbol;Acc:MGI:99907]	1245.57	0.60685	0.231131	2.62557	0.00865039	0.0756063
ENSMUSG00000019066	Rab3d	RAB3D, member RAS oncogene family [Source:MGI Symbol;Acc:MGI:97844]	1819.41	0.16422	0.282832	0.580625	0.561493	0.755203
ENSMUSG00000019080	Mfsd3	major facilitator superfamily domain containing 3 [Source:MGI Symbol;Acc:MGI:1916822]	154.904	-0.338304	0.221486	-1.52743	0.126655	0.332238
ENSMUSG00000019082	Slc25a22	solute carrier family 25 (mitochondrial carrier, glutamate), member 22 [Source:MGI Symbol;Acc:MGI:1915517]	590.39	0.109062	0.188769	0.577752	0.563431	0.756492
ENSMUSG00000019087	Atp6ap1	ATPase, H+ transporting, lysosomal accessory protein 1 [Source:MGI Symbol;Acc:MGI:109629]	4133.49	0.551267	0.244429	2.25533	0.0241129	0.132211
ENSMUSG00000019088	Dnase1l1	deoxyribonuclease 1-like 1 [Source:MGI Symbol;Acc:MGI:109628]	568.495	0.112717	0.199388	0.565313	0.571861	0.76109
ENSMUSG00000019102	Aldh3a1	aldehyde dehydrogenase family 3, subfamily A1 [Source:MGI Symbol;Acc:MGI:1353451]	993.981	-0.923098	0.383863	-2.40476	0.0161832	0.105963
ENSMUSG00000019122	Ccl9	chemokine (C-C motif) ligand 9 [Source:MGI Symbol;Acc:MGI:104533]	2053.73	-0.87868	0.451216	-1.94736	0.0514913	0.203173
ENSMUSG00000019124	Scrn1	secernin 1 [Source:MGI Symbol;Acc:MGI:1917188]	255.58	1.65689	0.312395	5.30384	1.13394e-07	4.67134e-05
ENSMUSG00000019132	BC005537	cDNA sequence BC005537 [Source:MGI Symbol;Acc:MGI:2441726]	5435.85	0.199417	0.151159	1.31925	0.187085	0.412531
ENSMUSG00000019139	Isyna1	myo-inositol 1-phosphate synthase A1 [Source:MGI Symbol;Acc:MGI:1919030]	2145.3	-0.206889	0.274181	-0.754569	0.450507	0.668709
ENSMUSG00000019143	Hars2	histidyl-tRNA synthetase 2 [Source:MGI Symbol;Acc:MGI:1918041]	554.062	-0.00487736	0.137236	-0.03554	0.971649	0.985844
ENSMUSG00000019146	Cacng2	calcium channel, voltage-dependent, gamma subunit 2 [Source:MGI Symbol;Acc:MGI:1316660]	0	NA	NA	NA	NA	NA
ENSMUSG00000019158	Tmem160	transmembrane protein 160 [Source:MGI Symbol;Acc:MGI:1916344]	846.114	-1.02351	0.380827	-2.68759	0.00719691	0.0680001
ENSMUSG00000019173	Rab5c	RAB5C, member RAS oncogene family [Source:MGI Symbol;Acc:MGI:105306]	7089.7	0.26083	0.153454	1.69972	0.0891828	0.274624
ENSMUSG00000019178	Styxl1	serine/threonine/tyrosine interacting-like 1 [Source:MGI Symbol;Acc:MGI:1923821]	9.89379	-0.188872	0.647644	-0.291629	0.770571	0.886731
ENSMUSG00000019179	Mdh2	malate dehydrogenase 2, NAD (mitochondrial) [Source:MGI Symbol;Acc:MGI:97050]	7077.02	-0.189871	0.168684	-1.1256	0.260334	0.495084
ENSMUSG00000019188	H13	histocompatibility 13 [Source:MGI Symbol;Acc:MGI:95886]	6826.68	-0.304413	0.189752	-1.60427	0.108654	0.305649
ENSMUSG00000019189	Rnf145	ring finger protein 145 [Source:MGI Symbol;Acc:MGI:1921565]	2108.04	0.443862	0.183161	2.42335	0.015378	0.103065
ENSMUSG00000019194	Scn1b	sodium channel, voltage-gated, type I, beta [Source:MGI Symbol;Acc:MGI:98247]	807.013	0.046956	0.339096	0.138474	0.889866	0.947031
ENSMUSG00000019210	Atp6v1e1	ATPase, H+ transporting, lysosomal V1 subunit E1 [Source:MGI Symbol;Acc:MGI:894326]	3186.08	-0.565068	0.233827	-2.41661	0.0156658	0.104152
ENSMUSG00000019214	Chtf18	CTF18, chromosome transmission fidelity factor 18 [Source:MGI Symbol;Acc:MGI:2384887]	381.213	-0.0278605	0.255947	-0.108853	0.913319	0.959599
ENSMUSG00000019230	Lhx9	LIM homeobox protein 9 [Source:MGI Symbol;Acc:MGI:1316721]	36.693	0.291945	0.634452	0.460153	0.645407	0.810026
ENSMUSG00000019232	Etnppl	ethanolamine phosphate phospholyase [Source:MGI Symbol;Acc:MGI:1919010]	4.73121	-0.145496	0.95892	-0.151729	0.8794	0.942565
ENSMUSG00000019235	Rps6kl1	ribosomal protein S6 kinase-like 1 [Source:MGI Symbol;Acc:MGI:2443413]	14.4731	0.139237	0.64461	0.216002	0.828986	0.916948
ENSMUSG00000019254	Ppp1r12c	protein phosphatase 1, regulatory subunit 12C [Source:MGI Symbol;Acc:MGI:1924258]	1700.61	0.000271954	0.212039	0.00128257	0.998977	0.999354
ENSMUSG00000019256	Ahr	aryl-hydrocarbon receptor [Source:MGI Symbol;Acc:MGI:105043]	1374.47	0.479972	0.244326	1.96447	0.0494753	0.199082
ENSMUSG00000019261	Map1s	microtubule-associated protein 1S [Source:MGI Symbol;Acc:MGI:2443304]	960.528	-0.196768	0.178208	-1.10415	0.269529	0.504272
ENSMUSG00000019278	Dpep1	dipeptidase 1 [Source:MGI Symbol;Acc:MGI:94917]	313.786	0.358056	0.356015	1.00573	0.314544	0.54808
ENSMUSG00000019295	Tmem129	transmembrane protein 129 [Source:MGI Symbol;Acc:MGI:1915616]	573.993	0.138075	0.141716	0.974312	0.329902	0.563297
ENSMUSG00000019297	Nop9	NOP9 nucleolar protein [Source:MGI Symbol;Acc:MGI:1915092]	858.864	-0.14383	0.188706	-0.762192	0.445945	0.665347
ENSMUSG00000019301	Hsd17b1	hydroxysteroid (17-beta) dehydrogenase 1 [Source:MGI Symbol;Acc:MGI:105077]	10.4467	-0.096293	0.59457	-0.161954	0.871342	0.939107
ENSMUSG00000019302	Atp6v0a1	ATPase, H+ transporting, lysosomal V0 subunit A1 [Source:MGI Symbol;Acc:MGI:103286]	2037.87	0.0169049	0.267336	0.0632345	0.94958	0.975905
ENSMUSG00000019303	Psmc3ip	proteasome (prosome, macropain) 26S subunit, ATPase 3, interacting protein [Source:MGI Symbol;Acc:MGI:1098610]	239.853	-0.713965	0.315672	-2.26173	0.0237141	0.130837
ENSMUSG00000019312	Grb7	growth factor receptor bound protein 7 [Source:MGI Symbol;Acc:MGI:102683]	1550.97	-0.428851	0.252896	-1.69576	0.0899312	0.276104
ENSMUSG00000019320	Noxo1	NADPH oxidase organizer 1 [Source:MGI Symbol;Acc:MGI:1919143]	152.12	-0.823996	0.514191	-1.60251	0.109043	0.306139
ENSMUSG00000019326	Aoc3	amine oxidase, copper containing 3 [Source:MGI Symbol;Acc:MGI:1306797]	356.992	0.394789	0.386332	1.02189	0.306833	0.540999
ENSMUSG00000019338	Zfp687	zinc finger protein 687 [Source:MGI Symbol;Acc:MGI:1925516]	1363.71	0.377889	0.257114	1.46973	0.141634	0.353952
ENSMUSG00000019359	Gdpd2	glycerophosphodiester phosphodiesterase domain containing 2 [Source:MGI Symbol;Acc:MGI:1918834]	111.065	0.932508	0.516063	1.80697	0.0707675	0.240714
ENSMUSG00000019362	D8Ertd738e	DNA segment, Chr 8, ERATO Doi 738, expressed [Source:MGI Symbol;Acc:MGI:1289231]	3601.91	-1.10488	0.376076	-2.93791	0.00330429	0.0450566
ENSMUSG00000019368	Sec14l4	SEC14-like lipid binding 4 [Source:MGI Symbol;Acc:MGI:2144095]	1.26873	-0.790513	2.31074	-0.342104	0.732272	NA
ENSMUSG00000019370	Calm3	calmodulin 3 [Source:MGI Symbol;Acc:MGI:103249]	8526.73	0.0872625	0.184134	0.473907	0.635566	0.803418
ENSMUSG00000019373	Cops3	COP9 signalosome subunit 3 [Source:MGI Symbol;Acc:MGI:1349409]	1807.56	-0.489325	0.17317	-2.8257	0.00471779	0.0546957
ENSMUSG00000019428	Fkbp8	FK506 binding protein 8 [Source:MGI Symbol;Acc:MGI:1341070]	6831.92	-0.763767	0.233928	-3.26497	0.00109475	0.0243377
ENSMUSG00000019429	Ffar3	free fatty acid receptor 3 [Source:MGI Symbol;Acc:MGI:2685324]	0.277334	-1.01848	3.14275	-0.324074	0.745882	NA
ENSMUSG00000019432	Ddx39b	DEAD box helicase 39b [Source:MGI Symbol;Acc:MGI:99240]	5270.17	-0.302426	0.121361	-2.49195	0.0127042	0.0927724
ENSMUSG00000019433	Gipc1	GIPC PDZ domain containing family, member 1 [Source:MGI Symbol;Acc:MGI:1926252]	2017.87	-0.741141	0.296063	-2.50332	0.0123034	0.0911745
ENSMUSG00000019437	Tlcd1	TLC domain containing 1 [Source:MGI Symbol;Acc:MGI:1915572]	282.283	-0.766025	0.252348	-3.03559	0.00240066	0.037706
ENSMUSG00000019461	Plscr3	phospholipid scramblase 3 [Source:MGI Symbol;Acc:MGI:1917560]	2952.66	-0.245218	0.20405	-1.20175	0.22946	0.461559
ENSMUSG00000019464	Ptger1	prostaglandin E receptor 1 (subtype EP1) [Source:MGI Symbol;Acc:MGI:97793]	56.3237	0.336932	0.416456	0.809045	0.418489	0.643565
ENSMUSG00000019467	Arhgef25	Rho guanine nucleotide exchange factor (GEF) 25 [Source:MGI Symbol;Acc:MGI:1277173]	805.259	-0.220604	0.282344	-0.78133	0.434608	0.657213
ENSMUSG00000019470	Xab2	XPA binding protein 2 [Source:MGI Symbol;Acc:MGI:1914689]	1351.79	-0.214993	0.13959	-1.54017	0.123519	0.327021
ENSMUSG00000019471	Cdc37	cell division cycle 37 [Source:MGI Symbol;Acc:MGI:109531]	5923.46	-0.328449	0.152352	-2.15586	0.0310949	0.152376
ENSMUSG00000019478	Rab4a	RAB4A, member RAS oncogene family [Source:MGI Symbol;Acc:MGI:105069]	533.767	-0.128409	0.388768	-0.330298	0.741175	0.868789
ENSMUSG00000019487	Trip10	thyroid hormone receptor interactor 10 [Source:MGI Symbol;Acc:MGI:2146901]	2178.72	-0.027029	0.147312	-0.183481	0.854421	0.929753
ENSMUSG00000019489	Cd70	CD70 antigen [Source:MGI Symbol;Acc:MGI:1195273]	5.16155	-0.454714	0.802252	-0.566797	0.570852	0.760519
ENSMUSG00000019494	Cops6	COP9 signalosome subunit 6 [Source:MGI Symbol;Acc:MGI:1349439]	3245.55	-0.17559	0.23281	-0.754217	0.450719	0.668862
ENSMUSG00000019505	Ubb	ubiquitin B [Source:MGI Symbol;Acc:MGI:98888]	24958.8	-0.103011	0.164861	-0.624834	0.53208	0.733547
ENSMUSG00000019518	Ap4m1	adaptor-related protein complex AP-4, mu 1 [Source:MGI Symbol;Acc:MGI:1337063]	893.095	-0.207523	0.219349	-0.946086	0.344105	0.575811
ENSMUSG00000019528	Gyg	glycogenin [Source:MGI Symbol;Acc:MGI:1351614]	1093.32	0.244578	0.188351	1.29852	0.194107	0.420066
ENSMUSG00000019558	Slc6a8	solute carrier family 6 (neurotransmitter transporter, creatine), member 8 [Source:MGI Symbol;Acc:MGI:2147834]	1142.64	0.34743	0.252013	1.37862	0.168011	0.390299
ENSMUSG00000019564	Arid3a	AT rich interactive domain 3A (BRIGHT-like) [Source:MGI Symbol;Acc:MGI:1328360]	301.554	0.68613	0.223267	3.07314	0.0021182	0.0349042
ENSMUSG00000019577	Pdk4	pyruvate dehydrogenase kinase, isoenzyme 4 [Source:MGI Symbol;Acc:MGI:1351481]	88.4423	0.502427	0.360054	1.39542	0.162889	0.383688
ENSMUSG00000019578	Ubxn6	UBX domain protein 6 [Source:MGI Symbol;Acc:MGI:1913780]	1681.77	-0.57019	0.239718	-2.37858	0.0173793	0.110065
ENSMUSG00000019579	Mydgf	myeloid derived growth factor [Source:MGI Symbol;Acc:MGI:2156020]	2814.93	-0.708615	0.261005	-2.71495	0.0066286	0.0654667
ENSMUSG00000019590	Cyb561	cytochrome b-561 [Source:MGI Symbol;Acc:MGI:103253]	1650.29	-0.446006	0.139415	-3.19911	0.00137851	0.027597
ENSMUSG00000019647	Sema6a	sema domain, transmembrane domain (TM), and cytoplasmic domain, (semaphorin) 6A [Source:MGI Symbol;Acc:MGI:1203727]	105.799	0.0837666	0.296776	0.282255	0.777748	0.890392
[truncated: 17,570 more rows]
