# Supplementary material for: Disruption of pancreatic stellate cell myofibroblast phenotype promotes pancreatic tumor invasion
Source: Cell Rep. 2022 Jan 25;38(4):110227. doi: 10.1016/j.celrep.2021.110227 (PMC8810397; doi:10.1016/j.celrep.2021.110227)
Supplement: Table S4. TCGA-PAAD data scoring for PKN2 KO signature, related to Figure 6 [file mmc4.xlsx]

## Sheet: TCGA-PAAD PKN2KO Signature Data
TCGA-PAAD data scoring for PKN2 KO signature
Patient	PKN2KO Score	PKN2KO Score Group
TCGA-2J-AAB1	2.51241	High
TCGA-2J-AAB4	-1.32314	Low
TCGA-2J-AAB6	0.284712	High
TCGA-2J-AAB8	0.485435	High
TCGA-2J-AAB9	1.48694	High
TCGA-2J-AABA	-0.0541712	High
TCGA-2J-AABE	0.920238	High
TCGA-2J-AABF	-2.0941	Low
TCGA-2J-AABH	0.887005	High
TCGA-2J-AABI	-2.04956	Low
TCGA-2J-AABK	-7.38026	Low
TCGA-2J-AABO	1.68012	High
TCGA-2J-AABP	0.594951	High
TCGA-2J-AABR	1.99428	High
TCGA-2J-AABT	6.11477	High
TCGA-2J-AABU	6.14723	High
TCGA-2J-AABV	-2.97524	Low
TCGA-2L-AAQA	-3.07633	Low
TCGA-2L-AAQE	-3.04791	Low
TCGA-2L-AAQI	1.26294	High
TCGA-2L-AAQJ	-0.706039	High
TCGA-2L-AAQL	-0.313212	High
TCGA-2L-AAQM	-8.64865	Low
TCGA-3A-A9I5	-4.21218	Low
TCGA-3A-A9I7	2.47614	High
TCGA-3A-A9I9	-2.60054	Low
TCGA-3A-A9IB	0.944318	High
TCGA-3A-A9IC	8.48347	High
TCGA-3A-A9IH	-1.15156	Low
TCGA-3A-A9IJ	-5.61736	Low
TCGA-3A-A9IL	-7.73719	Low
TCGA-3A-A9IN	-1.97888	Low
TCGA-3A-A9IO	-11.99	Low
TCGA-3A-A9IR	-12.436	Low
TCGA-3A-A9IS	-11.0021	Low
TCGA-3A-A9IU	-0.422666	High
TCGA-3A-A9IV	-6.23843	Low
TCGA-3A-A9IX	-0.891102	Low
TCGA-3A-A9IZ	-0.558888	High
TCGA-3A-A9J0	-2.67987	Low
TCGA-3E-AAAY	-2.13598	Low
TCGA-3E-AAAZ	3.29363	High
TCGA-F2-6879	2.71337	High
TCGA-F2-6880	-9.23589	Low
TCGA-F2-7273	7.81561	High
TCGA-F2-7276	2.56598	High
TCGA-F2-A44G	-0.678865	High
TCGA-F2-A44H	3.02433	High
TCGA-F2-A7TX	-2.13287	Low
TCGA-F2-A8YN	-1.2623	Low
TCGA-FB-A4P5	1.56171	High
TCGA-FB-A4P6	1.02437	High
TCGA-FB-A545	0.424725	High
TCGA-FB-A5VM	-0.565672	High
TCGA-FB-A78T	-4.89498	Low
TCGA-FB-A7DR	5.40403	High
TCGA-FB-AAPP	-7.45731	Low
TCGA-FB-AAPQ	-2.85597	Low
TCGA-FB-AAPS	11.9453	High
TCGA-FB-AAPU	-7.33521	Low
TCGA-FB-AAPY	-2.63048	Low
TCGA-FB-AAPZ	-1.88015	Low
TCGA-FB-AAQ0	-5.04129	Low
TCGA-FB-AAQ1	0.257514	High
TCGA-FB-AAQ2	0.652751	High
TCGA-FB-AAQ3	-1.8661	Low
TCGA-FB-AAQ6	-4.26196	Low
TCGA-H6-8124	6.38356	High
TCGA-H6-A45N	-2.50927	Low
TCGA-H8-A6C1	-3.05067	Low
TCGA-HV-A5A3	0.419575	High
TCGA-HV-A5A4	1.93168	High
TCGA-HV-A5A5	-1.03451	Low
TCGA-HV-A5A6	-4.8504	Low
TCGA-HV-A7OL	-1.09941	Low
TCGA-HV-A7OP	-7.86067	Low
TCGA-HV-AA8V	6.46583	High
TCGA-HV-AA8X	-4.49721	Low
TCGA-HZ-7289	1.68845	High
TCGA-HZ-7918	-0.141683	High
TCGA-HZ-7919	0.59464	High
TCGA-HZ-7920	-1.42492	Low
TCGA-HZ-7922	7.984	High
TCGA-HZ-7923	1.20797	High
TCGA-HZ-7924	-0.178554	High
TCGA-HZ-7925	10.174	High
TCGA-HZ-7926	5.04868	High
TCGA-HZ-8001	1.38189	High
TCGA-HZ-8002	1.15968	High
TCGA-HZ-8003	-2.22138	Low
TCGA-HZ-8005	3.12049	High
TCGA-HZ-8315	-0.146497	High
TCGA-HZ-8317	2.77655	High
TCGA-HZ-8519	-4.06416	Low
TCGA-HZ-8636	3.40032	High
TCGA-HZ-8637	-5.69537	Low
TCGA-HZ-8638	-2.95023	Low
TCGA-HZ-A49G	-0.547158	High
TCGA-HZ-A49H	-1.94256	Low
TCGA-HZ-A49I	-0.460505	High
TCGA-HZ-A4BH	1.67698	High
TCGA-HZ-A4BK	-0.747684	Low
TCGA-HZ-A77O	1.38334	High
TCGA-HZ-A77P	6.9801	High
TCGA-HZ-A77Q	5.44088	High
TCGA-HZ-A8P0	0.0602154	High
TCGA-HZ-A8P1	-5.8938	Low
TCGA-HZ-A9TJ	-2.85098	Low
TCGA-IB-7644	1.35365	High
TCGA-IB-7645	5.91981	High
TCGA-IB-7646	6.1958	High
TCGA-IB-7649	4.48632	High
TCGA-IB-7651	14.3822	High
TCGA-IB-7652	7.3365	High
TCGA-IB-7654	5.31661	High
TCGA-IB-7885	1.77468	High
TCGA-IB-7886	0.832903	High
TCGA-IB-7887	0.555805	High
TCGA-IB-7888	7.33179	High
TCGA-IB-7889	-2.4298	Low
TCGA-IB-7890	12.7158	High
TCGA-IB-7891	2.54381	High
TCGA-IB-7893	20.1953	High
TCGA-IB-7897	-0.588061	High
TCGA-IB-8126	-4.0473	Low
TCGA-IB-8127	-0.543773	High
TCGA-IB-A5SO	3.48996	High
TCGA-IB-A5SP	-4.32743	Low
TCGA-IB-A5SQ	2.31494	High
TCGA-IB-A5SS	6.89427	High
TCGA-IB-A5ST	0.807987	High
TCGA-IB-A6UF	-2.07177	Low
TCGA-IB-A6UG	-5.0661	Low
TCGA-IB-A7LX	-4.07492	Low
TCGA-IB-A7M4	-3.1801	Low
TCGA-IB-AAUM	-5.9164	Low
TCGA-IB-AAUN	0.666562	High
TCGA-IB-AAUO	-2.27464	Low
TCGA-IB-AAUP	-1.06093	Low
TCGA-IB-AAUQ	2.97381	High
TCGA-IB-AAUR	-2.53481	Low
TCGA-IB-AAUS	3.6092	High
TCGA-IB-AAUT	0.383951	High
TCGA-IB-AAUU	-3.97721	Low
TCGA-IB-AAUV	3.47625	High
TCGA-IB-AAUW	-0.0578733	High
TCGA-L1-A7W4	-6.41699	Low
TCGA-LB-A7SX	-5.54886	Low
TCGA-LB-A8F3	-2.56055	Low
TCGA-LB-A9Q5	0.557546	High
TCGA-M8-A5N4	0.567568	High
TCGA-OE-A75W	0.367764	High
TCGA-PZ-A5RE	0.373891	High
TCGA-Q3-A5QY	-4.41545	Low
TCGA-Q3-AA2A	-4.28474	Low
TCGA-RB-A7B8	2.38536	High
TCGA-RB-AA9M	-0.549709	High
TCGA-RL-AAAS	2.38826	High
TCGA-S4-A8RM	0.418444	High
TCGA-S4-A8RO	-5.51714	Low
TCGA-S4-A8RP	-2.64217	Low
TCGA-US-A774	2.94106	High
TCGA-US-A776	-4.41949	Low
TCGA-US-A779	-2.348	Low
TCGA-US-A77E	0.718006	High
TCGA-US-A77G	-6.88905	Low
TCGA-US-A77J	-1.51212	Low
TCGA-XD-AAUG	12.7679	High
TCGA-XD-AAUH	-2.07042	Low
TCGA-XD-AAUI	-2.67111	Low
TCGA-XD-AAUL	4.22163	High
TCGA-XN-A8T3	4.05858	High
TCGA-XN-A8T5	3.50487	High
TCGA-YB-A89D	5.05872	High
TCGA-YH-A8SY	12.0156	High
TCGA-YY-A8LH	-3.66388	Low
TCGA-Z5-AAPL	-6.89136	Low
